# Supplementary material for: Crystal structure and Hirshfeld surface analysis of 4-(2,6-di­chloro­benz­yl)-6-[(E)-2-phenyl­ethen­yl]pyridazin-3(2H)-one
Source: Acta Crystallogr E Crystallogr Commun. 2021 Jan 1;77(Pt 1):23–7. doi: 10.1107/S205698902001573X (PMC7784059; doi:10.1107/S205698902001573X)
Supplement: Supplementary file 1 [file e-77-00023-sup1.cif]

##############################################################################
#                                                                            #
# This CIF contains the data in a paper accepted for publication in          #
# Acta Crystallographica Section E. It conforms to the requirements of       #
# Notes for Authors for Acta Crystallographica Section E, and has been       #
# peer reviewed under the auspices of the IUCr Commission on Journals.       #
#                                                                            #
# Full details of the Crystallographic Information File format               #
# are given in the paper "The Crystallographic Information File (CIF):       #
# a New Standard Archive File for Crystallography" by S. R. Hall, F. H.      #
# Allen and I. D. Brown [Acta Cryst. (1991), A47, 655-685].                  #
#                                                                            #
# The current version of the core CIF dictionary is obtainable from          #
# ftp://ftp.iucr.org/pub/cif_core.dic.                                       #
#                                                                            #
# Software is freely available for graphical display of the structure(s)     #
# in this CIF. For information consult the CIF software page                 #
# http://www.iucr.org/resources/cif/software.                                #
#                                                                            #
# This file may be used for bona fide research purposes within the           #
# scientific community so long as proper attribution is given to the journal # 
# article from which it was obtained.                                        #
#                                                                            #
##############################################################################
data_I
_audit_creation_method     'SHELXL-2014/7'
_journal_date_recd_electronic     2020-11-19
_journal_date_accepted     2020-12-01
_journal_name_full     'Acta Crystallographica, Section E'
_journal_year     2021
_journal_volume     77
_journal_issue      1
_journal_page_first     23
_journal_page_last     27
_journal_paper_category     GO
_journal_paper_doi     10.1107/S205698902001573X
_journal_coeditor_code     DX2034
_publ_contact_author_name     'Abdulmalik Abudunia'
_publ_contact_author_address
;
Department of Pharmacology, Faculty of Clinical Pharmacy, University of Medical
and Applied Sciences,
Yemen
;
_publ_contact_author_email
                     'abdulmalikabudunia@gmail.com,emineberrin.cinar@omu.edu.tr'
_publ_contact_author_fax     ?
_publ_contact_author_phone     ?
_publ_section_title
;\
Crystal structure and Hirshfeld surface analysis of
4-(2,6-dichlorobenzyl)-6-[(<i>E</i>)-2-phenylethenyl]pyridazin-3(2<i>H</i>)-\
one
;
_publ_section_title_footnote     .
loop_
    _publ_author_name
    _publ_author_footnote
    _publ_author_address
    'Daoui, Said' .
;
Laboratory of Applied Chemistry and Environment (LCAE), Faculty of Sciences,
Mohamed I University, 60000 Oujda,
Morocco
;
    'Cinar, Emine Berrin' .
;
Department of Physics, Faculty of Arts and Sciences,
Ondokuz May\?is University,
Samsun, 55200
Turkey
;
    'Dege, Necmi' .
;
Department of Physics, Faculty of Arts and Sciences,
Ondokuz May\?is University,
Samsun, 55200
Turkey
;
    'Chelfi, Tarik' .
;
Laboratory of Applied Chemistry and Environment (LCAE), Faculty of Sciences,
Mohamed I University, 60000 Oujda,
Morocco
;
    'El Kalai, Fouad' .
;
Laboratory of Applied Chemistry and Environment (LCAE), Faculty of Sciences,
Mohamed I University, 60000 Oujda,
Morocco
;
    'Abudunia, Abdulmalik' .
;
Department of Pharmacology, Faculty of Clinical Pharmacy,
University of Medical and Applied Sciences,
Yemen
;
    'Karrouchi, Khalid' .
;
Laboratory of Analytical Chemistry and Bromatology,
Faculty of Medicine and Pharmacy,
Mohammed V University, Rabat
Morocco
;
    'Benchat, Noureddine' .
;
Laboratory of Applied Chemistry and Environment (LCAE), Faculty of Sciences,
Mohamed I University, 60000 Oujda,
Morocco
;
_publ_section_synopsis
;
In the title pyridazinone derivative, the chlorophenyl and pyridazinone rings
being almost perpendicular, while the phenyl ring of the styryl group is
coplanar with the pyridazinone ring. In the crystal, N---H...O hydrogen bonds
form inversion dimers with an <i>R</i>~2~^2^(8) ring motif and C---H...Cl
hydrogen bonds also occur.
;
_chemical_name_systematic
;
4-(2,6-Dichlorobenzyl)-6-[(<i>E</i>)-2-phenylethenyl]pyridazin-3(2<i>H</i>)-one
;
_chemical_name_common
;
(<i>E</i>)-4-(2,6-Dichlorobenzyl)-6-styrylpyridazin-3(2<i>H</i>)-one
;
_chemical_formula_moiety     'C19 H14 Cl2 N2 O'
_chemical_formula_sum     'C19 H14 Cl2 N2 O'
_chemical_formula_iupac     'C19 H14 Cl2 N2 O'
_chemical_formula_weight     357.22
_chemical_melting_point     ?
_space_group_crystal_system     monoclinic
_space_group_name_H-M_alt     'P 21/n'
_space_group_name_Hall     '-P 2yn'
loop_
    _space_group_symop_operation_xyz
    'x, y, z'
    '-x+1/2, y+1/2, -z+1/2'
    '-x, -y, -z'
    'x-1/2, -y-1/2, z-1/2'
_cell_length_a     10.1306(5)
_cell_length_b     10.7019(6)
_cell_length_c     15.7749(7)
_cell_angle_alpha     90
_cell_angle_beta     97.715(4)
_cell_angle_gamma     90
_cell_volume     1694.78(15)
_cell_formula_units_Z     4
_cell_measurement_reflns_used     16480
_cell_measurement_theta_min     1.90
_cell_measurement_theta_max     32.36
_cell_measurement_temperature     296(2)
_exptl_crystal_description     'plate'
_exptl_crystal_colour     'colorless'
_exptl_crystal_size_max     0.720
_exptl_crystal_size_mid     0.473
_exptl_crystal_size_min     0.130
_exptl_crystal_density_diffrn     1.400
_exptl_crystal_density_meas     ?
_exptl_crystal_density_method     ?
_exptl_crystal_F_000     736
_exptl_absorpt_coefficient_mu     0.391
_exptl_absorpt_correction_type     integration
_exptl_absorpt_process_details
;
(X-RED32; Stoe & Cie, 2002)
;
_exptl_absorpt_correction_T_min     0.7957
_exptl_absorpt_correction_T_max     0.9374
_diffrn_ambient_temperature     296(2)
_diffrn_source     'sealed X-ray tube, 12 x 0.4 mm long-fine focus'
_diffrn_source_power     2.25
_diffrn_source_voltage     50
_diffrn_source_current     45
_diffrn_radiation_type     'Mo K\a'
_diffrn_radiation_wavelength     0.71073
_diffrn_radiation_monochromator     'plane graphite'
_diffrn_measurement_device_type     'Stoe IPDS 2'
_diffrn_measurement_device     '2-circle goniometer'
_diffrn_measurement_method     'rotation method'
_diffrn_detector     'image plate (34 cm diameter)'
_diffrn_detector_area_resol_mean     6.67
_diffrn_reflns_number     20123
_diffrn_reflns_av_R_equivalents     0.0465
_diffrn_reflns_av_unetI/netI     0.0393
_diffrn_reflns_theta_min     2.259
_diffrn_reflns_theta_max     32.001
_diffrn_reflns_theta_full     25.242
_diffrn_measured_fraction_theta_max     0.991
_diffrn_measured_fraction_theta_full     1.000
_diffrn_reflns_limit_h_min     -12
_diffrn_reflns_limit_h_max     15
_diffrn_reflns_limit_k_min     -15
_diffrn_reflns_limit_k_max     15
_diffrn_reflns_limit_l_min     -23
_diffrn_reflns_limit_l_max     23
_refine_special_details     ?
_reflns_number_total     5828
_reflns_number_gt     2944
_reflns_threshold_expression     'I > 2\s(I)'
_refine_ls_structure_factor_coef     Fsqd
_refine_ls_matrix_type     full
_refine_ls_R_factor_all     0.1329
_refine_ls_R_factor_gt     0.0637
_refine_ls_wR_factor_gt     0.1416
_refine_ls_wR_factor_ref     0.1701
_refine_ls_goodness_of_fit_ref     1.014
_refine_ls_restrained_S_all     1.014
_refine_ls_number_reflns     5828
_refine_ls_number_parameters     217
_refine_ls_number_restraints     0
_refine_ls_hydrogen_treatment     constr
_refine_ls_weighting_scheme     calc
_refine_ls_weighting_details
              'w=1/[\s^2^(Fo^2^)+(0.0652P)^2^+0.3156P] where P=(Fo^2^+2Fc^2^)/3'
_atom_sites_solution_hydrogens     geom
_atom_sites_solution_primary     direct
_atom_sites_solution_secondary     difmap
_refine_ls_shift/su_max     0.000
_refine_ls_shift/su_mean     0.000
_refine_diff_density_max     0.327
_refine_diff_density_min     -0.208
_refine_ls_extinction_method     none
_refine_ls_extinction_coef     .
loop_
    _atom_type_symbol
    _atom_type_description
    _atom_type_scat_dispersion_real
    _atom_type_scat_dispersion_imag
    _atom_type_scat_source
    'C' 'C' 0.0033 0.0016
                         'International Tables Vol C Tables 4.2.6.8 and 6.1.1.4'
    'H' 'H' 0.0000 0.0000
                         'International Tables Vol C Tables 4.2.6.8 and 6.1.1.4'
    'Cl' 'Cl' 0.1484 0.1585
                         'International Tables Vol C Tables 4.2.6.8 and 6.1.1.4'
    'N' 'N' 0.0061 0.0033
                         'International Tables Vol C Tables 4.2.6.8 and 6.1.1.4'
    'O' 'O' 0.0106 0.0060
                         'International Tables Vol C Tables 4.2.6.8 and 6.1.1.4'
_computing_data_collection
;
X-AREA (Stoe & Cie, 2002)
;
_computing_cell_refinement
;
X-AREA (Stoe & Cie, 2002)
;
_computing_data_reduction
;
X-RED32 (Stoe & Cie, 2002)
;
_computing_structure_solution
;
<i>SHELXT2018/3</i> (Sheldrick, 2015a)
;
_computing_structure_refinement
;
<i>SHELXL2018/3</i> (Sheldrick, 2015b)
;
_computing_molecular_graphics
;
<i>OLEX2</i> (Dolomanov <i>et al.</i>,  2009)
and Mercury (Macrae <i>et al.</i>,  2020)
;
_computing_publication_material
;
WinGX (Farrugia, 2012), <i>SHELXL2018/3</i> (Sheldrick, 2015b),
PLATON (Spek, 2020) and publCIF (Westrip, 2010)
;
loop_
    _atom_site_type_symbol
    _atom_site_label
    _atom_site_fract_x
    _atom_site_fract_y
    _atom_site_fract_z
    _atom_site_U_iso_or_equiv
    _atom_site_adp_type
    _atom_site_calc_flag
    _atom_site_occupancy
    _atom_site_disorder_assembly
    _atom_site_disorder_group
    Cl Cl2 0.32888(9) 0.44720(8) 0.41784(5) 0.1022(3) Uani d 1 . .
    Cl Cl1 0.06171(9) 0.57454(9) 0.67843(6) 0.1101(3) Uani d 1 . .
    O O1 -0.00667(14) 0.83981(14) 0.49196(12) 0.0698(4) Uani d 1 . .
    N N2 0.30239(16) 0.97613(15) 0.57214(12) 0.0561(4) Uani d 1 . .
    N N1 0.17344(16) 0.95588(15) 0.54273(13) 0.0582(4) Uani d 1 . .
    H H1 0.1229 1.0208 0.5381 0.070 Uiso calc 1 . .
    C C6 0.19680(18) 0.50436(17) 0.55109(14) 0.0520(5) Uani d 1 . .
    C C11 0.37910(19) 0.87772(18) 0.58104(13) 0.0508(4) Uani d 1 . .
    C C9 0.2000(2) 0.73781(17) 0.53008(13) 0.0508(4) Uani d 1 . .
    C C8 0.11329(19) 0.84552(18) 0.51939(14) 0.0536(5) Uani d 1 . .
    C C10 0.32911(19) 0.75621(18) 0.56121(14) 0.0533(5) Uani d 1 . .
    H H10 0.3862 0.6880 0.5698 0.064 Uiso calc 1 . .
    C C12 0.5217(2) 0.8968(2) 0.61209(14) 0.0568(5) Uani d 1 . .
    H H12 0.5752 0.8261 0.6204 0.068 Uiso calc 1 . .
    C C7 0.1371(2) 0.61526(18) 0.50303(16) 0.0609(6) Uani d 1 . .
    H H7A 0.0433 0.6192 0.5095 0.073 Uiso calc 1 . .
    H H7B 0.1431 0.6031 0.4427 0.073 Uiso calc 1 . .
    C C14 0.7197(2) 1.0298(2) 0.66024(15) 0.0615(5) Uani d 1 . .
    C C13 0.5792(2) 1.0060(2) 0.62890(15) 0.0607(5) Uani d 1 . .
    H H13 0.5245 1.0759 0.6199 0.073 Uiso calc 1 . .
    C C1 0.1675(2) 0.4752(2) 0.63198(16) 0.0650(6) Uani d 1 . .
    C C5 0.2807(2) 0.4200(2) 0.51757(16) 0.0631(6) Uani d 1 . .
    C C19 0.7618(3) 1.1510(3) 0.67726(17) 0.0761(7) Uani d 1 . .
    H H19 0.7004 1.2159 0.6691 0.091 Uiso calc 1 . .
    C C2 0.2149(3) 0.3694(3) 0.67623(18) 0.0840(8) Uani d 1 . .
    H H2 0.1934 0.3533 0.7307 0.101 Uiso calc 1 . .
    C C15 0.8136(2) 0.9359(3) 0.67285(19) 0.0776(7) Uani d 1 . .
    H H15 0.7882 0.8536 0.6611 0.093 Uiso calc 1 . .
    C C4 0.3270(3) 0.3132(2) 0.5602(2) 0.0831(8) Uani d 1 . .
    H H4 0.3810 0.2579 0.5351 0.100 Uiso calc 1 . .
    C C3 0.2937(3) 0.2891(3) 0.6385(2) 0.0897(9) Uani d 1 . .
    H H3 0.3249 0.2168 0.6672 0.108 Uiso calc 1 . .
    C C18 0.8940(3) 1.1772(3) 0.7063(2) 0.0951(9) Uani d 1 . .
    H H18 0.9209 1.2595 0.7168 0.114 Uiso calc 1 . .
    C C16 0.9453(3) 0.9629(4) 0.7027(2) 0.0969(9) Uani d 1 . .
    H H16 1.0072 0.8984 0.7115 0.116 Uiso calc 1 . .
    C C17 0.9850(3) 1.0827(4) 0.7194(2) 0.1007(10) Uani d 1 . .
    H H17 1.0736 1.1002 0.7397 0.121 Uiso calc 1 . .
loop_
    _atom_site_aniso_label
    _atom_site_aniso_U_11
    _atom_site_aniso_U_22
    _atom_site_aniso_U_33
    _atom_site_aniso_U_12
    _atom_site_aniso_U_13
    _atom_site_aniso_U_23
    Cl2 0.1168(6) 0.1083(6) 0.0881(5) 0.0366(5) 0.0379(5) 0.0082(4)
    Cl1 0.1042(6) 0.1263(7) 0.1069(6) -0.0057(5) 0.0406(5) -0.0446(5)
    O1 0.0467(8) 0.0506(8) 0.1070(13) 0.0102(6) -0.0080(8) -0.0061(8)
    N2 0.0479(9) 0.0427(9) 0.0767(12) 0.0047(7) 0.0040(8) -0.0020(8)
    N1 0.0459(9) 0.0409(8) 0.0860(13) 0.0104(7) 0.0017(8) -0.0034(8)
    C6 0.0467(9) 0.0412(9) 0.0653(12) -0.0024(8) -0.0024(9) -0.0062(9)
    C11 0.0469(10) 0.0460(10) 0.0587(12) 0.0051(8) 0.0047(9) 0.0004(9)
    C9 0.0506(10) 0.0406(9) 0.0597(12) 0.0066(8) 0.0019(9) -0.0011(8)
    C8 0.0486(10) 0.0434(10) 0.0671(13) 0.0070(8) 0.0014(9) -0.0014(9)
    C10 0.0488(11) 0.0415(10) 0.0682(13) 0.0114(8) 0.0029(9) -0.0003(9)
    C12 0.0488(10) 0.0493(11) 0.0708(14) 0.0067(8) 0.0027(9) -0.0009(9)
    C7 0.0519(11) 0.0451(10) 0.0813(15) 0.0073(9) -0.0074(10) -0.0068(10)
    C14 0.0553(11) 0.0673(14) 0.0618(13) -0.0049(10) 0.0073(10) -0.0002(11)
    C13 0.0526(11) 0.0545(12) 0.0740(14) 0.0054(10) 0.0049(10) 0.0029(10)
    C1 0.0605(12) 0.0645(13) 0.0692(14) -0.0135(10) 0.0054(11) -0.0135(11)
    C5 0.0652(13) 0.0512(11) 0.0716(14) 0.0087(10) 0.0042(11) -0.0006(10)
    C19 0.0754(16) 0.0741(16) 0.0785(16) -0.0148(13) 0.0092(13) -0.0052(13)
    C2 0.095(2) 0.0852(19) 0.0684(16) -0.0303(16) -0.0025(15) 0.0149(14)
    C15 0.0567(13) 0.0771(16) 0.0962(19) -0.0020(12) -0.0002(12) 0.0039(14)
    C4 0.0901(18) 0.0569(14) 0.099(2) 0.0237(13) 0.0024(16) 0.0022(14)
    C3 0.105(2) 0.0610(16) 0.097(2) 0.0033(15) -0.0089(18) 0.0160(15)
    C18 0.098(2) 0.103(2) 0.0835(19) -0.043(2) 0.0090(16) -0.0134(17)
    C16 0.0554(14) 0.125(3) 0.106(2) 0.0002(16) -0.0032(14) 0.010(2)
    C17 0.0643(17) 0.141(3) 0.093(2) -0.031(2) -0.0051(15) -0.002(2)
_geom_special_details
;
 All esds (except the esd in the dihedral angle between two l.s. planes)
 are estimated using the full covariance matrix.  The cell esds are taken
 into account individually in the estimation of esds in distances, angles
 and torsion angles; correlations between esds in cell parameters are only
 used when they are defined by crystal symmetry.  An approximate (isotropic)
 treatment of cell esds is used for estimating esds involving l.s. planes.
;
loop_
    _geom_bond_atom_site_label_1
    _geom_bond_atom_site_label_2
    _geom_bond_site_symmetry_2
    _geom_bond_distance
    _geom_bond_publ_flag
    Cl2 C5 . 1.733(3) ?
    Cl1 C1 . 1.740(3) ?
    O1 C8 . 1.236(2) ?
    N2 C11 . 1.305(2) ?
    N2 N1 . 1.344(2) ?
    N1 C8 . 1.357(3) ?
    N1 H1 . 0.8600 ?
    C6 C1 . 1.384(3) ?
    C6 C5 . 1.392(3) ?
    C6 C7 . 1.492(3) ?
    C11 C10 . 1.415(3) ?
    C11 C12 . 1.476(3) ?
    C9 C10 . 1.349(3) ?
    C9 C8 . 1.445(3) ?
    C9 C7 . 1.495(3) ?
    C10 H10 . 0.9300 ?
    C12 C13 . 1.317(3) ?
    C12 H12 . 0.9300 ?
    C7 H7A . 0.9700 ?
    C7 H7B . 0.9700 ?
    C14 C15 . 1.379(3) ?
    C14 C19 . 1.380(3) ?
    C14 C13 . 1.465(3) ?
    C13 H13 . 0.9300 ?
    C1 C2 . 1.382(4) ?
    C5 C4 . 1.376(3) ?
    C19 C18 . 1.385(4) ?
    C19 H19 . 0.9300 ?
    C2 C3 . 1.362(4) ?
    C2 H2 . 0.9300 ?
    C15 C16 . 1.384(4) ?
    C15 H15 . 0.9300 ?
    C4 C3 . 1.350(4) ?
    C4 H4 . 0.9300 ?
    C3 H3 . 0.9300 ?
    C18 C17 . 1.366(5) ?
    C18 H18 . 0.9300 ?
    C16 C17 . 1.358(5) ?
    C16 H16 . 0.9300 ?
    C17 H17 . 0.9300 ?
loop_
    _geom_angle_atom_site_label_1
    _geom_angle_atom_site_label_2
    _geom_angle_atom_site_label_3
    _geom_angle_site_symmetry_1
    _geom_angle_site_symmetry_3
    _geom_angle
    _geom_angle_publ_flag
    C11 N2 N1 . . 116.38(17) ?
    N2 N1 C8 . . 127.90(16) ?
    N2 N1 H1 . . 116.1 ?
    C8 N1 H1 . . 116.1 ?
    C1 C6 C5 . . 114.9(2) ?
    C1 C6 C7 . . 121.7(2) ?
    C5 C6 C7 . . 123.3(2) ?
    N2 C11 C10 . . 121.83(18) ?
    N2 C11 C12 . . 117.79(18) ?
    C10 C11 C12 . . 120.38(17) ?
    C10 C9 C8 . . 118.07(18) ?
    C10 C9 C7 . . 125.98(17) ?
    C8 C9 C7 . . 115.93(17) ?
    O1 C8 N1 . . 121.52(17) ?
    O1 C8 C9 . . 123.72(18) ?
    N1 C8 C9 . . 114.76(17) ?
    C9 C10 C11 . . 121.03(17) ?
    C9 C10 H10 . . 119.5 ?
    C11 C10 H10 . . 119.5 ?
    C13 C12 C11 . . 125.18(19) ?
    C13 C12 H12 . . 117.4 ?
    C11 C12 H12 . . 117.4 ?
    C6 C7 C9 . . 115.12(17) ?
    C6 C7 H7A . . 108.5 ?
    C9 C7 H7A . . 108.5 ?
    C6 C7 H7B . . 108.5 ?
    C9 C7 H7B . . 108.5 ?
    H7A C7 H7B . . 107.5 ?
    C15 C14 C19 . . 117.8(2) ?
    C15 C14 C13 . . 122.9(2) ?
    C19 C14 C13 . . 119.3(2) ?
    C12 C13 C14 . . 127.2(2) ?
    C12 C13 H13 . . 116.4 ?
    C14 C13 H13 . . 116.4 ?
    C2 C1 C6 . . 123.2(2) ?
    C2 C1 Cl1 . . 118.7(2) ?
    C6 C1 Cl1 . . 118.08(19) ?
    C4 C5 C6 . . 122.6(2) ?
    C4 C5 Cl2 . . 117.6(2) ?
    C6 C5 Cl2 . . 119.75(17) ?
    C14 C19 C18 . . 121.0(3) ?
    C14 C19 H19 . . 119.5 ?
    C18 C19 H19 . . 119.5 ?
    C3 C2 C1 . . 118.7(3) ?
    C3 C2 H2 . . 120.6 ?
    C1 C2 H2 . . 120.6 ?
    C14 C15 C16 . . 120.8(3) ?
    C14 C15 H15 . . 119.6 ?
    C16 C15 H15 . . 119.6 ?
    C3 C4 C5 . . 119.7(3) ?
    C3 C4 H4 . . 120.2 ?
    C5 C4 H4 . . 120.2 ?
    C4 C3 C2 . . 120.9(3) ?
    C4 C3 H3 . . 119.6 ?
    C2 C3 H3 . . 119.6 ?
    C17 C18 C19 . . 120.2(3) ?
    C17 C18 H18 . . 119.9 ?
    C19 C18 H18 . . 119.9 ?
    C17 C16 C15 . . 120.6(3) ?
    C17 C16 H16 . . 119.7 ?
    C15 C16 H16 . . 119.7 ?
    C16 C17 C18 . . 119.5(3) ?
    C16 C17 H17 . . 120.2 ?
    C18 C17 H17 . . 120.2 ?
loop_
    _geom_torsion_atom_site_label_1
    _geom_torsion_atom_site_label_2
    _geom_torsion_atom_site_label_3
    _geom_torsion_atom_site_label_4
    _geom_torsion_site_symmetry_1
    _geom_torsion_site_symmetry_2
    _geom_torsion_site_symmetry_3
    _geom_torsion_site_symmetry_4
    _geom_torsion
    _geom_torsion_publ_flag
    C11 N2 N1 C8 . . . . -1.5(3) ?
    N1 N2 C11 C10 . . . . -0.3(3) ?
    N1 N2 C11 C12 . . . . 179.18(19) ?
    N2 N1 C8 O1 . . . . -178.9(2) ?
    N2 N1 C8 C9 . . . . 1.7(3) ?
    C10 C9 C8 O1 . . . . -179.6(2) ?
    C7 C9 C8 O1 . . . . 1.9(3) ?
    C10 C9 C8 N1 . . . . -0.1(3) ?
    C7 C9 C8 N1 . . . . -178.7(2) ?
    C8 C9 C10 C11 . . . . -1.4(3) ?
    C7 C9 C10 C11 . . . . 177.0(2) ?
    N2 C11 C10 C9 . . . . 1.7(3) ?
    C12 C11 C10 C9 . . . . -177.8(2) ?
    N2 C11 C12 C13 . . . . -2.5(3) ?
    C10 C11 C12 C13 . . . . 177.0(2) ?
    C1 C6 C7 C9 . . . . 78.6(3) ?
    C5 C6 C7 C9 . . . . -104.2(2) ?
    C10 C9 C7 C6 . . . . 31.4(3) ?
    C8 C9 C7 C6 . . . . -150.2(2) ?
    C11 C12 C13 C14 . . . . 179.6(2) ?
    C15 C14 C13 C12 . . . . 3.0(4) ?
    C19 C14 C13 C12 . . . . -177.8(2) ?
    C5 C6 C1 C2 . . . . -1.3(3) ?
    C7 C6 C1 C2 . . . . 176.1(2) ?
    C5 C6 C1 Cl1 . . . . -179.26(16) ?
    C7 C6 C1 Cl1 . . . . -1.8(3) ?
    C1 C6 C5 C4 . . . . 2.4(3) ?
    C7 C6 C5 C4 . . . . -175.0(2) ?
    C1 C6 C5 Cl2 . . . . -178.40(17) ?
    C7 C6 C5 Cl2 . . . . 4.2(3) ?
    C15 C14 C19 C18 . . . . -0.2(4) ?
    C13 C14 C19 C18 . . . . -179.5(2) ?
    C6 C1 C2 C3 . . . . -0.4(4) ?
    Cl1 C1 C2 C3 . . . . 177.5(2) ?
    C19 C14 C15 C16 . . . . 0.9(4) ?
    C13 C14 C15 C16 . . . . -179.9(3) ?
    C6 C5 C4 C3 . . . . -1.7(4) ?
    Cl2 C5 C4 C3 . . . . 179.0(2) ?
    C5 C4 C3 C2 . . . . -0.2(5) ?
    C1 C2 C3 C4 . . . . 1.2(4) ?
    C14 C19 C18 C17 . . . . -0.7(4) ?
    C14 C15 C16 C17 . . . . -0.7(5) ?
    C15 C16 C17 C18 . . . . -0.2(5) ?
    C19 C18 C17 C16 . . . . 0.9(5) ?
loop_
    _geom_hbond_atom_site_label_D
    _geom_hbond_atom_site_label_H
    _geom_hbond_atom_site_label_A
    _geom_hbond_site_symmetry_A
    _geom_hbond_distance_DH
    _geom_hbond_distance_HA
    _geom_hbond_distance_DA
    _geom_hbond_angle_DHA
    N1 H1 O1 3_576 0.86 1.92 2.772(2) 170.6
    C3 H3 Cl1 2_546 0.93 2.97 3.824(3) 153.4
_shelx_space_group_comment
;
The symmetry employed for this shelxl refinement is uniquely defined
by the following loop, which should always be used as a source of
symmetry information in preference to the above space-group names.
They are only intended as comments.
;
_shelx_estimated_absorpt_T_min     ?
_shelx_estimated_absorpt_T_max     ?
_shelx_hkl_file
;
   2   0   0 1241.72    5.98   0
   2   0   0 1244.53    6.08   0
   4   0   0    9.92    0.87   0
   4   0   0    9.27    1.00   0
   6   0   0  258.81    1.90   0
   6   0   0  264.94    1.84   0
   8   0   0   74.46    1.11   0
   8   0   0   74.00    1.16   0
  10   0   0   12.46    0.81   0
  10   0   0   14.85    0.78   0
  12   0   0    1.67    0.80   0
  12   0   0   -0.25    0.79   0
  14   0   0   -0.35    0.99   0
  14   0   0   -1.06    0.94   0
   1  -1   0   48.60    1.90   0
  -1   1   0   49.73    1.95   0
  -1  -1   0   48.86    2.24   0
   1   1   0   50.67    2.28   0
   2   1   0  911.93    5.38   0
  -2   1   0  887.05    4.66   0
  -2  -1   0  892.92    5.40   0
   2  -1   0  935.71    4.80   0
  -3   1   0   29.62    1.17   0
   3  -1   0   28.97    1.19   0
   3   1   0   28.71    1.14   0
  -3  -1   0   30.11    1.22   0
  -4   1   0    0.04    0.77   0
   4   1   0    0.40    0.80   0
   4  -1   0    0.77    0.80   0
   4   1   0    0.62    0.71   0
   5   1   0   77.00    1.23   0
   5   1   0   77.66    1.28   0
   5  -1   0   77.85    1.23   0
   6  -1   0   10.55    0.80   0
   6   1   0   11.76    0.86   0
   6   1   0   12.16    0.78   0
   6  -1   0   12.85    0.84   0
   7   1   0   83.11    1.19   0
   7   1   0   85.07    1.12   0
   7  -1   0   87.60    1.15   0
   7  -1   0   84.61    1.20   0
   8   1   0    1.64    0.69   0
   8  -1   0    0.00    0.73   0
   8  -1   0    1.32    0.49   0
   8   1   0    0.63    0.70   0
   9   1   0    0.46    0.74   0
   9   1   0    0.73    0.66   0
   9  -1   0    1.60    0.68   0
   9  -1   0    1.89    0.71   0
  10  -1   0    0.48    0.73   0
  10   1   0    1.21    0.75   0
  10   1   0    0.09    0.88   0
  10  -1   0    1.06    0.76   0
  11   1   0    4.49    0.97   0
  11   1   0    3.82    0.75   0
  11  -1   0    4.14    0.76   0
  11  -1   0    4.55    0.82   0
  12  -1   0   -0.33    0.80   0
  12   1   0   -0.01    0.78   0
  12  -1   0    1.53    0.84   0
  12   1   0    0.40    0.81   0
  13  -1   0   -1.18    0.92   0
  13  -1   0    0.08    0.95   0
  13   1   0    0.61    0.84   0
  13   1   0    0.83    0.90   0
  14   1   0    0.71    0.95   0
  14  -1   0   -2.15    0.98   0
  14  -1   0    0.27    1.02   0
  14   1   0    0.64    1.01   0
   0   2   0 3183.87   10.42   0
   0  -2   0 3228.74   10.37   0
  -1   2   0 1712.37    6.46   0
   1  -2   0 1739.06    6.59   0
  -1  -2   0 1892.33    8.52   0
   1   2   0 1779.43    7.94   0
   2  -2   0    9.88    1.11   0
  -2  -2   0   12.37    1.42   0
  -2   2   0   10.65    1.07   0
   2   2   0   13.06    1.63   0
  -3  -2   0  630.72    3.89   0
  -3   2   0  603.00    3.14   0
   3  -2   0  599.16    3.08   0
   3   2   0  651.57    3.73   0
  -4  -2   0    0.29    0.78   0
   4  -2   0    1.37    0.84   0
   4   2   0    0.15    0.70   0
  -4   2   0    0.39    0.80   0
   5  -2   0  125.20    1.41   0
  -5   2   0  114.89    1.37   0
   5   2   0  122.39    1.49   0
  -5  -2   0  127.18    1.60   0
   6  -2   0    8.54    0.59   0
   6   2   0   11.04    0.72   0
   6   2   0   11.21    0.94   0
   7  -2   0   20.18    0.84   0
   7  -2   0   18.26    0.81   0
   7   2   0   18.61    0.86   0
   7   2   0   19.46    0.79   0
   8   2   0   78.22    1.12   0
   8  -2   0   78.13    0.96   0
   8  -2   0   76.31    1.14   0
   8   2   0   77.64    1.18   0
   9  -2   0    3.29    0.77   0
   9   2   0    1.63    0.71   0
   9   2   0    1.54    0.96   0
   9  -2   0    2.30    0.75   0
  10  -2   0    1.16    0.78   0
  10  -2   0    1.63    0.76   0
  10   2   0   -0.36    0.72   0
  10   2   0    0.75    0.76   0
  11  -2   0    0.05    0.77   0
  11  -2   0    1.52    0.77   0
  11   2   0    0.48    0.77   0
  11   2   0    1.29    0.81   0
  12   2   0    0.39    1.03   0
  12  -2   0   -0.55    0.84   0
  12   2   0    1.57    0.78   0
  12  -2   0   -0.06    0.89   0
  13  -2   0   -0.61    0.83   0
  13   2   0    0.91    0.83   0
  13  -2   0    2.00    0.95   0
  13   2   0   -0.37    0.90   0
  14  -2   0    0.81    1.00   0
  14  -2   0   -1.60    0.98   0
  14   2   0    0.94    1.16   0
  14   2   0    0.58    1.21   0
   1   3   0  247.66    2.70   0
   1  -3   0  240.26    2.32   0
  -1   3   0  241.33    2.29   0
  -1  -3   0  245.42    2.74   0
   2   3   0  213.49    2.50   0
  -2   3   0  197.65    1.86   0
  -2  -3   0  221.89    2.62   0
   2  -3   0  208.06    1.97   0
  -3  -3   0    1.68    0.98   0
   3   3   0    0.63    1.15   0
  -3   3   0    0.85    0.86   0
   3  -3   0    1.44    0.63   0
   4   3   0   58.15    1.36   0
   4  -3   0   55.74    0.97   0
  -4   3   0   56.35    1.11   0
  -4  -3   0   57.52    1.34   0
  -5   3   0   23.93    0.88   0
   5   3   0   23.84    0.92   0
   5  -3   0   21.39    0.89   0
  -5  -3   0   22.64    0.95   0
   6   3   0    2.24    0.71   0
  -6   3   0    3.50    0.71   0
  -6  -3   0    2.34    0.87   0
   6  -3   0    2.22    0.72   0
  -7   3   0   30.53    0.72   0
   7  -3   0   32.03    0.92   0
   7   3   0   32.76    0.96   0
   7   3   0   31.61    1.04   0
   8   3   0   52.13    1.22   0
   8  -3   0   57.73    1.05   0
   8  -3   0   49.20    1.03   0
   8   3   0   53.70    1.06   0
   9   3   0   18.99    0.88   0
   9  -3   0   20.15    0.86   0
   9  -3   0   20.48    0.85   0
   9   3   0   19.52    0.83   0
  10  -3   0    0.28    0.75   0
  10  -3   0    1.21    0.79   0
  10   3   0    1.92    0.91   0
  10   3   0    1.01    0.73   0
  11  -3   0    4.03    0.81   0
  11  -3   0    2.97    0.85   0
  11   3   0    3.77    0.79   0
  11   3   0    4.21    1.02   0
  12   3   0   -0.66    1.04   0
  12  -3   0    0.23    0.81   0
  12  -3   0    1.17    0.86   0
  12   3   0    0.32    0.79   0
  13   3   0   -0.47    0.86   0
  13   3   0    0.18    0.94   0
  13  -3   0    0.55    0.93   0
  13  -3   0    2.22    0.91   0
  14   3   0    2.07    1.20   0
  14  -3   0    2.91    1.06   0
  14   3   0    1.73    1.02   0
  14  -3   0    2.49    1.03   0
   0   4   0    5.05    0.88   0
   0  -4   0    4.68    1.00   0
   1   4   0   16.33    1.18   0
  -1   4   0   17.22    0.93   0
   1  -4   0   15.97    0.96   0
  -1  -4   0   17.48    1.14   0
  -2  -4   0  636.58    3.62   0
   2  -4   0  613.96    2.93   0
   2   4   0  594.44    3.56   0
  -2   4   0  611.70    2.89   0
  -3  -4   0  307.55    2.51   0
   3  -4   0  292.70    1.99   0
   3   4   0  284.76    2.48   0
  -3   4   0  267.38    1.91   0
   4   4   0   20.70    1.16   0
  -4  -4   0   21.73    1.10   0
   4  -4   0   20.36    0.90   0
  -4   4   0   21.35    0.88   0
   5  -4   0   88.94    1.14   0
  -5  -4   0   85.23    1.35   0
   5   4   0   85.64    1.36   0
  -5   4   0   81.70    1.11   0
   6  -4   0   20.62    0.83   0
   6   4   0   21.72    0.95   0
  -6   4   0   20.31    0.85   0
  -6  -4   0   21.07    1.04   0
   7  -4   0   23.68    0.86   0
   7   4   0   25.21    1.10   0
  -7   4   0   24.47    0.85   0
   8   4   0  131.55    1.44   0
   8  -4   0  128.29    1.30   0
   8   4   0  133.84    1.56   0
   9  -4   0    0.16    0.77   0
   9   4   0    0.31    0.69   0
   9  -4   0   -0.93    0.79   0
   9   4   0    1.10    0.68   0
  10   4   0    0.89    0.75   0
  10   4   0    1.58    0.81   0
  10  -4   0    1.76    0.79   0
  10  -4   0    1.23    0.77   0
  11  -4   0    0.40    0.83   0
  11  -4   0   -0.35    0.61   0
  11   4   0   -1.02    0.94   0
  11   4   0    0.56    0.99   0
  12   4   0    0.53    0.86   0
  12   4   0    0.69    1.01   0
  12  -4   0    2.37    0.87   0
  12  -4   0    0.83    0.88   0
  13  -4   0    0.27    0.92   0
  13   4   0    1.03    0.91   0
  13  -4   0    1.74    0.99   0
  13   4   0    0.71    0.97   0
  14  -4   0    0.99    1.04   0
  14  -4   0   -0.72    1.01   0
  14   4   0    0.86    0.98   0
  14   4   0    0.31    1.03   0
  -1   5   0  129.82    1.51   0
   1   5   0  138.82    1.67   0
  -1  -5   0  141.04    1.75   0
   1  -5   0  140.98    1.53   0
  -2  -5   0    9.54    1.22   0
   2  -5   0    9.85    0.62   0
   2   5   0    9.56    1.01   0
  -2   5   0    8.72    0.77   0
   3  -5   0   44.57    1.00   0
  -3   5   0   43.47    1.00   0
   3   5   0   41.07    1.16   0
  -3  -5   0   47.12    1.33   0
  -4  -5   0    5.69    0.96   0
  -4   5   0    6.43    0.71   0
   4   5   0    5.67    1.02   0
   4  -5   0    6.85    0.55   0
  -5   5   0   66.25    1.04   0
   5  -5   0   65.08    1.03   0
  -5  -5   0   68.74    1.36   0
   5   5   0   65.53    1.41   0
  -6  -5   0   11.70    0.99   0
  -6   5   0   11.98    0.79   0
   6   5   0   11.50    1.10   0
   6  -5   0   10.71    0.80   0
   7   5   0   35.00    1.06   0
  -7  -5   0   34.23    1.17   0
   7  -5   0   33.71    0.95   0
  -7   5   0   33.66    0.90   0
   8  -5   0    1.59    0.78   0
  -8   5   0    2.69    0.75   0
   8   5   0    1.97    0.78   0
   9   5   0   -0.42    0.89   0
   9   5   0    0.75    0.96   0
   9  -5   0    1.12    0.76   0
  10  -5   0    1.15    0.80   0
  10   5   0   -0.92    0.92   0
  10  -5   0    1.42    0.81   0
  10   5   0   -0.97    0.94   0
  11  -5   0    2.82    0.61   0
  11  -5   0    3.95    0.85   0
  11   5   0    2.21    1.04   0
  11   5   0    2.10    1.04   0
  12  -5   0   -1.06    0.88   0
  12   5   0    0.44    1.09   0
  12  -5   0    0.90    0.90   0
  12   5   0   -0.64    0.86   0
  13   5   0    0.52    0.96   0
  13  -5   0    0.01    0.98   0
  13   5   0    1.38    0.90   0
  13  -5   0   -0.96    1.00   0
  14  -5   0    0.30    1.06   0
  14   5   0    0.84    1.07   0
  14  -5   0   -0.47    1.05   0
  14   5   0   -0.31    1.35   0
   0  -6   0    1.30    0.86   0
   0   6   0    1.85    0.72   0
  -1  -6   0  190.13    1.80   0
  -1   6   0  173.15    1.58   0
   1   6   0  179.89    1.72   0
   1  -6   0  189.11    1.67   0
  -2  -6   0    0.92    0.87   0
   2  -6   0    0.98    0.77   0
  -2   6   0    1.06    0.70   0
   2   6   0    0.28    0.69   0
  -3  -6   0   34.52    1.13   0
   3   6   0   31.67    1.01   0
  -3   6   0   31.35    0.90   0
   3  -6   0   31.16    0.91   0
   4  -6   0    3.12    0.74   0
  -4  -6   0    2.55    0.98   0
  -4   6   0    2.36    0.74   0
   4   6   0    3.02    0.98   0
  -5   6   0   71.30    0.96   0
   5  -6   0   77.98    1.12   0
  -5  -6   0   81.23    1.48   0
   5   6   0   75.56    1.51   0
   6  -6   0    6.18    0.81   0
   6   6   0    6.13    0.91   0
  -6   6   0    7.86    0.79   0
  -6  -6   0    6.26    0.83   0
   7  -6   0   34.30    0.91   0
   7   6   0   33.11    1.08   0
  -7  -6   0   35.19    1.14   0
  -7   6   0   32.93    0.89   0
   8   6   0   13.13    1.11   0
  -8  -6   0   14.84    1.03   0
   8  -6   0   12.53    0.84   0
  -8   6   0   14.02    0.84   0
   9   6   0   -0.06    0.93   0
   9  -6   0    0.18    0.78   0
   9   6   0    0.03    0.81   0
  -9   6   0    0.13    0.51   0
  10  -6   0    2.61    0.86   0
  10  -6   0    1.91    0.83   0
  10   6   0    1.98    0.83   0
  10   6   0    3.01    0.83   0
  11   6   0    1.26    1.10   0
  11   6   0    1.59    1.05   0
  11  -6   0    2.38    0.88   0
  11  -6   0    0.64    0.88   0
  12  -6   0   -0.45    0.66   0
  12   6   0    0.77    0.95   0
  12   6   0   -0.27    1.15   0
  12  -6   0    1.85    0.92   0
  13   6   0    1.40    0.98   0
  13  -6   0    0.17    1.04   0
  13  -6   0    1.63    1.00   0
  13   6   0    1.72    1.28   0
  -1  -7   0    0.64    0.87   0
  -1   7   0   -0.04    0.69   0
   1   7   0    0.56    0.65   0
   1  -7   0    1.09    0.79   0
   2   7   0    9.84    0.94   0
   2  -7   0   12.50    0.80   0
  -2   7   0   10.46    0.73   0
  -2  -7   0   13.88    1.21   0
  -3   7   0  193.30    1.54   0
   3   7   0  193.05    1.86   0
   3  -7   0  204.31    1.54   0
  -3  -7   0  207.50    1.93   0
   4   7   0   12.62    0.87   0
  -4  -7   0   14.38    1.00   0
   4  -7   0   13.94    0.62   0
  -4   7   0   11.35    0.80   0
   5  -7   0   54.38    1.00   0
  -5  -7   0   51.74    1.16   0
  -5   7   0   48.53    0.96   0
   5   7   0   49.93    1.17   0
   6  -7   0   41.52    0.93   0
  -6  -7   0   42.58    1.23   0
  -6   7   0   40.95    0.92   0
   6   7   0   40.50    1.28   0
  -7   7   0    4.57    0.77   0
  -7  -7   0    4.69    1.02   0
   7  -7   0    4.21    0.81   0
   7   7   0    5.42    1.08   0
   8   7   0    2.50    0.99   0
   8  -7   0    2.33    0.55   0
  -8   7   0    2.22    0.75   0
  -8  -7   0    0.99    0.96   0
   9  -7   0   -0.37    0.59   0
  -9   7   0    0.82    0.78   0
   9   7   0    0.66    0.96   0
   9   7   0    0.16    0.84   0
  10  -7   0   10.27    0.91   0
  10   7   0    9.34    1.08   0
  10   7   0    8.53    1.08   0
  11  -7   0    1.50    0.91   0
  11   7   0    1.52    1.11   0
  11   7   0    0.15    1.12   0
  11  -7   0   -0.25    0.89   0
  12   7   0   -0.48    0.95   0
  12  -7   0   -1.20    0.99   0
  12   7   0    0.73    1.19   0
  12  -7   0    0.12    0.97   0
  13  -7   0    0.05    1.04   0
  13  -7   0    0.28    0.75   0
  13   7   0    0.10    1.26   0
  13   7   0    1.90    1.30   0
   0  -8   0    0.18    0.83   0
   0   8   0    0.14    0.66   0
  -1  -8   0   96.75    1.50   0
   1   8   0   85.97    1.23   0
  -1   8   0   85.21    1.18   0
   1  -8   0   97.17    1.22   0
  -2  -8   0    3.79    1.17   0
  -2   8   0    1.06    0.69   0
   2   8   0    1.98    0.73   0
   2  -8   0    0.84    0.77   0
   3   8   0    4.49    0.94   0
  -3   8   0    4.07    0.74   0
   3  -8   0    3.83    0.79   0
  -3  -8   0    4.33    1.17   0
  -4   8   0    1.16    0.74   0
   4   8   0    1.39    0.72   0
   4  -8   0    1.25    0.77   0
  -4  -8   0    0.04    1.03   0
  -5   8   0    5.25    0.73   0
   5  -8   0    4.48    0.76   0
  -5  -8   0    3.94    0.97   0
   5   8   0    4.34    0.79   0
  -6   8   0    2.83    0.74   0
   6   8   0    1.09    1.03   0
   6  -8   0    1.68    0.76   0
  -6  -8   0    1.19    0.83   0
   7   8   0    0.60    0.99   0
   7  -8   0    1.84    0.75   0
  -7  -8   0    0.73    0.94   0
  -7   8   0    0.07    0.73   0
  -8  -8   0    3.07    1.01   0
   8  -8   0    2.30    0.83   0
   8   8   0    2.32    1.05   0
  -8   8   0    1.81    0.79   0
   9  -8   0   -0.56    0.82   0
   9   8   0    0.42    0.86   0
  -9   8   0   -0.49    0.78   0
  10   8   0    1.49    1.06   0
  10   8   0    2.35    0.87   0
  10  -8   0    0.17    0.89   0
  11   8   0   -0.32    1.18   0
  11  -8   0   -0.10    0.95   0
  11   8   0    0.99    1.10   0
  11  -8   0    0.04    0.95   0
  12  -8   0    0.48    1.03   0
  12   8   0    1.50    1.20   0
  12  -8   0    2.96    1.06   0
  12   8   0    1.37    1.24   0
  -1   9   0  114.46    1.34   0
   1  -9   0  129.63    1.38   0
  -1  -9   0  127.85    1.49   0
   1   9   0  112.69    1.33   0
   2   9   0   20.48    0.88   0
   2  -9   0   23.12    0.90   0
  -2  -9   0   24.08    1.03   0
  -2   9   0   22.50    0.87   0
  -3  -9   0   56.71    1.19   0
   3  -9   0   55.49    0.99   0
  -3   9   0   49.52    1.00   0
   3   9   0   50.38    1.07   0
   4  -9   0    3.57    0.74   0
   4   9   0    3.10    0.92   0
  -4   9   0    2.06    0.72   0
  -4  -9   0    2.95    1.07   0
  -5  -9   0   13.23    1.07   0
  -5   9   0   12.10    0.63   0
   5  -9   0   12.96    0.83   0
   5   9   0   12.25    1.03   0
   6  -9   0   13.87    0.84   0
   6   9   0   11.55    0.89   0
  -6  -9   0   16.60    1.04   0
  -6   9   0   14.55    0.85   0
   7   9   0    4.49    1.02   0
  -7   9   0    5.35    0.81   0
   7  -9   0    6.87    0.81   0
  -7  -9   0    5.21    0.84   0
  -8  -9   0    1.35    1.00   0
   8  -9   0   -0.81    0.58   0
   8   9   0   -0.58    0.99   0
  -8   9   0    0.17    0.79   0
   9  -9   0   -0.19    0.85   0
  -9   9   0    0.49    0.85   0
   9   9   0    0.40    1.04   0
  10  -9   0   -0.44    0.93   0
  10   9   0   -0.27    1.06   0
  10   9   0    0.36    1.28   0
  11   9   0    0.82    1.15   0
  11   9   0    2.79    1.24   0
  11  -9   0    3.22    0.98   0
  11  -9   0    1.52    0.99   0
  12   9   0   -0.34    1.26   0
  12  -9   0    0.39    1.04   0
  12  -9   0    0.21    1.07   0
  12   9   0    1.08    1.53   0
   0  10   0    7.93    0.80   0
   0 -10   0   13.27    0.93   0
  -1 -10   0    7.24    0.94   0
   1  10   0    4.90    0.75   0
  -1  10   0    5.40    0.77   0
   1 -10   0    5.81    0.87   0
  -2 -10   0    4.60    0.83   0
   2  10   0    3.18    0.89   0
  -2  10   0    5.59    0.74   0
   2 -10   0    4.02    0.80   0
   3  10   0    0.61    0.79   0
  -3 -10   0    1.06    0.81   0
   3 -10   0    0.64    0.76   0
  -3  10   0    1.61    0.71   0
  -4  10   0    0.64    0.54   0
   4 -10   0   -0.26    0.77   0
   4  10   0    0.00    0.74   0
  -4 -10   0    0.56    0.83   0
  -5  10   0    0.84    0.70   0
  -5 -10   0    0.44    0.79   0
   5  10   0    0.07    0.94   0
   5 -10   0    1.24    0.74   0
   6  10   0    4.19    0.97   0
  -6 -10   0    4.55    1.04   0
  -6  10   0    4.69    0.59   0
   6 -10   0    5.10    0.83   0
  -7 -10   0    1.07    0.99   0
   7 -10   0    0.91    0.81   0
  -7  10   0    2.12    0.80   0
   7  10   0    0.42    0.99   0
   8  10   0    0.56    1.01   0
  -8 -10   0    0.32    1.04   0
   8 -10   0   -0.69    0.85   0
  -8  10   0    1.03    0.85   0
   9 -10   0    0.02    0.91   0
  -9 -10   0    0.59    1.29   0
   9  10   0    0.36    1.07   0
  -9  10   0    1.15    0.88   0
  10  10   0    0.57    1.13   0
  10 -10   0    3.36    0.94   0
  10  10   0    0.27    1.33   0
  11 -10   0    1.11    1.03   0
  11 -10   0   -1.23    0.73   0
  11  10   0    1.03    1.28   0
  11  10   0    0.50    1.37   0
  -1 -11   0    3.66    0.84   0
   1 -11   0    3.85    0.89   0
   1  11   0    2.82    0.73   0
  -1  11   0    2.80    0.78   0
   2  11   0    4.12    0.92   0
  -2  11   0    5.06    0.79   0
   2 -11   0    5.83    0.85   0
  -2 -11   0    6.22    1.10   0
   3 -11   0    0.01    0.81   0
  -3  11   0   -0.25    0.83   0
   3  11   0   -0.32    0.72   0
  -3 -11   0   -0.41    0.84   0
   4  11   0   -0.14    0.88   0
  -4  11   0   -0.06    0.51   0
  -4 -11   0    0.20    0.78   0
   4 -11   0   -0.30    0.76   0
   5 -11   0   -0.42    0.79   0
   5  11   0    0.24    0.79   0
  -5  11   0   -0.74    0.78   0
  -5 -11   0    1.51    1.04   0
   6 -11   0    1.62    0.82   0
  -6  11   0    0.31    0.80   0
  -6 -11   0    0.25    0.97   0
   6  11   0    0.79    0.81   0
  -7  11   0    0.55    0.86   0
   7  11   0   -0.66    1.01   0
   7 -11   0   -1.01    0.88   0
  -7 -11   0    0.64    1.01   0
  -8 -11   0    5.66    1.16   0
   8 -11   0    5.87    0.93   0
  -8  11   0    4.89    0.91   0
   8  11   0    4.53    1.32   0
   9  11   0    1.63    1.11   0
  -9 -11   0    0.73    1.39   0
  -9  11   0    1.31    0.91   0
   9 -11   0    1.71    0.94   0
  10 -11   0    0.11    1.01   0
  10  11   0   -0.12    1.45   0
  10  11   0    0.42    1.26   0
   0 -12   0    2.04    0.90   0
   0  12   0    1.08    0.79   0
   1 -12   0   -0.11    0.81   0
  -1 -12   0    0.37    0.90   0
  -1  12   0    0.68    0.96   0
   1  12   0    0.65    0.76   0
   2 -12   0    2.47    0.86   0
   2  12   0    0.95    0.79   0
  -2  12   0    0.58    0.80   0
  -2 -12   0    2.01    1.08   0
  -3  12   0    0.93    0.82   0
   3 -12   0    1.09    0.84   0
   3  12   0    0.64    0.81   0
  -3 -12   0    1.40    0.92   0
  -4  12   0    2.74    0.83   0
   4 -12   0    4.35    0.84   0
   4  12   0    3.51    1.01   0
  -4 -12   0    4.07    1.07   0
   5  12   0    0.10    0.82   0
   5 -12   0    0.41    0.85   0
  -5 -12   0    0.79    1.04   0
  -5  12   0    1.80    0.84   0
   6 -12   0    0.86    0.59   0
   6  12   0    0.05    1.04   0
  -6 -12   0    1.27    1.06   0
  -6  12   0    1.06    0.84   0
  -7  12   0    0.94    0.88   0
   7 -12   0    1.06    0.90   0
   7  12   0    0.63    1.09   0
  -7 -12   0    1.00    1.11   0
   8  12   0    0.53    1.14   0
  -8  12   0    1.47    0.93   0
   8 -12   0    1.17    0.96   0
  -8 -12   0    0.24    1.16   0
   9 -12   0    1.72    1.05   0
  -9  12   0    2.90    1.03   0
   9  12   0    1.54    1.48   0
   1  13   0    0.15    1.00   0
  -1 -13   0    1.46    0.87   0
  -1  13   0    0.29    0.83   0
   1 -13   0    1.47    0.89   0
   2 -13   0    1.49    0.90   0
  -2 -13   0    2.93    1.13   0
   2  13   0    1.09    0.85   0
  -2  13   0    2.22    0.84   0
   3 -13   0    2.88    0.87   0
  -3  13   0    1.02    0.85   0
   3  13   0   -0.09    1.02   0
  -3 -13   0    2.18    1.09   0
   4 -13   0    4.12    0.96   0
  -4 -13   0    3.05    1.17   0
  -4  13   0    2.04    0.93   0
   4  13   0    2.20    1.10   0
  -5  13   0    1.86    0.88   0
   5  13   0   -0.56    1.12   0
  -5 -13   0    0.44    1.11   0
   5 -13   0   -0.22    0.93   0
   6  13   0    0.80    1.29   0
  -6  13   0   -0.19    0.92   0
   6 -13   0    1.46    0.92   0
  -6 -13   0   -0.13    1.18   0
   7 -13   0   -1.33    0.97   0
  -7  13   0    2.54    0.97   0
  -7 -13   0    1.05    1.23   0
   7  13   0    0.58    1.36   0
  -8 -13   0    1.04    1.46   0
   8 -13   0    0.08    1.02   0
  -8  13   0   -0.50    0.98   0
   8  13   0   -0.27    1.48   0
   0  14   0    1.46    0.88   0
   0 -14   0    2.53    0.91   0
  -1  14   0    0.35    1.10   0
  -1 -14   0    0.58    0.95   0
   1  14   0    0.20    0.85   0
   1 -14   0   -0.72    0.92   0
  -2  14   0    0.16    0.91   0
  -2 -14   0    0.93    0.94   0
   2 -14   0    1.49    0.89   0
   2  14   0    0.48    0.87   0
   3  14   0    0.74    0.90   0
  -3 -14   0    0.94    1.15   0
  -3  14   0   -0.05    0.92   0
   3 -14   0    2.19    0.93   0
   4  14   0    1.00    1.19   0
  -4 -14   0    1.43    1.24   0
   4 -14   0   -0.72    0.96   0
  -4  14   0    0.42    0.95   0
  -5  14   0    0.16    0.97   0
  -5 -14   0    0.35    1.20   0
   5 -14   0   -1.57    0.97   0
   5  14   0    0.09    1.00   0
   6 -14   0    1.61    1.00   0
  -6 -14   0   -0.17    1.27   0
   6  14   0    0.22    1.27   0
  -6  14   0   -0.07    0.96   0
   7  14   0    0.55    1.54   0
  -7  14   0    0.24    1.05   0
  -1 -15   0   -0.07    0.98   0
  -1  15   0   -0.64    0.95   0
   1 -15   0   -0.43    1.19   0
   1  15   0   -0.39    0.98   0
  -2 -15   0    0.58    1.25   0
  -2  15   0   -0.45    0.96   0
   2  15   0    0.68    1.22   0
   2 -15   0   -2.00    0.96   0
  -3  15   0    1.68    1.01   0
   3  15   0   -0.36    0.99   0
  -3 -15   0    1.05    1.02   0
   3 -15   0    0.85    1.02   0
  -4 -15   0    1.58    1.28   0
   4 -15   0    2.09    1.03   0
  -4  15   0    0.33    1.05   0
   4  15   0   -0.36    1.11   0
   5  15   0    0.81    1.33   0
  -5  15   0    1.30    0.75   0
  13   0  -1    2.29    0.96   0
  13   0  -1    2.38    0.88   0
  11   0  -1   -0.11    0.79   0
  11   0  -1    0.23    0.83   0
   9   0  -1    2.70    0.69   0
   9   0  -1    2.24    0.76   0
   7   0  -1   23.29    0.70   0
   7   0  -1   23.67    0.81   0
   5   0  -1   53.88    1.11   0
   5   0  -1   54.13    1.06   0
   3   0  -1  382.28    2.70   0
  -1   0   1  324.51    3.95   0
   1   0  -1  321.30    3.84   0
   1   0   1  104.48    2.86   0
  -1   0  -1  100.32    2.83   0
  -3   0  -1  267.62    2.48   0
   3   0   1  266.01    2.46   0
   5   0   1    7.34    0.80   0
   5   0   1    8.05    0.81   0
   7   0   1    1.74    0.72   0
   7   0   1    1.46    0.68   0
   9   0   1   10.09    0.93   0
   9   0   1   11.42    0.79   0
  11   0   1   -0.96    0.91   0
  11   0   1    1.23    0.76   0
  13   0   1    0.88    1.02   0
  13   0   1    0.11    0.87   0
  14  -1  -1    0.26    0.93   0
  14   1  -1    2.05    1.15   0
  14   1  -1   -0.29    0.99   0
  14  -1  -1    0.77    1.00   0
  13   1  -1    0.81    0.84   0
  13  -1  -1   -0.69    0.86   0
  13   1  -1    0.11    0.90   0
  13  -1  -1   -0.20    0.90   0
  12   1  -1    0.58    0.83   0
  12  -1  -1    0.66    0.82   0
  12   1  -1   -0.71    0.76   0
  12  -1  -1   -0.29    0.91   0
  11   1  -1    0.47    0.85   0
  11   1  -1    0.41    0.70   0
  11  -1  -1    1.28    0.79   0
  11  -1  -1    1.05    0.85   0
  10   1  -1   21.83    0.92   0
  10  -1  -1   22.14    0.88   0
  10  -1  -1   23.05    0.84   0
  10   1  -1   22.45    0.85   0
   9  -1  -1    3.90    0.78   0
   9   1  -1    2.55    0.79   0
   9  -1  -1    3.36    0.69   0
   9   1  -1    3.69    0.68   0
   8   1  -1    1.09    0.66   0
   8  -1  -1    0.27    0.74   0
   8  -1  -1    1.09    0.72   0
   8   1  -1    2.05    0.73   0
   7   1  -1    0.19    0.66   0
   7   1  -1    0.46    0.70   0
   7  -1  -1   -1.58    0.72   0
   7  -1  -1    0.19    0.67   0
   6   1  -1   99.11    1.30   0
   6  -1  -1   96.55    1.26   0
   6   1  -1   99.06    1.28   0
   6  -1  -1   96.85    1.20   0
   5  -1  -1   37.60    0.86   0
   5   1  -1   38.92    0.99   0
   5  -1  -1   36.41    0.97   0
   4  -1  -1   85.25    1.28   0
   4  -1  -1   87.76    1.36   0
  -4  -1   1   85.08    1.36   0
   4   1  -1   86.19    1.30   0
   3   1  -1  131.97    1.69   0
   3  -1  -1  131.87    1.75   0
  -3  -1   1  128.88    1.76   0
   2   1  -1  162.42    2.23   0
  -2  -1   1  144.67    2.15   0
   2  -1  -1  155.72    2.13   0
  -2   1   1  152.88    2.13   0
  -1   1   1  247.62    3.31   0
   1  -1  -1  253.24    3.14   0
   1   1  -1  250.50    3.23   0
  -1  -1   1  263.75    3.33   0
   0   1  -1    9.47    1.60   0
   0   1   1    8.37    2.33   0
   0  -1   1    7.79    1.59   0
   0  -1  -1    9.59    2.32   0
  -1   1  -1   33.19    1.63   0
   1  -1   1   32.43    1.58   0
   2  -1   1 2921.03    8.01   0
  -2   1  -1 2770.53    8.12   0
   2   1   1 3077.34   11.39   0
   2   1   1 3153.12   11.23   0
   3  -1   1  164.38    1.83   0
  -3   1  -1  158.38    1.86   0
   3   1   1  163.31    2.17   0
   3   1   1  165.52    2.14   0
   4  -1   1   18.51    0.95   0
   4   1   1   19.63    0.99   0
   4   1   1   18.65    0.94   0
  -4   1  -1   17.68    0.95   0
   5   1   1   15.31    0.88   0
   5   1   1   15.71    0.93   0
   5  -1   1   15.97    0.92   0
  -5   1  -1   14.21    0.90   0
   6   1   1   30.81    1.00   0
   6   1   1   30.13    0.95   0
   6  -1   1   28.60    0.91   0
   7   1   1   51.98    1.07   0
   7  -1   1   52.81    0.99   0
   7  -1   1   52.53    1.00   0
   7   1   1   52.78    1.14   0
   8   1   1   33.97    0.94   0
   8   1   1   33.87    0.89   0
   8  -1   1   34.09    0.92   0
   8  -1   1   30.23    0.94   0
   9   1   1    5.51    0.74   0
   9  -1   1    5.32    0.75   0
   9   1   1    5.16    0.71   0
   9  -1   1    4.14    0.72   0
  10   1   1    0.87    0.75   0
  10   1   1    1.24    0.86   0
  10  -1   1    1.89    0.71   0
  10  -1   1    1.46    0.76   0
  11  -1   1    0.28    0.80   0
  11   1   1   -0.66    0.74   0
  11   1   1   -0.23    0.70   0
  11  -1   1    0.13    0.79   0
  12   1   1   -0.38    0.83   0
  12  -1   1    0.90    0.80   0
  12   1   1    2.01    0.80   0
  12  -1   1    1.89    0.83   0
  13   1   1    1.21    1.10   0
  13  -1   1    2.14    0.86   0
  13  -1   1    1.71    0.90   0
  13   1   1    1.00    1.07   0
  14  -1   1    0.99    1.00   0
  14   1   1    2.40    1.20   0
  14   1   1    1.88    1.15   0
  14  -1   1    2.08    0.96   0
  14  -2  -1    1.10    1.04   0
  14   2  -1    1.27    1.02   0
  14  -2  -1    0.79    0.96   0
  14   2  -1    3.29    1.16   0
  13   2  -1    0.25    0.86   0
  13  -2  -1    0.11    0.87   0
  13  -2  -1    0.13    0.90   0
  13   2  -1   -0.55    0.94   0
  12   2  -1    4.01    1.04   0
  12  -2  -1    2.21    0.81   0
  12  -2  -1    1.28    0.88   0
  12   2  -1    2.85    0.79   0
  11  -2  -1    0.77    0.83   0
  11   2  -1    0.35    0.87   0
  11  -2  -1   -0.10    0.77   0
  11   2  -1   -0.11    0.78   0
  10  -2  -1    1.43    0.71   0
  10  -2  -1    1.95    0.80   0
  10   2  -1    0.69    0.77   0
  10   2  -1    1.61    0.71   0
   9  -2  -1   22.25    0.83   0
   9  -2  -1   23.51    0.87   0
   9   2  -1   24.22    0.90   0
   9   2  -1   24.35    0.84   0
   8   2  -1    0.45    0.69   0
   8  -2  -1    1.57    0.78   0
   8   2  -1    0.93    0.91   0
   8  -2  -1    1.82    0.74   0
   7   2  -1    1.18    0.66   0
   7  -2  -1    0.07    0.50   0
   7  -2  -1   -0.15    0.74   0
   7   2  -1    1.04    0.67   0
  -6  -2   1  100.86    1.33   0
   6  -2  -1   99.57    1.21   0
   6  -2  -1   97.44    1.25   0
   6   2  -1  102.47    1.26   0
   5  -2  -1    3.54    0.58   0
   5   2  -1    3.60    0.78   0
  -5  -2   1    3.27    0.83   0
   4  -2  -1  120.68    1.48   0
  -4   2   1  122.32    1.43   0
  -4  -2   1  114.74    1.53   0
   4   2  -1  120.53    1.51   0
   3  -2  -1    0.37    0.93   0
   3   2  -1    2.31    0.93   0
  -3   2   1    2.24    0.90   0
  -3  -2   1    1.64    0.84   0
   2  -2  -1   95.46    1.66   0
  -2   2   1   88.00    1.61   0
  -2  -2   1   99.44    1.81   0
   2   2  -1   97.28    1.86   0
  -1  -2   1  140.11    2.50   0
   1  -2  -1  140.06    2.27   0
   1   2  -1  136.76    2.31   0
  -1   2   1  137.15    2.23   0
   0  -2   1   81.00    1.92   0
   0   2  -1   80.21    1.66   0
   0   2   1   76.39    2.34   0
   0  -2  -1   76.79    2.16   0
  -1   2  -1   71.61    1.57   0
   1   2   1   71.83    2.54   0
   1  -2   1   71.67    1.58   0
  -1  -2  -1   74.79    2.80   0
   2  -2   1 1337.46    4.74   0
  -2  -2  -1 1376.24    7.98   0
  -2   2  -1 1247.14    4.64   0
   2   2   1 1371.29    7.63   0
  -3   2  -1  140.39    1.66   0
  -3  -2  -1  147.74    2.32   0
   3   2   1  151.91    2.24   0
   3  -2   1  151.65    1.70   0
   4  -2   1   53.17    1.10   0
   4   2   1   51.62    1.17   0
  -4   2  -1   50.28    1.12   0
   5   2   1    2.55    0.89   0
   5  -2   1    2.04    0.77   0
   5   2   1    2.29    0.76   0
  -5   2  -1    3.74    0.76   0
  -6   2  -1    1.23    0.71   0
   6  -2   1    3.08    0.72   0
   6   2   1    2.62    0.66   0
   6   2   1    3.00    0.74   0
   7   2   1   15.64    0.85   0
   7  -2   1   15.35    0.79   0
   7   2   1   14.41    0.79   0
   8  -2   1    0.27    0.76   0
   8   2   1    0.50    0.69   0
   8  -2   1    1.09    0.76   0
   8   2   1    1.59    0.87   0
   9   2   1   24.32    0.87   0
   9  -2   1   25.71    0.86   0
   9   2   1   26.41    0.91   0
   9  -2   1   24.04    0.85   0
  10   2   1    0.63    0.77   0
  10  -2   1    1.38    0.73   0
  10  -2   1    0.61    0.70   0
  10   2   1    0.15    0.85   0
  11  -2   1    1.30    0.75   0
  11  -2   1    1.26    0.76   0
  11   2   1    0.76    0.99   0
  11   2   1    1.32    0.92   0
  12   2   1    0.31    0.78   0
  12   2   1   -0.31    0.82   0
  12  -2   1    0.63    0.83   0
  12  -2   1    0.57    0.85   0
  13  -2   1    1.38    0.84   0
  13  -2   1    0.07    0.91   0
  13   2   1   -0.94    0.89   0
  13   2   1    0.89    0.90   0
  14   2   1    0.11    0.96   0
  14  -2   1    1.44    1.05   0
  14  -2   1   -0.31    0.98   0
  14   2   1   -0.54    1.00   0
  14  -3  -1    1.59    1.00   0
  14   3  -1    1.58    1.22   0
  14  -3  -1    2.14    1.05   0
  14   3  -1    0.45    0.94   0
  13   3  -1    0.68    1.12   0
  13  -3  -1    0.63    0.89   0
  13  -3  -1    1.18    0.92   0
  13   3  -1    0.19    0.85   0
  12   3  -1   -0.08    0.80   0
  12  -3  -1    0.79    0.86   0
  12   3  -1    0.58    0.86   0
  12  -3  -1    0.65    0.83   0
  11   3  -1    1.12    0.75   0
  11  -3  -1    0.70    0.79   0
  11   3  -1    0.28    0.79   0
  11  -3  -1   -0.12    0.81   0
  10   3  -1    1.35    0.80   0
  10  -3  -1    0.85    0.75   0
  10   3  -1    1.14    0.74   0
  10  -3  -1    2.34    0.81   0
   9   3  -1   26.54    1.02   0
   9   3  -1   24.74    0.91   0
   9  -3  -1   26.38    0.88   0
   9  -3  -1   24.32    0.89   0
   8   3  -1  106.08    1.30   0
   8  -3  -1  107.19    1.09   0
   8  -3  -1  102.80    1.26   0
   8   3  -1  101.54    1.31   0
   7   3  -1    0.75    0.85   0
   7  -3  -1    0.22    0.73   0
  -7  -3   1    0.60    0.71   0
   7  -3  -1    0.32    0.74   0
   6   3  -1   44.34    1.12   0
  -6  -3   1   41.46    1.01   0
  -6   3   1   39.30    0.77   0
   6  -3  -1   38.40    0.94   0
   5   3  -1  114.18    1.41   0
  -5  -3   1  116.91    1.51   0
   5  -3  -1  113.24    1.29   0
  -5   3   1  110.06    1.29   0
  -4   3   1   12.92    0.87   0
  -4  -3   1   12.67    0.89   0
   4   3  -1   13.33    1.11   0
   4  -3  -1   12.27    0.88   0
   3   3  -1   74.82    1.46   0
  -3  -3   1   74.45    1.40   0
   3  -3  -1   71.50    1.27   0
  -3   3   1   70.80    1.30   0
   2   3  -1  311.25    2.60   0
  -2   3   1  287.53    2.32   0
   2  -3  -1  320.06    2.40   0
  -2  -3   1  338.48    2.80   0
   1   3  -1  202.27    2.25   0
   1  -3  -1  196.42    2.18   0
  -1   3   1  196.62    2.18   0
  -1  -3   1  207.65    2.28   0
   0   3   1   70.87    1.69   0
   0  -3   1   74.45    1.61   0
   0   3  -1   67.49    1.50   0
   0  -3  -1   69.83    1.68   0
  -1  -3  -1    6.54    1.66   0
   1  -3   1    5.99    1.06   0
  -1   3  -1    5.62    0.99   0
   1   3   1    5.75    1.12   0
  -2  -3  -1   86.00    2.11   0
   2   3   1   80.92    2.13   0
   2  -3   1   82.35    1.43   0
  -2   3  -1   85.09    1.41   0
   3  -3   1  389.44    2.39   0
  -3  -3  -1  397.64    3.38   0
   3   3   1  403.02    3.37   0
  -3   3  -1  403.11    2.36   0
  -4   3  -1   22.19    0.93   0
  -4  -3  -1   20.49    1.11   0
   4   3   1   20.80    1.11   0
   4  -3   1   21.26    0.72   0
  -5   3  -1   38.99    0.99   0
   5   3   1   40.21    1.19   0
   5  -3   1   39.83    1.00   0
   6   3   1    1.55    0.87   0
   6  -3   1    0.29    0.73   0
  -6   3  -1    2.05    0.71   0
   6   3   1    1.58    0.69   0
  -7   3  -1   87.60    1.16   0
   7   3   1   92.20    1.31   0
   7  -3   1   91.98    1.17   0
   7   3   1   91.93    1.37   0
   8  -3   1    3.73    0.77   0
   8   3   1    2.80    0.72   0
   8   3   1    3.97    0.94   0
   9   3   1    2.38    0.68   0
   9  -3   1    2.08    0.56   0
   9  -3   1    2.92    0.76   0
   9   3   1    3.24    0.94   0
  10  -3   1    6.96    0.80   0
  10  -3   1    8.90    0.63   0
  10   3   1    8.06    0.95   0
  10   3   1    7.99    0.76   0
  11  -3   1    1.53    0.81   0
  11  -3   1    1.89    0.84   0
  11   3   1    0.76    1.00   0
  11   3   1    0.42    0.77   0
  12   3   1    0.86    0.82   0
  12   3   1    0.94    0.99   0
  12  -3   1    0.11    0.84   0
  12  -3   1   -0.75    0.88   0
  13  -3   1    0.76    0.86   0
  13   3   1    0.94    0.93   0
  13   3   1    1.72    1.09   0
  13  -3   1    1.68    0.91   0
  14  -3   1    0.97    1.02   0
  14   3   1    0.68    1.25   0
  14   3   1   -0.36    0.98   0
  14  -3   1    1.79    1.00   0
  14   4  -1    2.05    1.09   0
  14  -4  -1    3.40    1.06   0
  14  -4  -1    2.35    1.02   0
  14   4  -1    1.43    1.04   0
  13  -4  -1    0.22    0.97   0
  13  -4  -1    0.92    0.95   0
  13   4  -1    0.28    0.96   0
  13   4  -1   -0.01    1.11   0
  12  -4  -1    0.33    0.85   0
  12   4  -1    1.16    1.09   0
  12   4  -1    1.33    0.82   0
  12  -4  -1   -0.13    0.87   0
  11   4  -1    1.76    0.78   0
  11   4  -1    0.55    0.81   0
  11  -4  -1    1.72    0.81   0
  11  -4  -1    0.83    0.59   0
  10   4  -1    1.03    0.79   0
  10  -4  -1    2.20    0.78   0
  10   4  -1    1.55    0.78   0
  10  -4  -1   -0.18    0.81   0
   9   4  -1    0.76    0.73   0
   9   4  -1    0.20    0.70   0
   9  -4  -1    0.48    0.79   0
   9  -4  -1    0.43    0.79   0
   8  -4  -1    7.84    0.81   0
   8  -4  -1    8.63    0.78   0
   8   4  -1    8.22    0.81   0
  -7   4   1    1.42    0.52   0
   7  -4  -1    1.80    0.73   0
  -7  -4   1    2.78    0.91   0
   7   4  -1    1.98    0.78   0
  -6  -4   1    6.34    0.89   0
   6  -4  -1    6.39    0.77   0
   6   4  -1    6.21    0.79   0
  -6   4   1    5.64    0.75   0
  -5  -4   1    1.48    0.70   0
   5   4  -1    1.41    0.78   0
   5  -4  -1    0.55    0.69   0
  -5   4   1    1.81    0.69   0
   4  -4  -1    2.84    0.76   0
  -4   4   1    3.28    0.77   0
   4   4  -1    2.48    0.84   0
  -4  -4   1    3.36    0.94   0
   3  -4  -1   50.03    1.10   0
  -3   4   1   48.27    1.10   0
  -3  -4   1   50.28    1.27   0
   3   4  -1   47.21    1.21   0
   2  -4  -1   54.02    1.18   0
  -2  -4   1   58.45    1.54   0
   2   4  -1   57.20    1.33   0
  -2   4   1   50.95    1.15   0
   1  -4  -1   92.05    1.44   0
  -1   4   1   93.79    1.45   0
   1   4  -1   99.31    1.53   0
  -1  -4   1  100.14    1.57   0
   0   4   1   81.87    1.49   0
   0   4  -1   84.52    1.38   0
   0  -4  -1   89.03    1.56   0
   0  -4   1   91.01    1.47   0
  -1   4  -1  170.49    1.68   0
  -1  -4  -1  166.53    2.13   0
   1  -4   1  170.69    1.71   0
   1   4   1  167.66    2.12   0
   2  -4   1  291.57    2.07   0
  -2   4  -1  285.09    2.11   0
  -2  -4  -1  308.66    2.97   0
   2   4   1  293.19    2.90   0
  -3  -4  -1   89.91    1.70   0
   3   4   1   85.91    1.74   0
  -3   4  -1   86.57    1.26   0
   3  -4   1   87.85    1.13   0
  -4   4  -1    6.76    0.78   0
   4   4   1    5.98    1.08   0
   4  -4   1    6.28    0.57   0
  -4  -4  -1    6.32    0.80   0
   5   4   1   16.34    0.96   0
   5  -4   1   15.44    0.81   0
  -5   4  -1   15.21    0.81   0
  -5  -4  -1   15.55    1.02   0
   6  -4   1    0.32    0.73   0
  -6   4  -1   -0.77    0.74   0
   6   4   1    0.72    0.76   0
   7  -4   1   27.64    0.89   0
  -7   4  -1   26.45    0.91   0
   7   4   1   26.84    1.12   0
   7   4   1   29.40    1.15   0
  -8   4  -1   25.04    0.88   0
   8  -4   1   21.05    0.90   0
   8   4   1   24.51    1.09   0
   8   4   1   24.94    1.12   0
   9   4   1    0.77    0.97   0
   9  -4   1   -0.10    0.78   0
   9   4   1   -0.04    0.77   0
  10  -4   1    0.10    0.76   0
  10   4   1    0.46    0.80   0
  10  -4   1   -0.51    0.78   0
  10   4   1    0.33    0.80   0
  11  -4   1    0.47    0.81   0
  11   4   1    0.88    0.78   0
  11  -4   1    0.46    0.81   0
  11   4   1    0.35    1.00   0
  12   4   1    0.43    1.08   0
  12   4   1    1.56    0.87   0
  12  -4   1    0.39    0.88   0
  12  -4   1    0.36    0.88   0
  13   4   1    4.78    1.19   0
  13  -4   1    4.13    1.01   0
  13  -4   1    3.66    0.99   0
  13   4   1    2.88    1.25   0
  14  -4   1   -0.48    1.05   0
  14   4   1    0.32    1.25   0
  14  -4   1    1.14    1.00   0
  14   4   1    1.71    1.26   0
  14   5  -1    0.40    1.07   0
  14  -5  -1    0.32    0.76   0
  14   5  -1    0.68    1.24   0
  14  -5  -1    0.19    1.11   0
  13   5  -1    0.91    0.94   0
  13   5  -1    0.53    1.19   0
  13  -5  -1    1.57    0.98   0
  13  -5  -1    1.49    0.98   0
  12   5  -1    1.06    1.11   0
  12   5  -1    0.90    0.87   0
  12  -5  -1    0.35    0.92   0
  12  -5  -1    0.91    0.89   0
  11   5  -1    1.90    1.07   0
  11   5  -1    0.88    0.84   0
  11  -5  -1    1.08    0.84   0
  11  -5  -1    1.71    0.84   0
  10  -5  -1    1.50    0.56   0
  10  -5  -1    1.27    0.82   0
  10   5  -1    1.15    0.78   0
  10   5  -1    0.97    0.75   0
   9   5  -1   10.05    0.96   0
   9   5  -1   12.16    0.96   0
   9  -5  -1   10.61    0.65   0
   9  -5  -1   13.14    0.83   0
   8   5  -1    6.22    0.80   0
  -8  -5   1    5.79    0.94   0
   8  -5  -1    5.35    0.79   0
   7  -5  -1  127.70    1.29   0
  -7   5   1  126.69    1.26   0
  -7  -5   1  128.22    1.64   0
   7   5  -1  125.69    1.49   0
   6  -5  -1    1.05    0.76   0
  -6  -5   1    0.22    0.76   0
  -6   5   1    0.28    0.74   0
   6   5  -1   -0.53    0.83   0
  -5   5   1   34.10    0.89   0
   5   5  -1   38.02    1.22   0
   5  -5  -1   38.46    0.92   0
  -5  -5   1   39.99    1.01   0
   4  -5  -1    9.03    0.79   0
  -4  -5   1    8.95    0.97   0
   4   5  -1    7.95    0.88   0
  -4   5   1    9.35    0.78   0
  -3  -5   1   63.52    1.43   0
   3   5  -1   58.98    1.40   0
  -3   5   1   55.85    1.07   0
   3  -5  -1   57.94    1.09   0
  -2  -5   1   47.65    1.26   0
   2  -5  -1   48.05    1.09   0
   2   5  -1   44.37    1.16   0
  -2   5   1   45.53    1.04   0
   1  -5  -1  100.94    1.39   0
  -1  -5   1  104.99    1.53   0
  -1   5   1   98.72    1.39   0
   1   5  -1  103.63    1.44   0
   0   5   1   29.86    1.02   0
   0  -5   1   30.14    1.08   0
   0   5  -1   30.52    0.99   0
   0  -5  -1   29.75    1.23   0
   1  -5   1   54.79    1.13   0
   1   5   1   51.83    1.32   0
  -1  -5  -1   57.05    1.48   0
  -1   5  -1   53.83    1.09   0
   2  -5   1   21.55    0.90   0
  -2   5  -1   19.61    0.69   0
  -2  -5  -1   20.74    1.09   0
   2   5   1   18.98    1.06   0
  -3   5  -1   11.86    0.60   0
   3   5   1   10.89    1.08   0
  -3  -5  -1   12.89    1.18   0
   3  -5   1   11.42    0.82   0
   4   5   1    2.44    1.03   0
  -4  -5  -1    1.78    0.74   0
  -4   5  -1    1.89    0.68   0
   4  -5   1    1.67    0.70   0
  -5   5  -1    6.88    0.78   0
   5  -5   1    5.74    0.78   0
   5   5   1    6.20    1.09   0
  -5  -5  -1    6.75    0.97   0
  -6  -5  -1   55.06    1.34   0
  -6   5  -1   52.82    1.01   0
   6   5   1   54.32    1.37   0
   6  -5   1   57.66    1.02   0
  -7   5  -1    1.30    0.73   0
   7   5   1    1.50    0.99   0
   7  -5   1    2.43    0.73   0
  -8   5  -1    3.26    0.76   0
   8   5   1    2.03    0.86   0
   8   5   1    4.21    0.89   0
   8  -5   1    2.69    0.76   0
   9  -5   1    2.88    0.81   0
  -9   5  -1    2.48    0.76   0
   9   5   1    1.81    0.97   0
   9   5   1    2.37    0.98   0
  10  -5   1   -0.50    0.84   0
  10  -5   1    0.01    0.84   0
  10   5   1   -0.03    0.92   0
  10   5   1    0.68    0.83   0
  11   5   1    1.07    1.02   0
  11   5   1    0.75    0.84   0
  11  -5   1    2.15    0.84   0
  11  -5   1    1.24    0.86   0
  12   5   1    0.17    1.14   0
  12  -5   1    0.17    0.91   0
  12  -5   1   -0.11    0.89   0
  12   5   1    0.22    1.15   0
  13  -5   1   -0.32    1.00   0
  13   5   1   -0.12    1.21   0
  13   5   1    0.15    1.01   0
  13  -5   1   -0.91    1.00   0
  14   5   1   -0.17    1.30   0
  14   5   1   -0.14    1.26   0
  13   6  -1    1.17    1.19   0
  13  -6  -1    1.42    1.01   0
  13   6  -1    1.44    1.22   0
  13  -6  -1    0.05    0.69   0
  12   6  -1    1.16    0.89   0
  12  -6  -1    3.03    0.95   0
  12   6  -1    1.14    1.15   0
  12  -6  -1    0.92    0.93   0
  11   6  -1    5.56    0.92   0
  11  -6  -1    6.74    0.89   0
  11  -6  -1    3.53    0.94   0
  11   6  -1    4.36    0.89   0
  10  -6  -1    0.22    0.84   0
  10  -6  -1   -0.14    0.57   0
  10   6  -1    0.88    0.97   0
  10   6  -1    1.72    0.83   0
   9  -6  -1    6.68    0.79   0
   9   6  -1    8.25    1.06   0
   8  -6  -1   12.30    0.83   0
   8   6  -1   11.07    0.93   0
  -8   6   1   10.67    0.80   0
  -8  -6   1   11.69    1.03   0
  -7   6   1   33.46    0.89   0
   7   6  -1   32.18    1.01   0
  -7  -6   1   36.38    1.12   0
   7  -6  -1   34.14    0.91   0
   6  -6  -1   59.69    1.04   0
   6   6  -1   57.99    1.35   0
  -6  -6   1   60.10    1.16   0
  -6   6   1   54.40    1.02   0
  -5  -6   1    0.73    0.92   0
   5   6  -1    1.19    1.04   0
  -5   6   1    1.10    0.74   0
   5  -6  -1    0.86    0.75   0
   4   6  -1   17.65    1.09   0
  -4  -6   1   18.03    1.06   0
   4  -6  -1   18.79    0.84   0
  -4   6   1   17.80    0.81   0
   3  -6  -1   35.78    0.92   0
   3   6  -1   33.76    1.03   0
  -3   6   1   33.96    0.94   0
  -3  -6   1   36.23    1.10   0
   2   6  -1    7.65    0.78   0
  -2   6   1    6.51    0.77   0
   2  -6  -1    6.43    0.82   0
  -2  -6   1    7.00    1.17   0
   1   6  -1    8.63    0.83   0
  -1   6   1    8.73    0.80   0
   1  -6  -1    8.92    0.86   0
  -1  -6   1    8.82    1.00   0
   0   6  -1   11.43    0.81   0
   0  -6  -1   13.16    0.92   0
   0  -6   1   12.86    0.94   0
   0   6   1   11.14    0.81   0
   1  -6   1   41.66    1.06   0
   1   6   1   39.61    1.07   0
  -1   6  -1   40.22    1.01   0
  -1  -6  -1   41.44    1.34   0
   2   6   1   40.50    1.20   0
  -2  -6  -1   45.86    1.24   0
  -2   6  -1   44.47    0.99   0
   2  -6   1   45.48    1.04   0
   3  -6   1   41.05    0.93   0
  -3   6  -1   37.89    0.91   0
   3   6   1   39.99    1.15   0
  -3  -6  -1   43.38    1.38   0
   4   6   1   43.45    1.34   0
  -4  -6  -1   49.20    1.34   0
   4  -6   1   47.32    0.97   0
  -4   6  -1   47.35    0.97   0
   5   6   1  103.13    1.71   0
  -5  -6  -1  116.42    1.74   0
  -5   6  -1  110.41    1.22   0
   5  -6   1  112.39    1.23   0
  -6   6  -1   35.45    0.91   0
   6   6   1   34.41    1.24   0
   6  -6   1   35.02    0.94   0
  -6  -6  -1   36.29    1.19   0
   7   6   1    1.08    1.02   0
   7  -6   1    0.99    0.55   0
  -7  -6  -1    0.57    0.94   0
  -7   6  -1    0.91    0.76   0
   8   6   1    1.15    1.05   0
  -8   6  -1    2.59    0.76   0
   8   6   1    0.79    1.01   0
   8  -6   1    0.58    0.78   0
   9   6   1    2.86    0.84   0
   9   6   1    2.74    0.98   0
   9  -6   1    3.22    0.83   0
  -9   6  -1    1.79    0.78   0
  10   6   1   -0.49    1.04   0
  10   6   1   -0.01    1.03   0
  10  -6   1    0.60    0.83   0
  11  -6   1    0.28    0.87   0
  11   6   1    0.00    1.08   0
  11  -6   1    1.29    0.86   0
  11   6   1    0.38    0.89   0
  12  -6   1    0.27    0.94   0
  12  -6   1    2.02    0.91   0
  12   6   1   -0.79    1.18   0
  12   6   1    0.93    1.13   0
  13   6   1   -0.37    1.23   0
  13  -6   1    2.67    1.05   0
  13   6   1    0.91    1.00   0
  13  -6   1    0.06    1.04   0
  13  -7  -1   -0.05    1.04   0
  13   7  -1    1.16    1.25   0
  13   7  -1    0.61    1.11   0
  13  -7  -1   -0.20    1.03   0
  12  -7  -1    0.20    0.94   0
  12  -7  -1    0.28    0.95   0
  12   7  -1    0.30    0.92   0
  12   7  -1    1.54    1.14   0
  11  -7  -1    0.85    0.90   0
  11   7  -1    0.70    0.90   0
  11   7  -1    1.77    1.11   0
  11  -7  -1    2.37    0.91   0
  10   7  -1    0.54    0.83   0
  10   7  -1    0.81    0.84   0
  10  -7  -1    1.50    0.85   0
  10  -7  -1    0.95    0.84   0
   9  -7  -1    5.31    0.83   0
  -9  -7   1    3.62    0.95   0
   9   7  -1    4.56    1.04   0
  -8   7   1    1.22    0.75   0
   8   7  -1    1.91    0.84   0
   8  -7  -1    2.62    0.75   0
  -8  -7   1    1.04    0.98   0
   7  -7  -1    1.56    0.77   0
  -7  -7   1    1.29    0.92   0
  -7   7   1   -0.27    0.73   0
   7   7  -1    1.10    0.94   0
  -6   7   1    0.10    0.70   0
   6   7  -1    0.92    0.78   0
   6  -7  -1    0.84    0.71   0
  -6  -7   1    1.84    0.74   0
   5   7  -1   13.00    0.91   0
   5  -7  -1   12.88    0.81   0
  -5  -7   1   16.31    1.06   0
  -5   7   1   12.62    0.81   0
  -4  -7   1   42.16    1.15   0
   4   7  -1   36.10    1.05   0
  -4   7   1   36.54    0.94   0
   4  -7  -1   38.63    0.94   0
   3  -7  -1   27.15    0.87   0
  -3  -7   1   27.96    1.32   0
  -3   7   1   25.04    0.87   0
   3   7  -1   25.53    1.06   0
  -2  -7   1    7.97    1.15   0
   2   7  -1    6.78    0.74   0
  -2   7   1    6.34    0.72   0
   2  -7  -1    7.69    0.77   0
  -1   7   1   41.80    0.99   0
   1   7  -1   41.90    0.98   0
  -1  -7   1   45.00    1.13   0
   1  -7  -1   45.15    1.02   0
   0  -7   1  166.99    1.55   0
   0   7   1  160.63    1.61   0
   0   7  -1  154.69    1.48   0
   0  -7  -1  170.88    1.73   0
  -1  -7  -1    5.08    0.90   0
  -1   7  -1    5.24    0.69   0
   1   7   1    5.25    0.69   0
   1  -7   1    6.22    0.82   0
   2   7   1    6.68    0.74   0
  -2  -7  -1    6.71    0.98   0
   2  -7   1    7.92    0.81   0
  -2   7  -1    7.02    0.75   0
   3   7   1    6.04    0.94   0
  -3  -7  -1    7.12    1.18   0
  -3   7  -1    4.89    0.56   0
   3  -7   1    6.20    0.81   0
  -4  -7  -1    5.84    1.02   0
   4   7   1    7.14    1.01   0
   4  -7   1    6.53    0.78   0
  -4   7  -1    6.84    0.74   0
   5  -7   1   48.90    0.98   0
  -5   7  -1   43.95    0.79   0
   5   7   1   44.98    1.27   0
  -5  -7  -1   49.69    1.28   0
  -6  -7  -1    3.57    0.97   0
  -6   7  -1    3.74    0.74   0
   6   7   1    3.46    0.99   0
   6  -7   1    4.73    0.77   0
  -7   7  -1    7.96    0.77   0
  -7  -7  -1    8.90    1.17   0
   7  -7   1    8.45    0.80   0
   7   7   1    7.70    1.04   0
   8   7   1    0.19    0.98   0
   8  -7   1   -0.84    0.78   0
  -8   7  -1   -0.49    0.74   0
   9   7   1    2.21    1.04   0
   9   7   1    2.51    1.02   0
  -9   7  -1    1.12    0.83   0
   9  -7   1    1.36    0.83   0
  10  -7   1   11.86    0.92   0
  10   7   1   10.72    1.16   0
  10   7   1   11.40    1.17   0
  11   7   1   -1.14    1.07   0
  11   7   1   -0.76    1.07   0
  11  -7   1    0.43    0.66   0
  11  -7   1    1.33    0.90   0
  12  -7   1    0.97    0.98   0
  12   7   1    0.03    1.21   0
  12  -7   1    1.13    1.00   0
  12   7   1    0.76    1.17   0
  13   7   1    0.14    1.23   0
  13  -7   1    0.42    1.07   0
  13  -7   1    2.17    1.09   0
  13   7   1    0.24    1.26   0
  12  -8  -1    1.33    0.99   0
  12  -8  -1   -1.66    0.99   0
  12   8  -1    0.80    1.28   0
  12   8  -1    1.42    1.19   0
  11  -8  -1    0.63    0.95   0
  11   8  -1    0.58    1.14   0
  11   8  -1   -0.20    1.14   0
  11  -8  -1   -0.74    0.92   0
  10   8  -1   -0.21    0.85   0
  10  -8  -1    0.27    0.62   0
  10  -8  -1    1.19    0.86   0
  10   8  -1    0.20    1.06   0
   9  -8  -1   -0.07    0.82   0
  -9  -8   1    0.34    0.85   0
   9   8  -1    1.03    1.03   0
   8  -8  -1   -0.76    0.80   0
   8   8  -1    0.63    1.00   0
  -8   8   1    1.06    0.76   0
  -8  -8   1   -0.46    0.91   0
  -7   8   1   -1.07    0.71   0
   7   8  -1    0.73    0.79   0
  -7  -8   1    0.87    0.79   0
   7  -8  -1    0.07    0.74   0
   6  -8  -1    2.49    0.76   0
   6   8  -1    2.46    0.75   0
  -6  -8   1    2.53    0.77   0
  -6   8   1    2.14    0.73   0
  -5   8   1    0.10    0.72   0
   5   8  -1   -0.01    0.74   0
  -5  -8   1    0.34    0.93   0
   5  -8  -1    1.60    0.72   0
   4  -8  -1    1.76    0.76   0
  -4   8   1    0.45    0.73   0
  -4  -8   1    0.38    1.04   0
   4   8  -1    0.96    0.75   0
   3  -8  -1   74.55    1.10   0
  -3   8   1   70.47    1.11   0
   3   8  -1   70.00    1.21   0
  -3  -8   1   79.41    1.34   0
   2   8  -1    3.43    0.71   0
  -2   8   1    2.99    0.70   0
   2  -8  -1    3.89    0.76   0
  -2  -8   1    4.20    0.94   0
  -1  -8   1    6.27    0.89   0
  -1   8   1    5.99    0.75   0
   1   8  -1    6.14    0.73   0
   1  -8  -1    5.75    0.79   0
   0  -8  -1    0.47    1.01   0
   0  -8   1    1.43    1.01   0
   0   8   1    0.26    0.68   0
   0   8  -1    0.21    0.67   0
  -1   8  -1   20.99    0.85   0
   1   8   1   18.87    1.01   0
  -1  -8  -1   21.08    1.04   0
   1  -8   1   20.81    0.95   0
   2   8   1   27.51    1.05   0
  -2   8  -1   27.32    0.89   0
   2  -8   1   29.21    0.97   0
  -2  -8  -1   31.16    1.13   0
  -3  -8  -1    8.91    1.17   0
   3  -8   1    7.11    0.82   0
  -3   8  -1    6.25    0.77   0
   3   8   1    6.36    0.77   0
   4  -8   1    7.14    0.81   0
   4   8   1    6.88    0.93   0
  -4  -8  -1    7.90    1.05   0
  -4   8  -1    7.26    0.77   0
  -5   8  -1   57.44    1.00   0
   5   8   1   53.22    1.39   0
   5  -8   1   61.72    1.02   0
  -5  -8  -1   63.29    1.41   0
  -6  -8  -1    0.64    0.97   0
   6   8   1   -0.20    1.08   0
  -6   8  -1   -0.51    0.54   0
   6  -8   1    0.32    0.79   0
   7   8   1    3.04    0.98   0
  -7   8  -1    3.01    0.55   0
   7  -8   1    3.13    0.56   0
  -7  -8  -1    2.89    0.94   0
   8   8   1    6.99    1.05   0
  -8   8  -1    7.41    0.60   0
   8  -8   1    6.89    0.88   0
   9  -8   1    0.95    0.83   0
   9   8   1    1.17    1.02   0
  -9   8  -1   -1.05    0.80   0
   9   8   1    0.95    1.03   0
  10   8   1    0.99    1.23   0
  10   8   1    1.45    1.08   0
  10  -8   1    0.24    0.89   0
 -10   8  -1   -0.49    0.88   0
  11  -8   1    2.18    0.71   0
  11   8   1    0.86    1.16   0
  11  -8   1    2.31    0.95   0
  11   8   1    1.68    1.18   0
  12  -8   1   -0.22    0.73   0
  12  -8   1    1.40    1.00   0
  12   8   1    0.04    1.17   0
  12   8   1    0.37    1.24   0
  12  -9  -1    0.09    1.04   0
  12   9  -1    0.15    1.28   0
  12  -9  -1    0.33    1.05   0
  12   9  -1   -0.37    1.20   0
  11   9  -1    2.27    1.18   0
  11   9  -1    2.73    1.21   0
  11  -9  -1    3.37    0.99   0
  11  -9  -1    2.73    0.97   0
  10  -9  -1    2.54    0.91   0
  10   9  -1    3.07    1.11   0
  -9   9   1    7.00    0.88   0
  -9  -9   1    6.84    1.11   0
   9   9  -1    4.26    1.09   0
   9  -9  -1    6.96    0.89   0
   8  -9  -1   -0.79    0.83   0
  -8   9   1    0.62    0.82   0
   8   9  -1    0.88    0.81   0
  -8  -9   1   -0.36    1.03   0
   7  -9  -1    3.55    0.80   0
   7   9  -1    3.69    1.02   0
  -7   9   1    2.26    0.59   0
  -7  -9   1    3.15    0.98   0
  -6   9   1   -1.46    0.78   0
  -6  -9   1    0.78    0.79   0
   6   9  -1    0.47    0.77   0
   6  -9  -1    0.75    0.76   0
   5   9  -1    0.24    0.89   0
   5  -9  -1   -0.49    0.76   0
  -5   9   1   -0.89    0.74   0
  -5  -9   1   -0.44    0.95   0
   4  -9  -1    0.67    0.73   0
  -4  -9   1    1.10    0.78   0
   4   9  -1    1.05    0.85   0
  -4   9   1    0.50    0.71   0
  -3   9   1   41.26    0.95   0
   3   9  -1   39.36    1.11   0
  -3  -9   1   45.50    1.12   0
   3  -9  -1   44.91    0.96   0
   2  -9  -1    7.57    0.80   0
  -2   9   1    6.83    0.77   0
  -2  -9   1    8.53    0.95   0
   2   9  -1    6.75    0.77   0
   1   9  -1  104.11    1.28   0
  -1  -9   1  117.43    1.41   0
  -1   9   1  102.73    1.29   0
   1  -9  -1  113.86    1.31   0
   0   9   1   11.87    0.79   0
   0  -9  -1   13.44    0.93   0
   0  -9   1   12.49    0.91   0
   0   9  -1   10.37    0.74   0
  -1   9  -1   51.14    1.02   0
   1   9   1   50.83    1.22   0
   1  -9   1   53.40    1.08   0
  -1  -9  -1   56.02    1.20   0
  -2   9  -1    0.78    0.72   0
   2   9   1    0.84    0.86   0
   2  -9   1    1.34    0.82   0
  -2  -9  -1    0.25    1.09   0
  -3   9  -1    2.50    0.71   0
   3  -9   1    2.30    0.79   0
   3   9   1    1.67    0.88   0
  -3  -9  -1    3.02    1.10   0
  -4  -9  -1    9.19    1.12   0
   4   9   1    8.83    1.01   0
   4  -9   1    9.73    0.80   0
  -4   9  -1    8.20    0.76   0
   5   9   1    2.71    0.94   0
   5  -9   1    4.62    0.77   0
  -5  -9  -1    2.83    0.99   0
  -5   9  -1    2.12    0.75   0
  -6   9  -1    5.86    0.80   0
  -6  -9  -1    4.92    0.99   0
   6  -9   1    4.80    0.80   0
   6   9   1    4.61    0.96   0
   7   9   1    4.86    1.24   0
   7  -9   1    5.69    0.84   0
  -7   9  -1    4.82    0.83   0
  -7  -9  -1    4.59    1.05   0
   8  -9   1   -0.75    0.81   0
  -8   9  -1   -0.18    0.80   0
   8   9   1    0.63    1.14   0
  -8  -9  -1    0.02    0.97   0
   9   9   1    0.56    1.19   0
  -9   9  -1    2.65    0.86   0
   9  -9   1    1.62    0.62   0
   9   9   1    1.76    1.21   0
  10  -9   1    0.70    0.67   0
  10   9   1    1.36    1.26   0
 -10   9  -1    0.40    0.90   0
  10   9   1   -0.16    1.17   0
  11   9   1    1.24    1.27   0
  11   9   1    1.63    1.41   0
  11  -9   1    3.01    1.01   0
  12  -9   1    1.26    1.07   0
  12   9   1    0.40    1.48   0
  12  -9   1    1.03    1.08   0
  12   9   1    0.09    1.54   0
  11  10  -1   -0.42    1.25   0
  11  10  -1    0.31    1.26   0
  11 -10  -1    0.76    0.97   0
  11 -10  -1    0.01    1.00   0
  10 -10  -1    2.11    0.92   0
  10  10  -1    0.21    1.19   0
  -9 -10   1    2.93    1.16   0
   9 -10  -1    4.97    0.89   0
  -9  10   1    2.72    0.87   0
   9  10  -1    3.19    1.11   0
   8 -10  -1    2.70    0.84   0
  -8 -10   1    2.04    1.07   0
  -8  10   1    0.77    0.85   0
   8  10  -1    0.71    1.03   0
   7 -10  -1    0.58    0.81   0
  -7 -10   1    0.88    0.83   0
  -7  10   1    0.86    0.57   0
   7  10  -1   -0.27    1.00   0
  -6 -10   1    2.87    1.00   0
   6 -10  -1    3.83    0.77   0
   6  10  -1    2.60    0.91   0
  -6  10   1    2.66    0.79   0
   5 -10  -1    1.25    0.73   0
  -5 -10   1    2.51    1.01   0
  -5  10   1    2.30    0.75   0
   5  10  -1    0.72    0.92   0
   4  10  -1    0.98    0.85   0
   4 -10  -1    1.03    0.79   0
  -4  10   1    0.90    0.74   0
  -4 -10   1    0.25    1.02   0
   3 -10  -1   16.35    0.83   0
  -3  10   1   13.58    0.80   0
   3  10  -1   13.74    0.76   0
  -3 -10   1   16.12    0.95   0
   2  10  -1    5.94    0.77   0
   2 -10  -1    7.22    0.83   0
  -2  10   1    7.21    0.77   0
  -2 -10   1    7.73    0.97   0
   1  10  -1    1.81    0.71   0
   1 -10  -1    2.67    0.81   0
  -1 -10   1    1.62    1.10   0
  -1  10   1    1.95    0.78   0
   0  10   1   11.82    0.82   0
   0 -10   1   13.49    0.93   0
   0  10  -1   11.56    0.81   0
   0 -10  -1   16.04    0.92   0
   1  10   1   16.85    1.00   0
   1 -10   1   20.28    0.89   0
  -1 -10  -1   20.58    0.97   0
  -1  10  -1   14.82    0.79   0
   2  10   1    1.28    0.89   0
  -2 -10  -1    2.85    0.88   0
   2 -10   1    2.90    0.78   0
  -2  10  -1    2.23    0.70   0
   3  10   1    1.69    0.94   0
  -3  10  -1   -0.19    0.74   0
  -3 -10  -1    0.79    0.87   0
   3 -10   1    1.17    0.77   0
  -4 -10  -1    1.68    1.01   0
   4 -10   1    0.25    0.82   0
   4  10   1    0.91    0.93   0
  -4  10  -1   -0.13    0.54   0
   5 -10   1   -0.44    0.76   0
  -5  10  -1   -0.30    0.76   0
  -5 -10  -1    0.89    0.96   0
   5  10   1    0.68    0.96   0
   6 -10   1    6.44    0.83   0
   6  10   1    3.55    1.00   0
  -6  10  -1    5.13    0.85   0
  -6 -10  -1    3.80    1.03   0
  -7 -10  -1   -0.12    0.98   0
   7 -10   1    0.48    0.82   0
  -7  10  -1    1.85    0.80   0
   7  10   1    0.26    1.12   0
  -8  10  -1    1.18    0.87   0
  -8 -10  -1    0.75    1.20   0
   8 -10   1    0.45    0.87   0
   8  10   1    0.73    1.03   0
   9  10   1    1.22    1.29   0
  -9  10  -1    0.95    0.88   0
   9 -10   1    1.44    0.89   0
   9  10   1    1.00    1.30   0
  10 -10   1   -0.44    0.68   0
  10  10   1    0.09    1.34   0
  10  10   1   -0.32    1.42   0
 -10  10  -1    0.42    0.93   0
  11 -10   1    0.52    0.73   0
  11  10   1    0.66    1.61   0
  11  10   1    0.37    1.67   0
  10  11  -1    0.76    1.20   0
  10 -11  -1   -1.11    0.68   0
  -9 -11   1   -0.06    1.18   0
   9  11  -1    0.41    1.14   0
   9 -11  -1    0.04    0.93   0
  -9  11   1    0.36    0.94   0
  -8 -11   1    0.48    1.13   0
  -8  11   1    0.45    0.83   0
   8  11  -1    0.56    1.06   0
   8 -11  -1   -0.07    0.86   0
   7  11  -1    0.90    1.05   0
  -7 -11   1    0.63    1.08   0
  -7  11   1    0.63    0.84   0
   7 -11  -1    0.81    0.87   0
   6 -11  -1    1.12    0.80   0
  -6 -11   1    0.04    1.02   0
  -6  11   1    0.69    0.78   0
   6  11  -1   -0.50    1.00   0
  -5 -11   1    1.17    0.85   0
  -5  11   1    0.99    0.78   0
   5 -11  -1    2.07    0.80   0
   5  11  -1    1.81    0.99   0
   4 -11  -1    0.20    0.78   0
   4  11  -1   -0.19    0.74   0
  -4 -11   1   -0.44    1.00   0
  -4  11   1    0.28    0.76   0
  -3 -11   1    0.06    1.10   0
   3 -11  -1    0.27    0.81   0
   3  11  -1    0.65    0.95   0
  -3  11   1    0.22    0.75   0
   2 -11  -1    8.73    0.88   0
  -2  11   1    8.46    0.86   0
   2  11  -1    8.61    0.81   0
  -2 -11   1   10.44    0.93   0
  -1 -11   1    5.02    0.90   0
  -1  11   1    4.60    0.74   0
   1  11  -1    3.64    0.78   0
   1 -11  -1    6.82    0.81   0
   0  11  -1    5.56    0.74   0
   0 -11  -1    4.81    0.85   0
   0 -11   1    4.06    1.08   0
   0  11   1    2.37    0.74   0
   1  11   1    0.05    0.92   0
  -1 -11  -1   -0.59    1.07   0
   1 -11   1    0.30    0.81   0
  -1  11  -1    0.63    0.73   0
  -2 -11  -1    2.98    1.09   0
   2  11   1    1.09    0.76   0
  -2  11  -1    1.66    0.71   0
   2 -11   1    2.62    0.79   0
  -3  11  -1    0.87    0.79   0
  -3 -11  -1    1.95    1.02   0
   3  11   1    0.44    0.75   0
   3 -11   1    0.94    0.80   0
   4  11   1    0.20    1.03   0
   4 -11   1    1.26    0.81   0
  -4  11  -1    1.20    0.77   0
  -4 -11  -1    0.30    1.08   0
  -5 -11  -1   -0.03    0.99   0
   5  11   1    0.12    0.96   0
  -5  11  -1    0.03    0.81   0
   5 -11   1    0.80    0.77   0
  -6 -11  -1    1.04    1.00   0
   6 -11   1    1.42    0.82   0
  -6  11  -1   -0.88    0.81   0
   6  11   1    0.77    1.14   0
   7 -11   1    0.48    0.61   0
  -7  11  -1    1.05    0.87   0
  -7 -11  -1   -0.22    1.04   0
   7  11   1    0.93    1.02   0
  -8  11  -1    0.84    0.62   0
  -8 -11  -1   -0.08    1.46   0
   8  11   1   -0.34    1.31   0
   8 -11   1    1.08    0.92   0
   9  11   1   -0.15    1.54   0
   9 -11   1   -0.75    0.98   0
  -9  11  -1    0.02    0.93   0
   9  11   1   -0.46    1.32   0
  10 -11   1   -0.65    0.71   0
 -10  11  -1   -0.11    1.01   0
  10  11   1    0.05    1.86   0
  10  11   1    0.10    1.61   0
   9  12  -1    1.85    1.27   0
  -9 -12   1    1.04    1.27   0
  -9  12   1    2.97    0.99   0
   9 -12  -1    3.28    0.98   0
   8 -12  -1    1.44    0.92   0
   8  12  -1    2.26    1.16   0
  -8  12   1    0.76    0.93   0
  -8 -12   1    1.00    1.19   0
   7  12  -1    0.12    1.10   0
  -7 -12   1   -0.96    1.11   0
  -7  12   1   -0.85    0.83   0
   7 -12  -1    0.25    0.87   0
   6 -12  -1    0.44    0.88   0
  -6  12   1    0.54    0.62   0
  -6 -12   1    0.32    1.10   0
   6  12  -1   -0.56    1.10   0
   5  12  -1    0.02    1.02   0
  -5  12   1   -0.21    0.82   0
   5 -12  -1    0.06    0.84   0
  -5 -12   1    0.65    1.07   0
   4 -12  -1    1.12    0.86   0
   4  12  -1    1.07    0.82   0
  -4 -12   1    0.97    1.11   0
  -4  12   1    0.78    0.87   0
  -3 -12   1    2.78    0.87   0
   3  12  -1    1.14    0.79   0
   3 -12  -1    0.65    0.81   0
  -3  12   1    1.83    0.81   0
   2  12  -1    0.78    0.78   0
  -2 -12   1    1.85    0.90   0
   2 -12  -1    3.52    0.84   0
  -2  12   1    2.62    0.78   0
   1 -12  -1    0.80    1.03   0
  -1  12   1    0.07    0.76   0
   1  12  -1    0.80    0.91   0
  -1 -12   1    1.99    1.02   0
   0 -12   1    1.32    0.87   0
   0  12   1    2.08    0.78   0
   0  12  -1    1.27    0.74   0
   0 -12  -1    1.56    0.85   0
   1  12   1    2.26    0.94   0
  -1 -12  -1    2.23    0.85   0
  -1  12  -1    2.36    0.79   0
   1 -12   1    1.42    0.86   0
   2 -12   1    2.40    0.84   0
  -2 -12  -1    0.28    1.05   0
   2  12   1   -0.01    0.79   0
  -2  12  -1    2.02    0.82   0
   3 -12   1    0.79    0.86   0
  -3  12  -1    0.38    0.81   0
   3  12   1    0.80    0.82   0
  -3 -12  -1    1.54    0.87   0
   4  12   1    1.09    0.99   0
  -4 -12  -1    1.10    1.02   0
  -4  12  -1    0.76    0.80   0
   4 -12   1   -0.16    0.82   0
   5  12   1    0.06    1.01   0
  -5  12  -1    0.33    0.80   0
   5 -12   1    1.54    0.84   0
  -5 -12  -1   -0.74    1.02   0
  -6 -12  -1    4.31    1.29   0
   6  12   1    2.03    1.25   0
   6 -12   1    3.15    0.89   0
  -6  12  -1    4.04    0.88   0
  -7 -12  -1    0.80    1.13   0
  -7  12  -1    2.59    0.87   0
   7  12   1   -0.04    1.29   0
   7 -12   1    0.91    0.90   0
  -8 -12  -1    0.41    1.39   0
  -8  12  -1   -0.89    0.95   0
   8 -12   1    0.45    0.98   0
   8  12   1    0.88    1.49   0
   9 -12   1    2.35    1.03   0
   9  12   1    1.91    1.79   0
   9  12   1    2.17    1.85   0
  -9  12  -1    0.91    0.98   0
  -8 -13   1    1.30    1.29   0
   8 -13  -1    2.52    0.98   0
  -8  13   1    0.84    0.98   0
   8  13  -1    0.57    1.28   0
   7 -13  -1    0.95    0.94   0
   7  13  -1    1.65    1.17   0
  -7  13   1    0.25    0.95   0
  -7 -13   1   -0.18    1.19   0
   6  13  -1    1.16    0.93   0
  -6  13   1    0.81    0.93   0
   6 -13  -1    2.03    0.95   0
  -6 -13   1    1.40    1.16   0
  -5  13   1    0.59    0.88   0
   5 -13  -1    1.30    0.87   0
  -5 -13   1    1.43    0.94   0
   5  13  -1    1.24    0.94   0
   4 -13  -1    0.17    0.86   0
  -4 -13   1    1.54    1.12   0
  -4  13   1    3.14    0.85   0
   4  13  -1    0.01    0.82   0
   3  13  -1    0.92    1.03   0
  -3 -13   1    1.10    0.92   0
   3 -13  -1    1.96    0.89   0
  -3  13   1    1.13    1.13   0
   2  13  -1    4.03    0.85   0
   2 -13  -1    5.99    0.89   0
  -2 -13   1    4.31    0.94   0
  -2  13   1    4.18    0.87   0
   1 -13  -1    5.38    0.90   0
  -1  13   1    3.78    0.84   0
   1  13  -1    2.37    0.86   0
  -1 -13   1    4.67    0.91   0
   0  13  -1    0.60    0.83   0
   0 -13  -1    0.02    0.87   0
   0  13   1    0.58    0.84   0
   0 -13   1   -0.43    0.91   0
  -1  13  -1    2.22    0.82   0
   1  13   1    1.96    1.03   0
  -1 -13  -1    2.49    0.93   0
   1 -13   1    1.71    0.89   0
  -2 -13  -1    4.89    1.12   0
   2 -13   1    4.28    0.91   0
  -2  13  -1    5.54    0.87   0
   2  13   1    5.02    1.07   0
  -3  13  -1    1.07    0.87   0
   3 -13   1    2.03    0.91   0
  -3 -13  -1    1.33    1.19   0
   3  13   1    2.00    1.12   0
  -4  13  -1    3.88    0.87   0
   4 -13   1    4.83    0.91   0
   4  13   1    3.69    1.13   0
  -4 -13  -1    4.48    1.14   0
   5 -13   1    0.35    0.94   0
  -5  13  -1    0.91    0.90   0
   5  13   1    0.59    1.10   0
  -5 -13  -1    0.36    1.11   0
   6 -13   1   -0.56    0.96   0
  -6 -13  -1    0.22    1.19   0
  -6  13  -1    2.06    0.97   0
   6  13   1    0.52    1.16   0
  -7  13  -1    1.98    0.94   0
   7  13   1    0.17    1.41   0
   7 -13   1    1.87    0.99   0
  -7 -13  -1    0.46    1.21   0
   8  13   1    1.60    1.73   0
   8 -13   1    0.92    1.02   0
  -8  13  -1    2.29    1.02   0
  -7 -14   1   -0.07    1.31   0
  -7  14   1   -0.81    1.00   0
   7 -14  -1    0.72    1.05   0
   7  14  -1    0.62    1.29   0
   6 -14  -1    4.30    1.00   0
   6  14  -1    2.15    1.05   0
  -6  14   1    2.56    1.02   0
  -6 -14   1    3.46    1.28   0
   5 -14  -1    2.34    0.97   0
  -5 -14   1    1.78    1.21   0
  -5  14   1    0.16    0.97   0
   5  14  -1    0.52    1.21   0
   4 -14  -1    0.26    0.98   0
   4  14  -1    0.88    0.96   0
  -4 -14   1    1.88    0.97   0
  -4  14   1    0.64    0.93   0
  -3 -14   1    0.21    0.94   0
   3  14  -1    1.08    0.88   0
  -3  14   1    1.34    0.92   0
   3 -14  -1    0.13    0.95   0
  -2  14   1    1.29    0.88   0
   2 -14  -1   -0.28    1.14   0
  -2 -14   1    0.37    0.90   0
   2  14  -1    1.08    0.89   0
   1 -14  -1   -0.51    0.96   0
   1  14  -1    0.12    1.07   0
  -1  14   1    0.12    0.89   0
  -1 -14   1   -0.88    0.91   0
   0  14  -1   -0.82    0.93   0
   0 -14  -1    0.40    0.98   0
   0 -14   1    0.02    1.19   0
   0  14   1    1.24    0.92   0
   1  14   1    1.31    0.89   0
   1 -14   1    0.23    0.93   0
  -1  14  -1   -0.01    1.04   0
  -1 -14  -1    1.39    1.12   0
  -2 -14  -1    0.78    0.94   0
   2  14   1    0.40    0.90   0
  -2  14  -1    0.71    0.90   0
   2 -14   1   -0.83    0.94   0
   3  14   1    1.02    1.17   0
  -3  14  -1    0.32    0.93   0
   3 -14   1    0.01    0.93   0
  -3 -14  -1    0.94    1.20   0
   4 -14   1    0.42    0.96   0
  -4 -14  -1    0.09    1.24   0
  -4  14  -1    1.88    0.95   0
   4  14   1    1.73    1.16   0
  -5 -14  -1    0.11    1.23   0
   5  14   1   -0.05    1.41   0
   5 -14   1    2.06    0.95   0
  -5  14  -1    0.90    0.97   0
  -6  14  -1    0.72    1.02   0
   6 -14   1    2.19    0.99   0
  -6 -14  -1    1.15    1.46   0
   6  14   1    0.46    1.44   0
  -7  14  -1    0.50    1.07   0
   7  14   1    0.15    1.64   0
  -5  15   1    2.00    1.08   0
   4 -15  -1    0.98    1.05   0
  -4 -15   1    0.98    1.10   0
   4  15  -1    0.35    1.28   0
  -4  15   1   -1.46    1.06   0
  -3 -15   1    0.49    1.28   0
   3 -15  -1    0.19    1.01   0
   3  15  -1   -0.61    1.01   0
  -3  15   1   -0.85    1.23   0
  -2  15   1    0.19    0.95   0
  -2 -15   1   -0.27    0.97   0
   2  15  -1    0.67    0.97   0
   2 -15  -1   -0.15    0.97   0
  -1  15   1    0.59    1.21   0
  -1 -15   1    2.22    0.99   0
   1  15  -1    0.60    0.98   0
   1 -15  -1    0.64    1.00   0
   0 -15   1    1.33    1.01   0
   0 -15  -1    2.33    1.06   0
   0  15   1    1.40    1.03   0
   0  15  -1    2.69    0.98   0
   1 -15   1    1.42    1.00   0
   1  15   1   -0.29    1.00   0
  -1  15  -1    0.98    0.96   0
  -1 -15  -1    1.05    1.22   0
  -2  15  -1    0.23    0.98   0
  -2 -15  -1    0.93    1.00   0
   2 -15   1    0.76    1.00   0
   2  15   1    1.12    1.00   0
  -3  15  -1   -0.65    1.04   0
  -3 -15  -1    1.03    1.28   0
   3 -15   1    0.08    1.05   0
   3  15   1   -0.57    1.02   0
   4 -15   1    0.25    1.06   0
   4  15   1    0.15    1.27   0
  -4 -15  -1    1.12    1.27   0
  -4  15  -1   -0.28    1.04   0
  14   0  -2    1.04    0.99   0
  14   0  -2    1.49    0.90   0
  12   0  -2   -0.83    0.90   0
  12   0  -2    1.89    0.78   0
  10   0  -2    1.73    0.73   0
  10   0  -2    2.14    0.72   0
   8   0  -2   19.95    0.89   0
   8   0  -2   19.45    0.81   0
   6   0  -2  810.70    2.97   0
   6   0  -2  845.65    2.91   0
  -4   0   2   38.25    1.05   0
   4   0  -2   39.62    1.02   0
  -2   0   2  109.67    1.79   0
   2   0  -2  113.27    1.82   0
   0   0   2 1608.28    8.59   0
   0   0  -2 1605.03    8.64   0
  -2   0  -2 2252.25    8.32   0
   2   0   2 2324.70    8.46   0
  -4   0  -2  307.38    2.37   0
   4   0   2  315.16    2.32   0
   6   0   2  139.75    1.51   0
   6   0   2  127.74    1.40   0
   8   0   2    1.13    0.70   0
   8   0   2    1.04    0.84   0
  10   0   2   21.66    0.88   0
  10   0   2   23.00    0.86   0
  12   0   2   -0.04    0.80   0
  12   0   2   -0.55    0.85   0
  14   0   2    2.40    0.99   0
  14   0   2    1.94    1.16   0
  15   1  -2    1.61    1.04   0
  15  -1  -2    0.54    1.00   0
  14  -1  -2   -0.01    0.94   0
  14   1  -2    1.41    1.01   0
  14   1  -2    0.16    0.92   0
  14  -1  -2   -0.60    1.01   0
  13  -1  -2    2.60    0.87   0
  13   1  -2    1.43    0.96   0
  13  -1  -2    2.46    0.97   0
  13   1  -2    2.45    0.85   0
  12  -1  -2    1.24    0.89   0
  12   1  -2    0.99    0.75   0
  12   1  -2    1.73    0.90   0
  12  -1  -2    0.51    0.79   0
  11   1  -2    0.34    0.87   0
  11  -1  -2    1.10    0.73   0
  11   1  -2    0.82    0.77   0
  11  -1  -2    0.53    0.83   0
  10  -1  -2    0.55    0.80   0
  10   1  -2    0.56    0.77   0
  10  -1  -2   -0.24    0.72   0
  10   1  -2    1.37    0.71   0
   9   1  -2    0.78    0.68   0
   9  -1  -2    1.08    0.74   0
   9  -1  -2    0.21    0.69   0
   9   1  -2    0.44    0.73   0
   8  -1  -2    1.94    0.75   0
   8   1  -2    0.87    0.71   0
   8  -1  -2    1.70    0.71   0
   8   1  -2    2.60    0.61   0
   7   1  -2    3.92    0.72   0
   7  -1  -2    3.77    0.70   0
   7  -1  -2    3.52    0.74   0
   7   1  -2    4.25    0.65   0
   6   1  -2    6.02    0.72   0
   6  -1  -2    5.87    0.77   0
   6  -1  -2    6.11    0.80   0
   5  -1  -2  431.87    2.29   0
   5  -1  -2  411.46    2.16   0
  -5  -1   2  424.30    2.37   0
   5   1  -2  418.36    2.25   0
   4  -1  -2   69.63    1.23   0
   4   1  -2   69.22    1.19   0
   4  -1  -2   67.13    1.06   0
  -4  -1   2   70.13    1.24   0
   3   1  -2  294.41    2.27   0
  -3  -1   2  292.67    2.31   0
   3  -1  -2  297.63    2.31   0
   3  -1  -2  287.75    2.31   0
   2  -1  -2   39.58    1.26   0
  -2  -1   2   39.08    1.33   0
   2   1  -2   40.36    1.39   0
  -1   1   2  195.85    2.73   0
  -1  -1   2  194.47    2.50   0
   1  -1  -2  197.13    2.74   0
   1   1  -2  194.91    2.52   0
   0  -1  -2   66.92    2.62   0
   0   1   2   67.36    2.61   0
   0   1  -2   66.73    1.89   0
   0  -1   2   66.64    1.88   0
   1  -1   2  542.86    3.84   0
  -1   1  -2  580.03    4.03   0
   2   1   2  589.55    5.32   0
   2  -1   2  571.01    3.47   0
  -2  -1  -2  565.63    5.26   0
  -2   1  -2  574.83    3.53   0
   3   1   2    6.22    1.18   0
  -3   1  -2    6.09    0.92   0
   3  -1   2    5.62    0.86   0
   3   1   2    5.98    1.14   0
  -4   1  -2  464.59    2.71   0
   4   1   2  443.62    2.93   0
   4   1   2  449.45    2.97   0
   4  -1   2  455.96    2.55   0
  -5   1  -2  440.63    2.54   0
   5   1   2  458.66    2.84   0
   5  -1   2  457.77    2.39   0
   5   1   2  436.61    2.64   0
   6   1   2   18.37    0.80   0
  -6   1  -2   19.42    0.84   0
   6   1   2   20.06    0.83   0
   6  -1   2   18.53    0.83   0
   7   1   2    2.72    0.68   0
   7   1   2    3.27    0.73   0
   7  -1   2    2.41    0.72   0
   8  -1   2   13.85    0.78   0
   8   1   2   13.02    0.82   0
   8  -1   2   14.50    0.78   0
   8   1   2   14.17    0.76   0
   9   1   2    3.38    0.90   0
   9   1   2    3.38    0.73   0
   9  -1   2    2.73    0.77   0
   9  -1   2    4.16    0.73   0
  10  -1   2    1.58    0.73   0
  10  -1   2    0.79    0.73   0
  10   1   2   -0.57    0.73   0
  10   1   2    0.28    0.71   0
  11   1   2    0.88    0.93   0
  11   1   2   -0.34    0.79   0
  11  -1   2   -0.51    0.75   0
  11  -1   2    0.16    0.80   0
  12  -1   2    0.56    0.81   0
  12  -1   2   -0.08    0.79   0
  12   1   2    1.99    0.98   0
  12   1   2   -0.12    0.81   0
  13  -1   2    1.09    0.88   0
  13   1   2    1.19    1.11   0
  13   1   2    1.61    1.04   0
  13  -1   2    1.55    0.91   0
  14  -1   2    1.24    1.00   0
  14   1   2    3.25    1.14   0
  14   1   2    2.54    1.21   0
  14  -1   2    1.92    0.97   0
  14  -2  -2    1.43    0.95   0
  14   2  -2    0.18    1.15   0
  14  -2  -2    0.89    1.01   0
  14   2  -2    1.52    1.00   0
  13  -2  -2    2.19    0.86   0
  13  -2  -2    1.33    0.93   0
  13   2  -2    1.95    0.87   0
  13   2  -2    0.29    0.91   0
  12  -2  -2    1.84    0.82   0
  12   2  -2    1.23    0.78   0
  12   2  -2    0.76    0.85   0
  12  -2  -2    1.70    0.91   0
  11  -2  -2    3.06    0.77   0
  11   2  -2    5.28    0.72   0
  11  -2  -2    3.58    0.84   0
  11   2  -2    3.82    0.83   0
  10   2  -2    5.55    0.75   0
  10  -2  -2    5.83    0.81   0
  10  -2  -2    5.71    0.78   0
  10   2  -2    5.63    0.82   0
   9   2  -2    2.58    0.69   0
   9  -2  -2    1.21    0.70   0
   9   2  -2    2.43    0.76   0
   9  -2  -2    2.23    0.75   0
   8  -2  -2    8.15    0.78   0
   8  -2  -2    7.56    0.81   0
   8   2  -2    7.17    0.76   0
   8   2  -2    7.18    0.71   0
   7   2  -2    3.12    0.67   0
   7  -2  -2    4.03    0.73   0
   7  -2  -2    3.45    0.75   0
  -6  -2   2   30.18    0.93   0
   6  -2  -2   29.64    0.87   0
   6  -2  -2   28.08    0.91   0
   6   2  -2   30.01    0.88   0
  -5  -2   2   80.71    1.23   0
   5  -2  -2   79.56    1.20   0
   5   2  -2   80.79    1.19   0
   5  -2  -2   80.26    1.19   0
  -4  -2   2  197.78    1.80   0
   4   2  -2  198.09    1.77   0
   4  -2  -2  205.08    1.78   0
   4  -2  -2  200.33    1.76   0
  -3  -2   2  597.23    3.04   0
   3  -2  -2  593.18    3.11   0
   3   2  -2  592.56    3.15   0
  -2   2   2  175.81    2.05   0
  -2  -2   2  178.73    2.06   0
   2  -2  -2  173.16    2.06   0
   2   2  -2  182.53    2.14   0
  -1   2   2  843.52    4.85   0
  -1  -2   2  889.28    4.28   0
   1  -2  -2  849.78    4.95   0
   1   2  -2  824.89    4.17   0
   0   2  -2   43.82    1.51   0
   0  -2   2   47.33    1.54   0
   0  -2  -2   44.85    2.05   0
   0   2   2   43.38    2.04   0
   1  -2   2   37.43    1.35   0
  -1   2  -2   36.70    1.30   0
   2   2   2 3131.94   15.08   0
   2   2   2 3412.96   15.66   0
   2  -2   2 2986.52    7.11   0
  -2   2  -2 2934.46    7.05   0
   3   2   2  122.92    2.33   0
   3   2   2  123.16    2.29   0
  -3   2  -2  118.94    1.49   0
   3  -2   2  117.12    1.49   0
  -4   2  -2    8.55    0.86   0
   4   2   2    8.41    0.99   0
   4  -2   2    8.66    0.80   0
   4   2   2    8.02    0.94   0
   5   2   2    8.65    0.77   0
  -5   2  -2    8.95    0.82   0
   5  -2   2    6.87    0.79   0
   5   2   2    7.77    0.95   0
   6  -2   2    0.91    0.70   0
   6   2   2    1.04    0.84   0
   6   2   2    1.29    0.64   0
  -6   2  -2    0.75    0.70   0
   7   2   2    2.53    0.70   0
  -7   2  -2    3.39    0.73   0
   7  -2   2    2.51    0.73   0
   7   2   2    3.15    0.73   0
   8   2   2    4.71    0.72   0
   8  -2   2    4.87    0.78   0
   8   2   2    3.61    0.76   0
   9  -2   2   21.41    0.88   0
   9   2   2   23.50    1.06   0
   9   2   2   22.75    0.86   0
   9  -2   2   23.14    0.88   0
  10  -2   2    6.13    0.80   0
  10   2   2    6.31    0.74   0
  10  -2   2    5.51    0.84   0
  10   2   2    5.17    0.93   0
  11  -2   2    1.29    0.75   0
  11   2   2    0.22    0.78   0
  11   2   2    0.45    0.75   0
  11  -2   2   -0.19    0.81   0
  12   2   2    1.20    0.86   0
  12   2   2    0.29    0.80   0
  12  -2   2    0.35    0.83   0
  12  -2   2    1.70    0.84   0
  13   2   2    0.10    0.86   0
  13   2   2    0.63    0.91   0
  13  -2   2    1.56    0.87   0
  13  -2   2   -0.09    0.92   0
  14  -2   2    0.41    1.23   0
  14  -2   2    2.63    1.06   0
  14   2   2    0.94    0.98   0
  14   2   2    0.93    1.23   0
  14  -3  -2    1.19    1.05   0
  14  -3  -2    1.17    0.97   0
  14   3  -2    0.19    1.02   0
  14   3  -2    0.65    0.98   0
  13   3  -2    1.71    0.93   0
  13   3  -2    2.34    0.88   0
  13  -3  -2    1.59    0.87   0
  13  -3  -2   -0.10    0.94   0
  12   3  -2    0.04    0.85   0
  12  -3  -2    0.60    0.79   0
  12  -3  -2   -0.51    0.84   0
  12   3  -2    0.64    0.96   0
  11  -3  -2    1.33    0.58   0
  11  -3  -2    1.39    0.77   0
  11   3  -2    1.85    0.84   0
  11   3  -2    1.55    0.78   0
  10   3  -2    1.29    0.76   0
  10  -3  -2    1.06    0.75   0
  10   3  -2    0.27    0.88   0
  10  -3  -2   -0.08    0.55   0
   9  -3  -2    2.33    0.74   0
   9  -3  -2    3.57    0.80   0
   9   3  -2    2.97    0.80   0
   9   3  -2    3.06    0.76   0
   8  -3  -2   40.00    0.99   0
   8   3  -2   41.47    1.08   0
   8  -3  -2   40.05    0.98   0
  -7  -3   2    6.67    0.76   0
   7  -3  -2    8.28    0.79   0
   7  -3  -2    5.37    0.77   0
   7   3  -2    7.09    0.78   0
   6  -3  -2   17.07    0.83   0
   6   3  -2   17.68    0.85   0
   6  -3  -2   16.81    0.82   0
  -6  -3   2   16.59    0.80   0
   5  -3  -2   98.74    1.24   0
   5   3  -2  110.04    1.49   0
  -5  -3   2  108.90    1.37   0
   4  -3  -2  134.30    1.47   0
   4   3  -2  135.28    1.55   0
  -4  -3   2  141.47    1.53   0
  -4   3   2  133.63    1.44   0
   3  -3  -2  411.98    2.47   0
  -3  -3   2  464.60    2.74   0
   3   3  -2  457.86    2.67   0
  -3   3   2  418.04    2.48   0
  -2  -3   2   47.62    1.33   0
  -2   3   2   46.91    1.19   0
   2   3  -2   48.46    1.35   0
   2  -3  -2   47.37    1.18   0
   1  -3  -2   45.81    1.29   0
  -1  -3   2   48.09    1.50   0
   1   3  -2   49.82    1.43   0
  -1   3   2   46.50    1.32   0
   0   3   2 1091.99    5.91   0
   0  -3  -2 1109.43    5.86   0
   0  -3   2 1125.77    4.39   0
   0   3  -2 1137.99    4.42   0
  -1  -3  -2  259.63    3.71   0
   1  -3   2  263.84    2.24   0
  -1   3  -2  260.93    2.18   0
   1   3   2  240.36    3.69   0
   2   3   2  361.59    4.72   0
   2  -3   2  341.64    2.28   0
  -2   3  -2  350.38    2.25   0
  -2  -3  -2  375.25    4.70   0
  -3  -3  -2    5.10    1.19   0
  -3   3  -2    5.19    0.86   0
   3   3   2    4.97    1.34   0
   3  -3   2    3.75    0.89   0
   4   3   2  326.28    2.97   0
   4   3   2  329.16    3.01   0
  -4   3  -2  313.62    1.97   0
   4  -3   2  316.99    1.97   0
  -5   3  -2   28.61    0.95   0
   5   3   2   27.27    1.14   0
   5   3   2   26.14    1.15   0
   5  -3   2   25.34    0.92   0
   6   3   2    1.15    0.87   0
  -6   3  -2    2.41    0.72   0
   6  -3   2    1.90    0.73   0
   6   3   2    1.49    0.85   0
   7  -3   2    3.43    0.76   0
  -7   3  -2    3.87    0.78   0
   7   3   2    3.21    0.98   0
   7   3   2    3.42    0.74   0
   8  -3   2    0.94    0.74   0
  -8   3  -2    1.95    0.54   0
   8   3   2    0.99    0.88   0
   8   3   2    0.91    0.69   0
   9   3   2   11.07    0.77   0
   9  -3   2   10.98    0.82   0
   9   3   2    9.81    0.78   0
  10   3   2    1.36    0.82   0
  10   3   2    0.94    0.78   0
  10  -3   2    1.33    0.76   0
  10  -3   2    0.30    0.74   0
  11   3   2    4.54    0.98   0
  11  -3   2    3.01    0.85   0
  11  -3   2    4.76    0.80   0
  11   3   2    3.65    0.77   0
  12   3   2    1.62    0.87   0
  12  -3   2   -0.44    0.86   0
  12  -3   2    2.66    0.89   0
  12   3   2    1.90    0.86   0
  13  -3   2    0.07    0.93   0
  13   3   2   -0.30    0.94   0
  13  -3   2    0.46    0.93   0
  13   3   2    1.00    1.15   0
  14   3   2   -0.08    1.05   0
  14   3   2    0.00    1.26   0
  14  -3   2    1.56    1.01   0
  14  -3   2   -0.55    1.04   0
  14  -4  -2   -1.91    1.03   0
  14   4  -2    0.86    1.18   0
  14  -4  -2    1.23    1.10   0
  14   4  -2    0.22    1.22   0
  13   4  -2    0.57    0.90   0
  13  -4  -2    0.79    0.92   0
  13   4  -2    1.06    0.96   0
  13  -4  -2    0.61    0.96   0
  12  -4  -2    1.23    0.91   0
  12   4  -2   -0.48    0.79   0
  12  -4  -2    0.08    0.83   0
  12   4  -2    0.24    1.04   0
  11  -4  -2    6.00    0.85   0
  11   4  -2    5.43    0.85   0
  11  -4  -2    4.29    0.89   0
  11   4  -2    4.87    0.83   0
  10   4  -2    0.58    0.75   0
  10  -4  -2    1.00    0.79   0
  10   4  -2    0.38    0.73   0
  10  -4  -2    1.50    0.76   0
   9  -4  -2    0.73    0.79   0
   9   4  -2    0.45    0.77   0
   9  -4  -2   -0.48    0.77   0
   8  -4  -2   77.88    1.10   0
   8   4  -2   75.82    1.14   0
  -8  -4   2   76.19    1.19   0
   8  -4  -2   72.64    0.94   0
   7  -4  -2    7.75    0.78   0
   7   4  -2   10.23    0.82   0
   7  -4  -2    8.01    0.79   0
  -7  -4   2    9.37    0.80   0
   6   4  -2    3.29    0.79   0
  -6  -4   2    3.34    0.73   0
   6  -4  -2    5.07    0.75   0
  -5   4   2   21.83    0.65   0
  -5  -4   2   22.13    0.85   0
   5  -4  -2   23.05    0.85   0
   5   4  -2   23.37    0.96   0
   4   4  -2    0.54    0.87   0
  -4   4   2    0.93    0.74   0
  -4  -4   2    0.91    0.74   0
   4  -4  -2    1.03    0.76   0
   3   4  -2  537.03    2.79   0
  -3  -4   2  559.32    2.82   0
  -3   4   2  529.36    2.59   0
   3  -4  -2  546.79    2.65   0
   2   4  -2   92.52    1.44   0
   2  -4  -2   89.43    1.36   0
  -2   4   2   85.70    1.34   0
  -2  -4   2   90.92    1.47   0
   1  -4  -2  269.62    2.35   0
   1   4  -2  269.38    2.12   0
  -1   4   2  253.72    2.23   0
  -1  -4   2  274.75    2.13   0
   0   4  -2   46.42    1.11   0
   0  -4   2   46.05    1.20   0
   0  -4  -2   48.11    1.41   0
   0   4   2   41.75    1.36   0
  -1  -4  -2  514.36    3.87   0
   1   4   2  471.89    3.89   0
   1  -4   2  505.51    2.63   0
  -1   4  -2  498.90    2.61   0
   2  -4   2  521.29    2.58   0
   2   4   2  500.59    4.35   0
  -2   4  -2  494.13    2.52   0
  -2  -4  -2  532.78    4.31   0
  -3   4  -2  421.14    2.29   0
   3  -4   2  421.64    2.20   0
   3   4   2  427.22    3.88   0
  -3  -4  -2  435.02    3.93   0
  -4   4  -2   44.27    0.97   0
  -4  -4  -2   45.08    1.43   0
   4  -4   2   44.90    0.99   0
   4   4   2   43.35    1.54   0
   5   4   2  136.65    1.99   0
  -5   4  -2  133.78    1.30   0
   5  -4   2  133.73    1.29   0
   6  -4   2   39.12    0.94   0
  -6   4  -2   42.74    0.96   0
   6   4   2   40.98    1.24   0
   6   4   2   40.23    1.25   0
   7   4   2   31.85    1.09   0
   7  -4   2   32.75    0.94   0
  -7   4  -2   30.99    0.99   0
   7   4   2   32.01    1.22   0
   8   4   2   29.29    1.19   0
   8   4   2   27.67    1.03   0
   8  -4   2   28.31    0.86   0
  -8   4  -2   28.81    0.90   0
  -9   4  -2   15.94    0.84   0
   9   4   2   14.66    1.04   0
   9   4   2   14.78    0.87   0
   9  -4   2   13.67    0.85   0
  10  -4   2    2.16    0.76   0
  10  -4   2    2.30    0.78   0
  10   4   2    3.35    0.96   0
  10   4   2    3.75    1.02   0
  11   4   2    1.10    0.84   0
  11  -4   2    1.06    0.81   0
  11  -4   2    0.60    0.80   0
  11   4   2   -0.34    0.99   0
  12   4   2    1.71    0.88   0
  12   4   2    1.75    1.07   0
  12  -4   2    2.37    0.85   0
  12  -4   2    0.65    0.86   0
  13  -4   2    1.94    0.96   0
  13   4   2    0.31    1.14   0
  13  -4   2    0.36    0.93   0
  13   4   2    0.52    1.20   0
  14   4   2   -0.34    1.27   0
  14   4   2   -0.37    1.02   0
  14  -4   2    0.12    1.03   0
  14  -4   2    0.82    1.04   0
  14  -5  -2    0.72    1.06   0
  14   5  -2    0.28    0.99   0
  14   5  -2    1.43    1.34   0
  14  -5  -2    0.85    1.08   0
  13   5  -2    0.28    1.09   0
  13   5  -2   -0.57    1.18   0
  13  -5  -2    0.51    0.97   0
  13  -5  -2    0.89    0.97   0
  12   5  -2    0.74    1.04   0
  12  -5  -2    0.99    0.65   0
  12   5  -2   -0.18    0.93   0
  12  -5  -2    1.35    0.87   0
  11   5  -2    0.09    0.79   0
  11  -5  -2    2.13    0.85   0
  11   5  -2    0.56    0.96   0
  11  -5  -2    0.47    0.83   0
  10  -5  -2    0.82    0.81   0
  10  -5  -2    0.36    0.80   0
  10   5  -2    0.18    0.81   0
  10   5  -2    0.60    0.99   0
   9   5  -2    7.38    0.83   0
   9  -5  -2    7.57    0.59   0
   9  -5  -2    6.25    0.79   0
  -9  -5   2    7.44    0.97   0
   8  -5  -2   32.78    0.95   0
   8  -5  -2   33.07    0.92   0
   8   5  -2   30.57    0.95   0
  -8  -5   2   33.33    0.98   0
  -7  -5   2   88.71    1.28   0
   7  -5  -2   87.39    1.16   0
   7   5  -2   83.34    1.28   0
   6  -5  -2    0.78    0.74   0
  -6   5   2   -0.38    0.71   0
   6   5  -2    0.36    0.83   0
  -6  -5   2    0.51    0.75   0
   5   5  -2    1.06    0.80   0
  -5  -5   2    0.79    0.72   0
   5  -5  -2    0.70    0.73   0
  -5   5   2    0.95    0.48   0
  -4   5   2   62.93    1.12   0
   4   5  -2   67.20    1.21   0
  -4  -5   2   70.50    1.17   0
   4  -5  -2   68.63    1.10   0
   3  -5  -2   35.65    0.97   0
  -3   5   2   32.04    0.95   0
   3   5  -2   33.52    1.09   0
  -3  -5   2   37.93    1.12   0
   2   5  -2  123.50    1.51   0
  -2  -5   2  123.94    1.56   0
  -2   5   2  122.80    1.46   0
   2  -5  -2  118.63    1.43   0
  -1  -5   2   22.37    1.09   0
  -1   5   2   21.54    0.96   0
   1   5  -2   22.18    0.96   0
   1  -5  -2   23.89    0.97   0
   0   5  -2  409.17    2.31   0
   0  -5   2  407.91    2.30   0
   0   5   2  401.17    2.88   0
   0  -5  -2  415.22    2.80   0
   1   5   2  132.66    1.87   0
  -1  -5  -2  135.73    1.83   0
  -1   5  -2  139.99    1.44   0
   1  -5   2  138.72    1.46   0
   2   5   2   19.57    1.14   0
   2  -5   2   20.69    0.92   0
  -2   5  -2   20.02    0.86   0
  -2  -5  -2   21.48    1.36   0
   3   5   2    0.34    1.14   0
   3  -5   2    1.66    0.74   0
  -3  -5  -2    1.34    1.19   0
  -3   5  -2    1.01    0.71   0
  -4  -5  -2   52.89    1.57   0
   4  -5   2   47.72    0.80   0
  -4   5  -2   50.64    0.96   0
   4   5   2   51.28    1.64   0
   5  -5   2   38.70    0.91   0
  -5  -5  -2   37.34    1.38   0
   5   5   2   38.55    1.51   0
  -5   5  -2   38.55    0.92   0
  -6   5  -2   59.82    1.05   0
   6  -5   2   61.30    1.04   0
   6   5   2   56.94    1.44   0
   7  -5   2   12.05    0.81   0
  -7   5  -2   15.84    0.82   0
   7   5   2   11.10    1.03   0
   7   5   2   12.40    1.12   0
   8  -5   2   22.24    0.87   0
   8   5   2   22.44    1.14   0
  -8   5  -2   21.67    0.88   0
   8   5   2   21.68    1.12   0
   9   5   2    2.03    0.95   0
  -9   5  -2    1.81    0.80   0
   9   5   2    2.52    0.96   0
   9  -5   2    3.68    0.78   0
  10   5   2    0.69    1.03   0
  10  -5   2    0.75    0.84   0
  10   5   2    1.86    1.07   0
  11   5   2    0.75    0.86   0
  11   5   2    1.30    1.03   0
  11  -5   2    0.47    0.83   0
  11  -5   2    2.47    0.84   0
  12  -5   2    1.04    0.64   0
  12   5   2    1.10    1.15   0
  12  -5   2    1.57    0.92   0
  12   5   2    1.48    1.12   0
  13   5   2    0.72    1.17   0
  13  -5   2   -0.65    0.97   0
  13  -5   2   -0.50    0.94   0
  13   5   2    0.13    0.96   0
  13  -6  -2    0.47    1.04   0
  13  -6  -2   -0.67    1.03   0
  13   6  -2    0.32    1.22   0
  13   6  -2   -1.04    1.18   0
  12   6  -2    0.61    0.91   0
  12   6  -2    0.35    0.88   0
  12  -6  -2   -0.23    0.92   0
  12  -6  -2   -0.95    0.96   0
  11  -6  -2    0.75    0.92   0
  11  -6  -2    2.46    0.89   0
  11   6  -2    2.28    0.89   0
  11   6  -2    2.81    1.08   0
  10  -6  -2    1.33    0.80   0
  10  -6  -2    0.96    0.81   0
  10   6  -2    0.99    0.80   0
   9   6  -2    0.81    0.99   0
   9  -6  -2    0.60    0.81   0
   9  -6  -2   -0.01    0.80   0
  -9  -6   2    1.15    0.94   0
   8  -6  -2    0.21    0.78   0
  -8  -6   2    0.14    0.72   0
   8   6  -2   -0.44    0.92   0
   7  -6  -2    3.50    0.77   0
  -7  -6   2    3.73    0.76   0
  -7   6   2    3.97    0.70   0
   7   6  -2    3.19    0.99   0
   6  -6  -2   -0.54    0.70   0
  -6   6   2    0.38    0.69   0
  -6  -6   2    0.50    0.90   0
   6   6  -2    0.87    1.02   0
  -5  -6   2    5.88    0.97   0
   5   6  -2    4.73    0.87   0
  -5   6   2    4.99    0.74   0
   5  -6  -2    6.28    0.78   0
   4  -6  -2    2.73    0.74   0
   4   6  -2    2.16    0.79   0
  -4  -6   2    2.18    0.94   0
  -4   6   2    1.91    0.69   0
  -3  -6   2   17.55    0.94   0
   3  -6  -2   16.94    0.79   0
  -3   6   2   15.34    0.78   0
   3   6  -2   17.58    0.88   0
   2   6  -2  123.16    1.45   0
   2  -6  -2  128.59    1.39   0
  -2  -6   2  134.48    1.55   0
  -2   6   2  117.56    1.36   0
   1  -6  -2   13.86    1.08   0
  -1   6   2   13.03    0.89   0
   1   6  -2   12.13    1.04   0
  -1  -6   2   14.71    1.01   0
   0   6   2   15.02    0.82   0
   0  -6   2   15.27    0.98   0
   0  -6  -2   15.41    0.92   0
   0   6  -2   15.75    0.84   0
   1  -6   2  301.17    1.92   0
   1   6   2  284.03    2.42   0
  -1   6  -2  279.76    1.87   0
  -1  -6  -2  307.41    2.47   0
  -2  -6  -2  155.64    2.08   0
   2  -6   2  150.23    1.46   0
  -2   6  -2  149.48    1.38   0
   2   6   2  145.19    1.98   0
  -3  -6  -2   11.02    1.19   0
  -3   6  -2   11.48    0.75   0
   3  -6   2   10.09    0.79   0
   3   6   2    9.28    1.18   0
  -4   6  -2   12.96    0.78   0
   4  -6   2   12.42    0.80   0
   4   6   2   12.22    1.22   0
  -4  -6  -2   13.40    1.17   0
   5  -6   2   -0.55    0.76   0
  -5   6  -2    0.59    0.76   0
   5   6   2    0.96    0.96   0
  -5  -6  -2    1.07    0.88   0
  -6   6  -2   23.57    0.88   0
   6  -6   2   22.13    0.86   0
   6   6   2   22.77    1.22   0
  -6  -6  -2   23.35    1.12   0
  -7   6  -2   55.73    0.85   0
   7   6   2   55.41    1.48   0
   7  -6   2   58.45    1.00   0
   7   6   2   60.69    1.53   0
   8  -6   2    4.05    0.79   0
   8   6   2    3.68    1.00   0
  -8   6  -2    3.12    0.78   0
   8   6   2    3.36    1.01   0
  -9   6  -2    1.57    0.78   0
   9  -6   2    1.50    0.80   0
   9   6   2    2.36    1.04   0
   9   6   2    1.51    1.00   0
  10   6   2    3.98    0.88   0
  10  -6   2    4.45    0.86   0
  10   6   2    4.93    1.07   0
 -10   6  -2    5.78    0.85   0
  11  -6   2    2.81    0.90   0
  11   6   2    2.66    1.10   0
  11   6   2    2.47    1.12   0
  11  -6   2    2.37    0.92   0
  12  -6   2   -0.46    0.93   0
  12   6   2    0.62    1.16   0
  12   6   2   -0.25    1.21   0
  12  -6   2    1.43    0.96   0
  13   6   2   -0.34    1.29   0
  13  -6   2    1.50    1.06   0
  13   6   2    0.09    1.26   0
  13  -6   2    1.57    1.07   0
  13  -7  -2   -1.62    1.05   0
  13   7  -2    0.11    1.27   0
  13   7  -2    2.11    1.22   0
  13  -7  -2    0.41    1.03   0
  12  -7  -2    0.22    0.94   0
  12   7  -2   -1.02    1.01   0
  12  -7  -2   -1.64    0.93   0
  12   7  -2    0.39    0.95   0
  11   7  -2    3.21    1.14   0
  11  -7  -2    4.19    0.67   0
  11  -7  -2    4.07    0.69   0
  11   7  -2    2.29    0.86   0
  10  -7  -2    2.09    0.82   0
  10  -7  -2    2.62    0.84   0
  10   7  -2    3.17    0.82   0
  -9  -7   2    6.19    1.00   0
   9  -7  -2    5.46    0.82   0
   9  -7  -2    4.37    0.81   0
   9   7  -2    4.86    0.85   0
   8  -7  -2   13.61    0.82   0
   8   7  -2   13.09    0.89   0
  -8  -7   2   15.35    0.85   0
  -7  -7   2   14.92    0.87   0
  -7   7   2   14.46    0.83   0
   7  -7  -2   15.10    0.85   0
   7   7  -2   14.79    1.03   0
  -6   7   2    2.11    0.51   0
   6   7  -2    2.68    0.96   0
  -6  -7   2    3.36    0.74   0
   6  -7  -2    2.12    0.74   0
   5  -7  -2    1.61    0.74   0
  -5  -7   2    1.02    0.79   0
   5   7  -2    1.50    0.99   0
  -5   7   2    1.80    0.73   0
   4  -7  -2    3.20    0.73   0
   4   7  -2    0.46    0.99   0
  -4  -7   2    0.44    1.06   0
  -4   7   2    0.60    0.73   0
   3  -7  -2   77.68    1.11   0
  -3   7   2   73.01    1.09   0
   3   7  -2   75.91    1.18   0
  -3  -7   2   81.35    1.45   0
   2   7  -2   22.15    0.85   0
  -2   7   2   21.91    0.82   0
  -2  -7   2   24.83    1.01   0
   2  -7  -2   23.56    0.85   0
  -1  -7   2    6.90    0.93   0
   1   7  -2    5.59    0.75   0
  -1   7   2    5.36    0.74   0
   1  -7  -2    3.85    0.80   0
   0  -7   2   17.38    0.92   0
   0   7   2   17.28    0.96   0
   0  -7  -2   19.08    0.91   0
   0   7  -2   17.07    0.82   0
   1   7   2    1.63    0.86   0
   1  -7   2    1.10    0.79   0
  -1   7  -2    2.90    0.67   0
  -1  -7  -2    1.50    1.09   0
  -2  -7  -2    1.80    1.18   0
  -2   7  -2    1.92    0.68   0
   2   7   2    1.12    0.87   0
   2  -7   2    1.14    0.78   0
  -3  -7  -2    5.07    1.14   0
  -3   7  -2    4.69    0.74   0
   3  -7   2    4.75    0.78   0
   3   7   2    3.41    1.03   0
   4  -7   2   10.61    0.61   0
  -4  -7  -2   10.69    1.03   0
  -4   7  -2   10.05    0.79   0
   4   7   2    9.60    0.94   0
   5   7   2    3.26    0.92   0
  -5  -7  -2    3.01    0.91   0
   5  -7   2    5.40    0.76   0
  -5   7  -2    3.25    0.74   0
  -6   7  -2   -0.01    0.72   0
  -6  -7  -2    0.45    0.95   0
   6  -7   2    1.02    0.52   0
   6   7   2   -0.01    1.09   0
   7  -7   2   11.43    0.81   0
   7   7   2    9.07    1.03   0
  -7   7  -2    9.73    0.62   0
   8   7   2    0.20    1.11   0
   8   7   2    0.56    1.15   0
  -8   7  -2    1.05    0.75   0
   8  -7   2    2.75    0.76   0
  -9   7  -2    4.33    0.81   0
   9  -7   2    2.63    0.81   0
   9   7   2    2.63    0.98   0
   9   7   2    1.74    1.01   0
  10  -7   2    4.68    0.89   0
  10   7   2    5.25    1.12   0
  10   7   2    4.29    1.28   0
 -10   7  -2    5.22    0.88   0
  11  -7   2    0.96    0.91   0
  11   7   2    1.05    1.10   0
  11   7   2    0.54    1.13   0
  12  -7   2    1.95    0.98   0
  12   7   2    0.89    1.36   0
  12   7   2   -0.06    1.16   0
  12  -7   2    1.68    0.89   0
  13   7   2    0.28    1.29   0
  13  -7   2    0.64    1.03   0
  13   7   2    0.50    1.46   0
  13  -7   2    1.13    0.78   0
  13   8  -2    0.31    1.27   0
  12  -8  -2    2.50    0.99   0
  12   8  -2    1.35    0.97   0
  12  -8  -2   -0.84    0.99   0
  12   8  -2    0.21    0.98   0
  11  -8  -2    0.35    0.89   0
  11  -8  -2    0.59    0.92   0
  11   8  -2   -0.02    1.11   0
  11   8  -2    0.26    1.13   0
 -10  -8   2    1.79    0.91   0
  10   8  -2    1.88    1.11   0
  10  -8  -2    2.16    0.87   0
  10  -8  -2    2.18    0.89   0
  -9  -8   2    0.79    1.02   0
   9   8  -2    0.19    0.81   0
   9  -8  -2    0.94    0.83   0
   8   8  -2    1.83    1.01   0
  -8   8   2    1.65    0.77   0
  -8  -8   2    1.88    0.95   0
   8  -8  -2    2.17    0.81   0
   7   8  -2    1.44    0.80   0
  -7  -8   2    0.75    0.90   0
   7  -8  -2   -0.65    0.75   0
  -7   8   2    0.10    0.74   0
  -6  -8   2    1.93    0.72   0
   6   8  -2    0.29    0.70   0
  -6   8   2    1.53    0.75   0
   6  -8  -2   -0.01    0.74   0
  -5  -8   2   26.75    1.11   0
   5   8  -2   23.18    0.90   0
   5  -8  -2   26.85    0.85   0
  -5   8   2   25.00    0.84   0
   4   8  -2    4.00    0.94   0
  -4   8   2    3.64    0.76   0
  -4  -8   2    4.58    1.05   0
   4  -8  -2    4.24    0.77   0
   3  -8  -2   22.72    0.86   0
  -3   8   2   19.38    0.85   0
   3   8  -2   20.84    1.01   0
  -3  -8   2   23.62    1.05   0
   2   8  -2   -0.30    0.87   0
  -2  -8   2    0.32    0.88   0
   2  -8  -2    0.74    0.72   0
  -2   8   2    0.25    0.68   0
  -1  -8   2   14.60    0.96   0
   1   8  -2   14.39    0.92   0
   1  -8  -2   17.24    1.00   0
  -1   8   2   14.02    0.79   0
   0  -8  -2   23.90    1.00   0
   0   8  -2   24.36    0.83   0
   0   8   2   24.35    0.92   0
   0  -8   2   25.62    0.97   0
  -1   8  -2   63.97    1.05   0
   1  -8   2   66.29    1.14   0
   1   8   2   61.36    1.20   0
  -1  -8  -2   68.58    1.30   0
  -2   8  -2    5.19    0.74   0
   2  -8   2    5.12    0.82   0
  -2  -8  -2    4.71    1.18   0
   2   8   2    3.92    0.90   0
  -3  -8  -2   -0.15    1.09   0
   3   8   2    0.79    0.83   0
   3  -8   2   -0.39    0.84   0
  -3   8  -2    0.55    0.72   0
   4   8   2    4.46    0.91   0
   4  -8   2    5.19    0.78   0
  -4   8  -2    4.28    0.73   0
  -4  -8  -2    5.87    1.02   0
  -5  -8  -2    6.46    0.97   0
   5  -8   2    6.67    0.78   0
   5   8   2    5.31    0.95   0
  -5   8  -2    4.96    0.56   0
  -6  -8  -2    1.90    1.05   0
   6   8   2    1.80    1.05   0
   6  -8   2    1.36    0.80   0
  -6   8  -2    1.19    0.77   0
   7  -8   2    4.10    0.79   0
  -7   8  -2    2.84    0.76   0
  -7  -8  -2    2.41    1.20   0
   7   8   2    1.46    1.05   0
  -8   8  -2    3.73    0.82   0
   8  -8   2    2.08    0.59   0
   8   8   2    2.09    1.14   0
   8   8   2    2.18    1.13   0
   9   8   2    0.50    1.20   0
   9   8   2    0.32    1.18   0
   9  -8   2    0.88    0.86   0
  -9   8  -2   -0.41    0.81   0
 -10   8  -2    0.53    0.86   0
  10   8   2    0.85    1.22   0
  10  -8   2    0.05    0.89   0
  10   8   2    0.28    1.23   0
  11   8   2   -0.90    1.32   0
  11   8   2    0.41    1.34   0
  11  -8   2    0.24    0.96   0
  12  -8   2    0.90    1.04   0
  12   8   2    0.92    1.46   0
  12  -8   2   -0.61    1.01   0
  12   8   2    0.80    1.48   0
  12  -9  -2    0.22    1.05   0
  12   9  -2    1.69    1.30   0
  12   9  -2   -0.13    1.05   0
  12  -9  -2    1.29    1.04   0
  11  -9  -2    0.65    0.96   0
  11  -9  -2    0.47    0.69   0
  11   9  -2    1.50    1.20   0
  11   9  -2    1.47    1.18   0
 -10  -9   2   -1.25    1.13   0
  10  -9  -2    0.23    0.88   0
  10  -9  -2    1.48    0.64   0
  10   9  -2   -0.24    1.12   0
  -9  -9   2    0.27    0.87   0
   9  -9  -2    0.39    0.61   0
   9   9  -2   -0.42    1.05   0
  -8   9   2   -0.15    0.78   0
   8  -9  -2    0.11    0.81   0
   8   9  -2    0.89    0.99   0
  -8  -9   2    0.39    0.84   0
   7   9  -2   13.23    1.08   0
  -7   9   2   14.31    0.83   0
  -7  -9   2   16.63    1.04   0
   7  -9  -2   14.89    0.66   0
   6  -9  -2    8.66    0.81   0
  -6   9   2    7.65    0.81   0
   6   9  -2   10.40    0.84   0
  -6  -9   2   10.39    1.02   0
   5  -9  -2    3.78    0.56   0
  -5  -9   2    3.52    0.75   0
   5   9  -2    4.26    0.91   0
  -5   9   2    4.49    0.73   0
  -4   9   2   14.78    0.79   0
   4   9  -2   14.43    0.81   0
  -4  -9   2   18.54    0.94   0
   4  -9  -2   18.19    0.81   0
   3   9  -2   23.31    0.86   0
  -3  -9   2   27.11    1.00   0
   3  -9  -2   23.51    0.89   0
  -3   9   2   21.60    0.87   0
  -2  -9   2   15.40    0.98   0
  -2   9   2   14.09    0.81   0
   2   9  -2   13.53    0.81   0
   2  -9  -2   16.80    1.02   0
   1   9  -2   86.90    1.31   0
  -1  -9   2  100.06    1.35   0
   1  -9  -2  100.86    1.29   0
  -1   9   2   87.29    1.25   0
   0  -9  -2    0.75    1.04   0
   0  -9   2    0.18    0.85   0
   0   9  -2    1.60    0.68   0
   0   9   2    0.53    0.89   0
  -1  -9  -2   16.47    1.16   0
   1  -9   2   17.62    0.92   0
  -1   9  -2   14.24    0.83   0
   1   9   2   14.86    0.99   0
  -2   9  -2    0.71    0.72   0
   2   9   2   -0.01    0.71   0
  -2  -9  -2    1.27    1.05   0
   2  -9   2    0.70    0.81   0
   3  -9   2   12.56    0.62   0
  -3  -9  -2   13.32    1.19   0
   3   9   2   10.29    0.98   0
  -3   9  -2   11.47    0.76   0
  -4   9  -2   -0.24    0.72   0
  -4  -9  -2    1.19    1.12   0
   4   9   2    0.59    0.89   0
   4  -9   2    0.59    0.77   0
  -5   9  -2    9.13    0.80   0
   5  -9   2    9.78    0.80   0
   5   9   2    7.09    1.09   0
  -5  -9  -2    8.40    1.09   0
  -6  -9  -2    2.38    1.07   0
   6   9   2    1.92    1.06   0
   6  -9   2    2.56    0.79   0
  -6   9  -2    4.14    0.75   0
  -7  -9  -2    0.69    1.11   0
  -7   9  -2    2.43    0.79   0
   7   9   2    0.68    1.08   0
   7  -9   2    1.20    0.56   0
   8   9   2    0.14    1.15   0
  -8   9  -2   -0.42    0.80   0
   8   9   2    0.19    1.28   0
   8  -9   2   -0.05    0.57   0
   9   9   2    0.69    1.32   0
  -9   9  -2   -0.32    0.85   0
   9   9   2    0.55    1.40   0
   9  -9   2    0.70    0.89   0
 -10   9  -2    1.47    0.64   0
  10   9   2    0.59    1.49   0
  10   9   2    0.45    1.44   0
  10  -9   2    1.07    0.94   0
  11   9   2    0.24    1.71   0
  11   9   2    0.52    1.54   0
  11  -9   2   -2.89    1.04   0
  12   9   2   -0.16    1.80   0
  12   9   2    0.12    2.00   0
  12  -9   2    2.58    1.06   0
  11 -10  -2   -0.09    0.99   0
  11 -10  -2    0.29    0.99   0
  11  10  -2    0.05    1.21   0
  11  10  -2    0.44    1.25   0
  10 -10  -2    0.40    0.93   0
 -10 -10   2   -0.16    1.19   0
  10  10  -2   -0.34    1.16   0
  10 -10  -2    1.52    0.94   0
  -9 -10   2    2.45    1.15   0
   9 -10  -2    1.57    0.88   0
   9  10  -2    1.94    0.94   0
  -8  10   2   -0.05    0.82   0
   8  10  -2    0.85    1.04   0
   8 -10  -2    0.88    0.81   0
  -8 -10   2    0.21    1.04   0
   7  10  -2    0.65    0.79   0
  -7 -10   2    0.70    0.80   0
   7 -10  -2   -0.77    0.83   0
  -7  10   2   -0.94    0.78   0
   6  10  -2    1.83    0.75   0
   6 -10  -2    2.22    0.79   0
  -6 -10   2    3.05    0.76   0
  -6  10   2    3.04    0.77   0
  -5  10   2    1.24    0.77   0
  -5 -10   2    1.40    0.78   0
   5 -10  -2    0.78    0.77   0
   5  10  -2    1.21    0.77   0
   4  10  -2   11.58    0.83   0
   4 -10  -2   14.07    0.81   0
  -4  10   2   12.44    0.79   0
  -4 -10   2   13.37    0.90   0
   3 -10  -2   -1.18    0.74   0
   3  10  -2    1.09    0.70   0
  -3 -10   2    0.65    0.87   0
  -3  10   2    0.00    0.70   0
   2 -10  -2    2.16    0.83   0
  -2 -10   2    1.99    1.15   0
  -2  10   2    1.68    0.76   0
   2  10  -2    1.51    0.76   0
  -1 -10   2   12.15    0.94   0
  -1  10   2    9.77    0.78   0
   1 -10  -2   12.14    0.84   0
   1  10  -2   10.71    0.80   0
   0 -10  -2    5.50    0.82   0
   0 -10   2    4.88    0.90   0
   0  10   2    4.78    0.77   0
   0  10  -2    4.97    0.75   0
   1  10   2    3.98    0.73   0
  -1 -10  -2    4.17    0.88   0
  -1  10  -2    4.47    0.71   0
   1 -10   2    3.82    0.85   0
  -2  10  -2    0.79    0.48   0
   2  10   2    0.32    0.96   0
  -2 -10  -2   -0.30    1.14   0
   2 -10   2   -0.63    0.82   0
  -3  10  -2    4.62    0.74   0
  -3 -10  -2    6.14    1.09   0
   3 -10   2    5.41    0.59   0
   3  10   2    4.61    1.01   0
   4  10   2    1.53    0.91   0
  -4  10  -2    1.49    0.77   0
  -4 -10  -2    1.97    1.00   0
   4 -10   2    2.74    0.80   0
   5  10   2    2.03    1.09   0
  -5 -10  -2    1.70    0.95   0
   5 -10   2    3.21    0.81   0
  -5  10  -2    1.78    0.76   0
   6  10   2    7.77    1.17   0
   6 -10   2   11.19    0.86   0
  -6 -10  -2    9.03    1.07   0
  -6  10  -2   10.45    0.86   0
   7 -10   2    0.03    0.82   0
  -7  10  -2    0.46    0.59   0
  -7 -10  -2    0.13    1.15   0
   7  10   2   -0.17    1.12   0
   8  10   2    0.11    1.33   0
   8  10   2    0.66    1.31   0
  -8  10  -2    1.00    0.86   0
   8 -10   2    0.72    0.61   0
   9  10   2    0.17    1.51   0
  -9  10  -2    0.68    0.91   0
   9 -10   2    0.24    0.92   0
   9  10   2   -0.53    1.55   0
  10  10   2   -0.01    2.04   0
  10 -10   2    2.13    0.96   0
  10  10   2    0.65    2.07   0
 -10  10  -2    0.38    0.96   0
  11 -10   2   -0.26    1.04   0
  10 -11  -2    0.19    0.99   0
  10 -11  -2    1.15    0.98   0
  10  11  -2    0.04    1.23   0
 -10 -11   2    1.30    1.26   0
   9  11  -2    0.77    1.14   0
  -9 -11   2   -0.24    0.95   0
   9 -11  -2   -0.16    0.93   0
   8 -11  -2    1.35    0.86   0
  -8  11   2    0.14    0.87   0
   8  11  -2    0.54    1.11   0
  -8 -11   2    0.53    1.08   0
  -7  11   2    0.50    0.84   0
  -7 -11   2    2.25    1.07   0
   7 -11  -2    0.92    0.85   0
   7  11  -2    0.64    0.88   0
  -6  11   2   -0.06    0.54   0
  -6 -11   2    2.44    0.98   0
   6  11  -2    0.41    0.83   0
   6 -11  -2    0.90    0.80   0
   5 -11  -2    3.37    0.80   0
   5  11  -2    1.85    0.76   0
  -5  11   2    2.09    0.77   0
  -5 -11   2    1.11    1.03   0
   4  11  -2    1.17    0.90   0
   4 -11  -2    0.17    0.79   0
  -4 -11   2   -0.39    0.86   0
  -4  11   2    0.93    0.78   0
  -3 -11   2    3.86    1.09   0
   3 -11  -2    4.46    0.79   0
  -3  11   2    2.75    0.81   0
   3  11  -2    2.70    0.74   0
  -2 -11   2    4.58    0.92   0
   2 -11  -2    5.73    0.80   0
   2  11  -2    4.48    0.80   0
  -2  11   2    3.72    0.76   0
   1  11  -2    6.33    0.75   0
   1 -11  -2    6.55    1.02   0
  -1 -11   2    8.16    1.08   0
  -1  11   2    5.69    0.78   0
   0 -11   2    4.57    0.85   0
   0 -11  -2    4.19    1.04   0
   0  11  -2    3.88    0.77   0
   0  11   2    4.22    0.94   0
   1 -11   2    3.89    0.90   0
  -1 -11  -2    2.34    0.88   0
  -1  11  -2    2.17    0.71   0
   1  11   2    4.06    0.96   0
  -2  11  -2    2.69    0.78   0
  -2 -11  -2    4.07    1.10   0
   2  11   2    3.46    0.96   0
   2 -11   2    4.40    0.85   0
   3 -11   2    8.41    0.61   0
  -3  11  -2    7.79    0.76   0
   3  11   2    7.81    0.91   0
  -3 -11  -2   10.27    1.14   0
   4 -11   2    3.84    0.80   0
  -4 -11  -2    3.11    1.06   0
   4  11   2    2.32    1.02   0
  -4  11  -2    2.50    0.76   0
   5  11   2    1.88    1.12   0
  -5  11  -2    0.84    0.79   0
  -5 -11  -2    1.80    0.99   0
   5 -11   2    2.61    0.86   0
   6 -11   2    0.04    0.83   0
   6  11   2    0.63    1.14   0
  -6  11  -2    0.31    0.60   0
  -6 -11  -2    1.19    1.14   0
   7 -11   2    1.34    0.90   0
  -7  11  -2    0.48    0.86   0
  -7 -11  -2   -0.56    1.36   0
   7  11   2    0.49    1.35   0
   8 -11   2    8.14    0.97   0
   8  11   2    7.16    1.75   0
   8  11   2    8.52    1.73   0
  -8  11  -2    8.75    0.71   0
   9 -11   2    1.78    0.96   0
  -9  11  -2   -0.68    0.93   0
 -10  11  -2   -0.43    1.00   0
  10 -11   2   -0.01    0.75   0
   9 -12  -2    0.33    0.98   0
  -9 -12   2    0.85    1.25   0
   9  12  -2   -0.15    1.24   0
  -8  12   2    1.88    0.96   0
   8 -12  -2    0.50    0.92   0
   8  12  -2    0.46    1.16   0
  -8 -12   2    0.20    1.20   0
  -7 -12   2    1.53    0.91   0
  -7  12   2    1.99    0.89   0
   7  12  -2   -0.40    1.12   0
   7 -12  -2    1.53    0.90   0
  -6  12   2   -0.14    0.85   0
   6  12  -2    0.65    0.82   0
   6 -12  -2   -0.01    0.89   0
  -6 -12   2   -0.04    1.04   0
   5 -12  -2    4.88    0.87   0
  -5  12   2    3.15    0.86   0
  -5 -12   2    3.46    0.88   0
   5  12  -2    2.43    1.05   0
   4  12  -2    8.48    1.07   0
   4 -12  -2   13.13    0.89   0
  -4 -12   2   14.28    1.10   0
  -4  12   2    9.96    0.91   0
  -3  12   2    4.79    0.82   0
  -3 -12   2    5.05    1.08   0
   3  12  -2    2.59    0.79   0
   3 -12  -2    4.26    0.88   0
  -2 -12   2   -0.14    0.85   0
  -2  12   2    0.13    0.81   0
   2 -12  -2    1.76    0.83   0
   2  12  -2    0.78    0.77   0
   1  12  -2   -0.27    0.75   0
   1 -12  -2   -0.33    0.83   0
  -1 -12   2    0.38    0.88   0
  -1  12   2    0.43    0.78   0
   0 -12  -2    2.02    0.87   0
   0 -12   2    1.51    0.89   0
   0  12  -2    2.28    0.79   0
   0  12   2    1.94    0.80   0
   1  12   2    1.64    0.96   0
  -1  12  -2    1.31    0.76   0
  -1 -12  -2    2.50    1.09   0
   1 -12   2    3.07    0.84   0
  -2 -12  -2    2.40    1.10   0
   2  12   2    2.36    0.83   0
  -2  12  -2    2.01    0.83   0
   2 -12   2    0.22    0.83   0
  -3  12  -2    1.80    0.80   0
   3 -12   2    1.83    0.60   0
  -3 -12  -2    1.36    1.07   0
   3  12   2    1.51    0.84   0
  -4  12  -2    0.48    0.79   0
  -4 -12  -2   -0.29    1.06   0
   4 -12   2    0.20    0.82   0
   4  12   2    1.08    0.99   0
  -5 -12  -2    0.26    1.02   0
   5 -12   2    0.18    0.86   0
  -5  12  -2    1.11    0.84   0
   5  12   2    0.42    1.19   0
   6 -12   2    0.45    0.63   0
  -6 -12  -2    0.21    1.25   0
  -6  12  -2    0.81    0.62   0
   6  12   2    0.19    1.25   0
   7  12   2    0.42    1.42   0
   7 -12   2   -0.63    0.95   0
  -7 -12  -2    0.79    1.44   0
  -7  12  -2   -0.56    0.91   0
  -8  12  -2    1.89    0.95   0
   8 -12   2    0.56    0.97   0
  -9  12  -2    0.96    0.71   0
   9 -12   2    0.51    1.07   0
  -8  13   2    1.03    1.01   0
   8  13  -2   -0.03    1.21   0
   8 -13  -2   -1.00    1.01   0
  -8 -13   2   -0.19    1.04   0
   7 -13  -2    0.16    0.94   0
  -7 -13   2    0.11    1.23   0
   7  13  -2    1.34    1.14   0
  -7  13   2    0.26    0.95   0
   6 -13  -2    2.18    0.94   0
  -6  13   2    1.16    0.91   0
  -6 -13   2    0.88    0.94   0
   6  13  -2    0.03    0.90   0
   5  13  -2    3.03    0.91   0
   5 -13  -2    3.46    0.91   0
  -5 -13   2    3.70    1.13   0
  -5  13   2    2.39    0.96   0
  -4 -13   2    1.19    1.13   0
   4  13  -2    0.14    1.06   0
   4 -13  -2    0.89    0.86   0
  -4  13   2    1.32    0.88   0
   3  13  -2    1.51    0.85   0
  -3  13   2    1.25    0.88   0
   3 -13  -2    3.51    0.88   0
  -3 -13   2    2.83    0.89   0
  -2 -13   2   -0.72    0.90   0
   2  13  -2    0.23    0.79   0
  -2  13   2    0.42    0.82   0
   2 -13  -2   -1.27    1.03   0
  -1  13   2   -0.04    0.83   0
   1 -13  -2    0.82    0.87   0
  -1 -13   2    0.20    1.09   0
   1  13  -2    1.00    0.80   0
   0  13  -2    0.46    0.82   0
   0 -13  -2    0.49    0.87   0
   0  13   2    0.56    0.84   0
   0 -13   2    1.25    0.90   0
   1  13   2    4.47    0.92   0
   1 -13   2    7.68    0.92   0
  -1  13  -2    5.95    0.87   0
  -1 -13  -2    6.68    1.12   0
  -2 -13  -2    1.36    0.92   0
   2  13   2    2.17    1.04   0
   2 -13   2    1.03    0.92   0
  -2  13  -2    0.84    0.86   0
   3 -13   2    3.29    0.64   0
  -3  13  -2    2.07    0.87   0
  -3 -13  -2    2.20    0.95   0
   3  13   2    1.91    0.91   0
  -4  13  -2    2.78    0.68   0
   4 -13   2    5.92    0.91   0
   4  13   2    2.74    1.11   0
  -4 -13  -2    4.37    1.12   0
  -5 -13  -2    1.21    1.17   0
   5 -13   2    1.87    0.93   0
   5  13   2    1.25    1.32   0
  -5  13  -2    2.08    0.92   0
   6  13   2    0.65    1.35   0
  -6 -13  -2    0.24    1.31   0
  -6  13  -2    2.08    0.94   0
   6 -13   2   -0.73    0.92   0
   7 -13   2   -0.10    0.98   0
  -7 -13  -2    0.55    1.85   0
  -7  13  -2   -1.14    0.97   0
   7  13   2   -0.23    2.05   0
   8 -13   2    2.28    1.07   0
  -8  13  -2    1.28    1.05   0
  -7 -14   2    1.31    1.32   0
   7  14  -2    2.70    1.32   0
  -7  14   2    0.32    1.05   0
   6 -14  -2   -1.02    1.00   0
  -6  14   2    0.85    0.98   0
  -6 -14   2    0.74    1.01   0
   6  14  -2    1.39    1.24   0
   5  14  -2    0.03    1.20   0
  -5 -14   2    1.37    0.97   0
   5 -14  -2    0.88    1.02   0
  -5  14   2    1.60    0.97   0
  -4  14   2    0.85    0.95   0
   4  14  -2    0.22    0.92   0
  -4 -14   2   -0.12    0.97   0
   4 -14  -2    0.46    0.94   0
   3  14  -2   -0.12    1.10   0
  -3  14   2    1.09    1.13   0
   3 -14  -2    0.24    0.91   0
  -3 -14   2    0.51    0.93   0
  -2  14   2    0.64    1.10   0
   2  14  -2   -0.07    0.86   0
   2 -14  -2    0.09    0.91   0
  -2 -14   2    0.86    0.98   0
   1  14  -2    0.41    0.89   0
  -1  14   2    0.65    1.08   0
   1 -14  -2    0.53    1.13   0
  -1 -14   2    0.65    0.94   0
   0 -14  -2    1.72    1.11   0
   0  14   2    1.18    0.88   0
   0 -14   2    1.97    0.94   0
   0  14  -2    2.08    0.96   0
  -1  14  -2    1.10    0.92   0
   1  14   2    0.64    0.92   0
   1 -14   2   -0.89    1.17   0
  -1 -14  -2    0.09    1.14   0
   2 -14   2    0.61    0.88   0
   2  14   2    0.42    0.94   0
  -2 -14  -2   -0.33    1.16   0
  -2  14  -2    0.08    0.90   0
  -3  14  -2    0.26    0.93   0
  -3 -14  -2    0.60    1.19   0
   3  14   2    1.99    1.19   0
   3 -14   2    2.30    0.96   0
  -4 -14  -2    0.59    1.17   0
   4 -14   2    1.07    0.99   0
   4  14   2    0.80    1.36   0
  -4  14  -2    1.04    0.95   0
  -5  14  -2    1.34    0.98   0
   5 -14   2    1.70    1.01   0
   5  14   2    0.49    1.45   0
  -5 -14  -2    1.23    1.40   0
  -6 -14  -2   -0.14    1.45   0
   6 -14   2   -0.99    1.05   0
  -6  14  -2   -0.95    1.06   0
   6  14   2   -0.25    1.70   0
   5  15  -2    0.37    1.35   0
  -4 -15   2    1.40    1.05   0
   4  15  -2    0.80    1.01   0
  -4  15   2   -0.39    1.25   0
   4 -15  -2    1.31    1.01   0
   3  15  -2   -0.12    0.99   0
  -3 -15   2   -0.19    1.01   0
  -3  15   2   -1.73    1.24   0
   3 -15  -2   -0.71    1.02   0
  -2 -15   2    0.31    1.00   0
   2 -15  -2   -0.59    0.99   0
   2  15  -2    0.77    0.98   0
  -2  15   2    0.58    0.96   0
   1 -15  -2    1.32    0.98   0
   1  15  -2   -0.12    0.96   0
  -1  15   2    1.33    1.00   0
  -1 -15   2    0.86    1.00   0
   0  15   2    1.33    1.20   0
   0 -15  -2    1.82    1.01   0
   0 -15   2    2.47    1.00   0
   0  15  -2    0.80    0.96   0
   1  15   2   -0.35    1.22   0
   1 -15   2    1.22    1.00   0
  -1 -15  -2    0.67    1.00   0
  -1  15  -2    0.32    0.97   0
   2 -15   2   -1.03    1.04   0
   2  15   2    0.09    1.25   0
  -2 -15  -2   -0.84    1.27   0
  -2  15  -2    0.28    1.01   0
  -3 -15  -2    0.74    1.27   0
  -3  15  -2   -0.05    1.00   0
   3 -15   2    0.72    1.05   0
   3  15   2   -0.11    1.29   0
   4  15   2   -0.25    1.52   0
  -4 -15  -2    0.21    1.28   0
   4 -15   2    0.50    1.03   0
  -4  15  -2    0.77    1.06   0
  15   0  -3    0.04    1.06   0
  13   0  -3    0.61    0.89   0
  13   0  -3    0.81    0.81   0
  11   0  -3   15.40    0.85   0
  11   0  -3   13.45    0.95   0
   9   0  -3   16.16    0.85   0
   9   0  -3   15.53    0.77   0
   7   0  -3   86.29    1.20   0
   7   0  -3   87.32    1.11   0
  -5   0   3    6.76    0.75   0
   5   0  -3    6.33    0.75   0
   3   0  -3   41.00    1.18   0
  -3   0   3   41.25    1.17   0
  -1   0   3  711.83    4.14   0
   1   0  -3  744.97    4.29   0
   1   0   3 1423.94    6.63   0
  -1   0  -3 1500.27    6.94   0
   3   0   3   25.94    1.21   0
  -3   0  -3   28.95    1.11   0
  -5   0  -3  108.03    1.40   0
   5   0   3  104.45    1.39   0
   7   0   3   23.19    0.84   0
   7   0   3   21.76    0.86   0
   9   0   3   57.14    1.15   0
   9   0   3   53.75    1.03   0
  11   0   3    1.30    0.76   0
  11   0   3    1.27    0.79   0
  13   0   3   -0.07    0.93   0
  13   0   3    1.44    0.88   0
  15  -1  -3    0.75    0.74   0
  15   1  -3   -1.27    1.03   0
  14  -1  -3    1.24    0.91   0
  14   1  -3    0.48    0.92   0
  14  -1  -3   -0.64    1.03   0
  14   1  -3   -1.37    1.25   0
  13  -1  -3    0.68    0.92   0
  13   1  -3   -0.14    1.00   0
  13   1  -3   -0.14    0.91   0
  13  -1  -3    0.63    0.86   0
  12  -1  -3    1.69    0.82   0
  12   1  -3    1.04    0.77   0
  12   1  -3    0.39    0.88   0
  12  -1  -3    0.58    0.86   0
  11  -1  -3    1.60    0.79   0
  11   1  -3    2.50    0.79   0
  11   1  -3    1.87    0.87   0
  11  -1  -3    1.43    0.71   0
  10   1  -3   -0.72    0.78   0
  10  -1  -3   -0.94    0.74   0
  10  -1  -3   -0.32    0.82   0
  10   1  -3   -0.42    0.70   0
   9   1  -3   11.19    0.81   0
   9  -1  -3   10.42    0.76   0
   9  -1  -3   10.61    0.82   0
   9   1  -3   11.60    0.74   0
   8  -1  -3    5.32    0.79   0
   8   1  -3    6.13    0.75   0
   8  -1  -3    6.23    0.76   0
   8   1  -3    4.64    0.70   0
   7   1  -3   26.70    0.82   0
   7  -1  -3   23.72    0.85   0
   7  -1  -3   22.47    0.90   0
  -6  -1   3   14.36    0.81   0
   6   1  -3   15.24    0.78   0
   6  -1  -3   14.52    0.82   0
   6  -1  -3   13.68    0.84   0
  -5  -1   3  108.05    1.19   0
   5   1  -3  114.09    1.30   0
   5  -1  -3  108.24    1.30   0
   5  -1  -3  108.11    1.25   0
   4   1  -3  338.54    2.05   0
  -4  -1   3  340.07    2.16   0
   4  -1  -3  344.97    2.15   0
  -3   1   3   33.60    1.12   0
   3   1  -3   33.72    1.10   0
  -3  -1   3   43.88    1.15   0
   3  -1  -3   32.75    1.13   0
  -2   1   3   58.76    1.39   0
  -2  -1   3   58.93    1.41   0
   2   1  -3   61.37    1.47   0
   2  -1  -3   56.50    1.40   0
   1   1  -3  265.82    2.54   0
   1  -1  -3  279.05    2.84   0
  -1   1   3  270.75    2.81   0
  -1  -1   3  261.29    2.52   0
   0  -1   3  115.60    2.04   0
   0   1   3  124.83    2.64   0
   0  -1  -3  124.10    2.54   0
   0   1  -3  125.52    2.11   0
   1   1   3  105.93    3.07   0
  -1  -1  -3   99.17    2.97   0
   1  -1   3  102.14    1.88   0
  -1   1  -3  103.34    1.82   0
  -2  -1  -3  397.17    4.34   0
   2   1   3  393.25    4.27   0
   2  -1   3  384.76    2.81   0
  -2   1  -3  376.89    2.73   0
   3   1   3   55.62    1.54   0
   3  -1   3   54.05    1.20   0
  -3  -1  -3   55.47    1.59   0
  -3   1  -3   55.67    1.24   0
   4   1   3  711.65    3.72   0
   4  -1   3  713.57    3.18   0
  -4   1  -3  718.01    3.32   0
   5  -1   3   72.69    1.20   0
  -5   1  -3   73.66    1.25   0
   5   1   3   76.26    1.39   0
   5   1   3   74.67    1.39   0
   6   1   3   -0.02    0.68   0
   6  -1   3    0.88    0.69   0
  -6   1  -3    1.51    0.70   0
   6   1   3    0.43    0.67   0
  -7   1  -3    1.69    0.69   0
   7   1   3    0.43    0.69   0
   7   1   3    0.91    0.86   0
   7  -1   3    0.98    0.67   0
   8   1   3    1.96    0.70   0
   8  -1   3    1.70    0.69   0
   8  -1   3    1.41    0.86   0
   8   1   3    0.80    0.86   0
   9   1   3    0.03    0.81   0
   9   1   3    0.78    0.67   0
   9  -1   3    0.80    0.73   0
   9  -1   3    0.75    0.76   0
  10  -1   3    2.21    0.78   0
  10   1   3    1.84    0.78   0
  10   1   3    1.43    0.74   0
  10  -1   3    2.16    0.73   0
  11  -1   3    1.20    0.78   0
  11  -1   3    1.18    0.78   0
  11   1   3    0.97    0.75   0
  11   1   3    1.05    0.80   0
  12   1   3    1.60    1.06   0
  12   1   3    2.36    0.82   0
  12  -1   3    3.20    1.03   0
  12  -1   3    3.06    0.86   0
  13   1   3    0.76    0.90   0
  13   1   3    1.36    1.06   0
  13  -1   3   -0.68    1.10   0
  13  -1   3    0.42    1.14   0
  14   1   3    1.87    1.26   0
  14  -1   3    1.66    1.02   0
  14  -1   3    3.12    0.99   0
  14   1   3    0.97    1.03   0
  14  -2  -3    0.12    0.65   0
  14   2  -3    0.51    1.22   0
  14  -2  -3    0.51    1.03   0
  14   2  -3    1.66    1.15   0
  13   2  -3    1.26    0.87   0
  13  -2  -3   -0.82    0.88   0
  13   2  -3    1.07    0.95   0
  13  -2  -3    0.43    0.96   0
  12   2  -3    0.57    0.73   0
  12  -2  -3   -0.60    0.78   0
  12  -2  -3    1.77    0.87   0
  12   2  -3   -0.58    0.83   0
  11  -2  -3    1.74    0.73   0
  11   2  -3    1.27    0.78   0
  11   2  -3    2.97    0.81   0
  11  -2  -3    3.39    0.82   0
  10   2  -3   15.47    0.86   0
  10   2  -3   15.47    0.80   0
  10  -2  -3   16.57    0.66   0
  10  -2  -3   14.75    0.89   0
   9  -2  -3   -0.41    0.70   0
   9   2  -3    1.15    0.74   0
   9   2  -3    0.08    0.67   0
   9  -2  -3    1.03    0.75   0
   8   2  -3   15.61    0.77   0
   8  -2  -3   14.10    0.85   0
   8  -2  -3   16.30    0.79   0
   7  -2  -3    3.14    0.72   0
   7  -2  -3    3.90    0.76   0
  -7  -2   3    4.42    0.71   0
   7   2  -3    3.09    0.69   0
   6  -2  -3    8.93    0.73   0
  -6  -2   3    7.99    0.75   0
   6   2  -3    8.39    0.76   0
   6  -2  -3    7.85    0.75   0
   5  -2  -3    0.33    0.76   0
   5  -2  -3    0.31    0.77   0
   5   2  -3    1.00    0.55   0
  -5  -2   3    0.89    0.72   0
   4  -2  -3  162.18    1.60   0
   4   2  -3  171.60    1.62   0
  -4  -2   3  161.91    1.57   0
   4  -2  -3  166.95    1.61   0
   3  -2  -3  181.58    1.81   0
   3  -2  -3  193.43    1.88   0
  -3  -2   3  192.68    1.80   0
   3   2  -3  201.92    1.84   0
   2   2  -3   25.67    1.03   0
  -2  -2   3   25.41    1.23   0
   2  -2  -3   22.76    1.09   0
   2  -2  -3   25.20    1.13   0
  -1  -2   3  744.78    3.72   0
   1  -2  -3  767.90    4.44   0
   1   2  -3  695.35    3.54   0
   1  -2  -3  733.15    4.27   0
   0  -2  -3  484.71    4.58   0
   0   2  -3  466.10    3.03   0
   0  -2   3  473.36    3.08   0
   0  -2  -3  459.32    4.53   0
  -1   2  -3    3.06    1.03   0
   1  -2   3    2.38    1.13   0
  -2   2  -3   79.46    1.39   0
   2  -2   3   79.43    1.42   0
  -3   2  -3    8.77    0.88   0
   3   2   3    8.46    1.23   0
   3   2   3    8.65    1.23   0
   3  -2   3    7.93    0.64   0
   4  -2   3   33.96    0.98   0
   4   2   3   32.34    1.21   0
   4   2   3   34.45    1.25   0
  -4   2  -3   35.81    1.03   0
   5   2   3   63.24    1.38   0
  -5   2  -3   63.31    1.16   0
   5  -2   3   63.40    1.09   0
   5   2   3   67.13    1.38   0
  -6   2  -3   -0.52    0.69   0
   6  -2   3   -0.35    0.67   0
   6   2   3    0.90    0.68   0
   6   2   3    0.04    0.80   0
   7   2   3    0.95    0.86   0
   7   2   3    0.46    0.71   0
  -7   2  -3    1.25    0.68   0
   7  -2   3    1.07    0.70   0
  -8   2  -3    3.78    0.71   0
   8   2   3    2.19    0.84   0
   8   2   3    2.65    0.72   0
   8  -2   3    3.84    0.74   0
   9  -2   3    1.81    0.72   0
   9   2   3    2.64    0.71   0
   9  -2   3    1.80    0.75   0
   9   2   3    1.29    0.75   0
  10   2   3    4.42    0.76   0
  10  -2   3    3.51    0.80   0
  10   2   3    4.49    0.79   0
  10  -2   3    4.25    0.81   0
  11   2   3    1.90    0.99   0
  11  -2   3    1.84    0.83   0
  11  -2   3    1.66    0.83   0
  11   2   3    1.11    0.76   0
  12   2   3    0.40    0.80   0
  12  -2   3   -0.33    0.92   0
  12  -2   3    1.41    0.83   0
  12   2   3    0.68    0.83   0
  13  -2   3    1.41    0.92   0
  13   2   3    1.76    0.94   0
  13   2   3    1.51    1.10   0
  13  -2   3    1.45    0.94   0
  14  -2   3    1.54    1.00   0
  14  -2   3    0.97    1.03   0
  14   2   3    1.05    1.26   0
  14   2   3    0.66    1.05   0
  14  -3  -3    0.80    1.06   0
  14   3  -3    0.68    1.03   0
  14  -3  -3    1.31    0.96   0
  14   3  -3   -0.85    0.93   0
  13  -3  -3    0.34    0.96   0
  13   3  -3    1.55    0.88   0
  13   3  -3    0.56    1.11   0
  13  -3  -3    0.93    0.89   0
  12  -3  -3    1.85    0.88   0
  12   3  -3    1.84    0.89   0
  12   3  -3   -0.85    0.81   0
  12  -3  -3    1.01    0.82   0
  11  -3  -3    0.28    0.85   0
  11   3  -3   -0.15    0.80   0
  11   3  -3    0.80    0.77   0
  11  -3  -3    0.11    0.59   0
  10   3  -3    6.96    0.87   0
  10   3  -3    8.91    0.82   0
  10  -3  -3    9.37    0.87   0
  10  -3  -3    7.89    0.80   0
   9  -3  -3    2.51    0.74   0
   9   3  -3    2.25    0.77   0
   9  -3  -3    2.21    0.55   0
   8  -3  -3    5.67    0.75   0
   8   3  -3    6.00    0.87   0
   8  -3  -3    4.14    0.75   0
  -8  -3   3    5.05    0.75   0
   7  -3  -3    0.79    0.51   0
  -7  -3   3    0.50    0.67   0
   7   3  -3    0.21    0.69   0
   7  -3  -3    0.74    0.75   0
   6  -3  -3    3.83    0.53   0
   6   3  -3    4.08    0.80   0
   6  -3  -3    3.59    0.73   0
  -6  -3   3    4.57    0.75   0
   5  -3  -3  105.66    1.26   0
  -5  -3   3  104.74    1.31   0
   5   3  -3  103.92    1.38   0
   5  -3  -3  102.65    1.25   0
   4  -3  -3   58.46    1.13   0
  -4  -3   3   59.02    1.12   0
   4   3  -3   57.47    1.18   0
   4  -3  -3   56.03    1.12   0
   3  -3  -3   89.16    1.33   0
   3   3  -3   91.48    1.41   0
  -3  -3   3   92.58    1.37   0
   2   3  -3  420.78    2.57   0
   2  -3  -3  411.94    2.69   0
  -2   3   3  416.70    2.63   0
  -2  -3   3  444.93    2.60   0
   1  -3  -3   74.08    1.52   0
  -1  -3   3   81.43    1.57   0
   1   3  -3   78.35    1.31   0
  -1   3   3   77.19    1.53   0
   0  -3  -3   64.50    1.84   0
   0   3  -3   63.23    1.21   0
   0   3   3   62.57    1.80   0
   0  -3   3   65.46    1.26   0
   1  -3   3  254.76    2.08   0
   1   3   3  237.62    4.19   0
  -1   3  -3  234.60    1.99   0
  -1  -3  -3  249.90    4.24   0
   2  -3   3   32.35    1.06   0
  -2   3  -3   29.80    1.01   0
   3   3   3   88.41    2.86   0
  -3   3  -3   90.45    1.24   0
   3   3   3   94.98    2.77   0
   3  -3   3   88.55    1.25   0
   4   3   3  524.82    4.21   0
   4  -3   3  483.45    2.36   0
  -4   3  -3  490.31    2.45   0
   4   3   3  508.29    4.18   0
   5  -3   3  184.87    1.51   0
  -5   3  -3  186.16    1.60   0
   5   3   3  179.91    2.18   0
   5   3   3  192.70    2.33   0
   6   3   3   13.82    0.97   0
   6  -3   3   13.25    0.79   0
   6   3   3   13.67    0.99   0
  -6   3  -3   13.73    0.81   0
  -7   3  -3    6.52    0.79   0
   7   3   3    5.53    0.93   0
   7   3   3    5.18    0.80   0
   7  -3   3    5.60    0.79   0
   8   3   3    0.71    0.88   0
   8  -3   3    0.46    0.74   0
   8   3   3    0.45    0.73   0
  -8   3  -3    0.35    0.74   0
   9  -3   3    2.39    0.74   0
   9   3   3    1.97    0.92   0
   9   3   3    1.94    1.00   0
  -9   3  -3    2.36    0.75   0
  10  -3   3    8.76    0.86   0
  10   3   3    8.35    0.81   0
  10   3   3    7.70    1.00   0
  10  -3   3    8.02    0.87   0
  11  -3   3    0.66    0.81   0
  11   3   3   -0.23    0.81   0
  11  -3   3    1.17    0.77   0
  11   3   3    0.63    1.01   0
  12   3   3    3.16    1.10   0
  12  -3   3    3.74    0.87   0
  12   3   3    3.31    0.86   0
  12  -3   3    3.03    0.87   0
  13  -3   3    3.00    0.94   0
  13  -3   3    2.06    0.93   0
  13   3   3    3.33    1.12   0
  13   3   3    3.08    1.18   0
  14   3   3    0.24    1.02   0
  14   3   3    1.19    1.25   0
  14  -3   3   -0.57    1.02   0
  14  -3   3    1.66    1.06   0
  14   4  -3   -0.26    0.96   0
  14  -4  -3    1.35    1.03   0
  14   4  -3    2.12    1.05   0
  14  -4  -3   -1.36    1.02   0
  13   4  -3    0.83    0.92   0
  13  -4  -3    0.46    0.89   0
  13   4  -3    0.73    0.89   0
  13  -4  -3    0.57    0.97   0
  12   4  -3   -0.78    0.89   0
  12  -4  -3    0.13    0.86   0
  12   4  -3    0.57    0.86   0
  12  -4  -3    1.20    0.88   0
  11  -4  -3    0.19    0.82   0
  11   4  -3    0.89    0.77   0
  11   4  -3    1.22    0.83   0
  11  -4  -3    1.72    0.87   0
  10   4  -3    9.71    0.86   0
  10  -4  -3   10.90    0.83   0
  10   4  -3   10.84    0.81   0
  10  -4  -3   11.12    0.86   0
   9   4  -3    6.52    0.82   0
   9  -4  -3    7.11    0.78   0
   9  -4  -3    6.78    0.85   0
  -9  -4   3    7.37    0.81   0
  -8  -4   3    2.01    0.75   0
   8  -4  -3    1.09    0.54   0
   8  -4  -3    0.69    0.72   0
   8   4  -3   -0.57    0.79   0
   7  -4  -3    9.13    0.77   0
  -7  -4   3    7.53    0.76   0
   7  -4  -3    7.87    0.78   0
   7   4  -3    7.62    0.80   0
   6  -4  -3   61.53    1.04   0
   6   4  -3   58.63    1.06   0
  -6  -4   3   63.27    1.15   0
   6  -4  -3   61.83    1.05   0
   5  -4  -3   24.91    0.84   0
   5   4  -3   28.53    1.00   0
  -5  -4   3   27.17    0.88   0
  -4   4   3    0.95    0.51   0
   4  -4  -3    1.62    0.75   0
   4   4  -3    1.11    0.87   0
  -4  -4   3    0.13    0.76   0
  -3  -4   3  348.06    2.16   0
   3   4  -3  325.24    2.18   0
  -3   4   3  302.66    2.04   0
   3  -4  -3  327.32    2.10   0
  -2   4   3    8.19    0.82   0
  -2  -4   3    8.86    1.02   0
   2   4  -3    8.10    0.96   0
   2  -4  -3    8.33    0.86   0
   1  -4  -3   76.88    1.41   0
  -1   4   3   78.51    1.41   0
   1   4  -3   79.80    1.33   0
  -1  -4   3   80.42    1.19   0
   0  -4  -3   49.18    1.32   0
   0   4  -3   51.28    1.16   0
   0   4   3   47.71    1.44   0
   0  -4   3   47.69    1.24   0
  -1   4  -3  202.33    1.76   0
   1  -4   3  209.57    1.78   0
  -1  -4  -3  202.78    2.89   0
   1   4   3  197.28    2.88   0
  -2  -4  -3  323.68    4.56   0
   2  -4   3  306.06    1.96   0
  -2   4  -3  300.83    2.00   0
   2   4   3  294.73    4.41   0
   3  -4   3   17.74    0.70   0
   3   4   3   17.66    1.85   0
  -3  -4  -3   17.39    1.80   0
  -3   4  -3   19.73    0.88   0
   4  -4   3  136.29    1.37   0
   4   4   3  138.54    2.57   0
  -4   4  -3  133.50    1.38   0
   4   4   3  133.04    2.62   0
   5   4   3   30.12    1.55   0
  -5   4  -3   31.05    0.94   0
   5   4   3   33.15    1.43   0
   5  -4   3   30.91    0.92   0
   6   4   3   16.31    1.04   0
   6   4   3   16.24    1.11   0
   6  -4   3   16.40    0.82   0
  -6   4  -3   14.76    0.84   0
  -7   4  -3  303.72    1.82   0
   7   4   3  315.99    2.56   0
   7  -4   3  303.65    1.66   0
   7   4   3  313.70    2.52   0
   8   4   3    3.82    1.00   0
   8   4   3    3.88    1.00   0
   8  -4   3    3.05    0.75   0
  -8   4  -3    3.45    0.77   0
   9   4   3   15.18    1.06   0
   9  -4   3   13.51    0.83   0
   9   4   3   13.74    1.09   0
  -9   4  -3   12.13    0.84   0
  10   4   3    0.85    0.83   0
  10  -4   3    0.63    0.76   0
  10   4   3    1.44    0.94   0
  11   4   3    1.31    1.00   0
  11  -4   3    0.51    0.83   0
  11   4   3    0.81    0.83   0
  11  -4   3   -0.43    0.79   0
  12  -4   3    0.96    0.89   0
  12   4   3   -0.86    1.10   0
  12  -4   3   -1.19    0.87   0
  12   4   3   -0.13    1.10   0
  13  -4   3   -0.05    0.98   0
  13   4   3    1.03    1.16   0
  13  -4   3   -0.29    0.98   0
  13   4   3    1.71    1.20   0
  14   4   3    0.49    1.09   0
  14   4   3    0.49    1.30   0
  14  -4   3   -1.43    1.09   0
  14  -4   3    1.02    1.09   0
  14  -5  -3   -0.45    1.04   0
  14   5  -3    0.70    1.08   0
  14  -5  -3    1.97    1.09   0
  14   5  -3    0.77    1.00   0
  13   5  -3    0.97    0.97   0
  13  -5  -3    2.07    1.02   0
  13  -5  -3    1.13    0.97   0
  13   5  -3    0.44    0.94   0
  12  -5  -3    1.84    0.86   0
  12  -5  -3    0.56    0.90   0
  12   5  -3   -0.05    0.89   0
  12   5  -3   -0.45    0.90   0
  11   5  -3    0.77    0.82   0
  11  -5  -3   -0.52    0.85   0
  11   5  -3   -0.27    0.85   0
  11  -5  -3   -0.69    0.61   0
  10  -5  -3   -0.11    0.80   0
  10   5  -3    0.77    0.74   0
  10  -5  -3    0.56    0.81   0
  -9  -5   3   20.19    0.89   0
   9   5  -3   20.65    0.88   0
   9  -5  -3   21.42    0.68   0
   9  -5  -3   21.47    0.92   0
   8   5  -3    3.09    0.97   0
   8  -5  -3    2.48    0.78   0
  -8  -5   3    1.96    0.80   0
   8  -5  -3    3.55    0.75   0
   7  -5  -3   20.59    0.84   0
   7   5  -3   18.81    0.94   0
  -7  -5   3   18.78    0.87   0
   7  -5  -3   17.77    0.82   0
  -6  -5   3    4.36    0.72   0
   6   5  -3    3.57    1.00   0
   6  -5  -3    4.68    0.75   0
   5   5  -3    4.00    0.86   0
  -5  -5   3    5.00    0.89   0
  -5   5   3    4.19    0.73   0
   5  -5  -3    4.73    0.73   0
   4  -5  -3   31.64    0.95   0
   4   5  -3   28.63    1.04   0
  -4  -5   3   32.27    1.00   0
  -4   5   3   31.39    0.90   0
   3  -5  -3  300.26    2.00   0
  -3  -5   3  303.52    2.07   0
   3   5  -3  302.34    2.06   0
  -3   5   3  281.36    1.92   0
   2  -5  -3    0.07    0.75   0
  -2  -5   3   -0.04    0.94   0
   2   5  -3   -0.36    0.86   0
  -2   5   3    0.21    0.74   0
   1   5  -3   92.79    1.31   0
  -1  -5   3   94.94    1.38   0
  -1   5   3   86.75    1.40   0
   1  -5  -3   94.28    1.52   0
   0   5  -3    1.06    0.77   0
   0   5   3    1.47    0.88   0
   0  -5  -3    1.36    0.79   0
   0  -5   3    2.45    0.89   0
  -1   5  -3    8.57    0.77   0
   1  -5   3    9.57    0.69   0
  -1  -5  -3    9.63    1.13   0
   1   5   3    8.66    0.97   0
  -2  -5  -3   13.51    1.54   0
  -2   5  -3   13.14    0.81   0
   2  -5   3   12.06    0.88   0
   2   5   3   12.33    1.23   0
   3   5   3    6.90    1.36   0
  -3   5  -3    6.29    0.73   0
  -3  -5  -3    6.91    1.34   0
   3  -5   3    7.42    0.74   0
  -4  -5  -3    4.89    1.26   0
   4  -5   3    6.30    0.75   0
   4   5   3    4.63    1.35   0
  -4   5  -3    3.93    0.73   0
   5  -5   3   23.96    0.85   0
   5   5   3   23.02    1.28   0
   5   5   3   21.12    1.40   0
  -5   5  -3   21.99    0.84   0
  -6   5  -3   81.49    1.19   0
   6   5   3   88.83    1.83   0
   6   5   3   81.83    1.87   0
   6  -5   3   84.30    1.12   0
   7  -5   3   31.66    0.72   0
   7   5   3   32.79    1.26   0
  -7   5  -3   31.41    0.92   0
   7   5   3   31.53    1.45   0
   8  -5   3   24.82    0.90   0
   8   5   3   25.16    1.14   0
  -8   5  -3   25.38    0.91   0
   8   5   3   24.88    1.23   0
  -9   5  -3    3.78    0.54   0
   9   5   3    3.69    1.01   0
   9  -5   3    2.50    0.76   0
   9   5   3    3.20    0.96   0
  10   5   3   -0.09    1.01   0
  10   5   3    1.23    1.00   0
 -10   5  -3    0.73    0.82   0
  10  -5   3    1.40    0.80   0
  11  -5   3   -0.12    0.87   0
  11   5   3    0.16    1.05   0
  11  -5   3    0.73    0.85   0
  11   5   3    1.22    1.03   0
  12   5   3    1.04    1.12   0
  12   5   3    0.82    1.15   0
  12  -5   3    0.80    0.65   0
  12  -5   3    0.76    0.93   0
  13   5   3    1.22    1.23   0
  13   5   3    1.15    1.22   0
  13  -5   3    1.44    1.03   0
  13  -5   3    0.71    1.01   0
  13   6  -3   -0.36    1.01   0
  13  -6  -3   -0.37    0.98   0
  13   6  -3    0.59    1.20   0
  13  -6  -3   -0.05    0.99   0
  12   6  -3    2.57    0.95   0
  12  -6  -3    1.56    0.94   0
  12   6  -3    3.11    0.98   0
  12  -6  -3    2.52    0.94   0
  11  -6  -3    5.44    0.88   0
  11  -6  -3    2.23    0.89   0
  11   6  -3    3.93    0.85   0
  11   6  -3    3.30    0.87   0
 -10  -6   3    1.70    1.01   0
  10  -6  -3   -1.59    0.82   0
  10  -6  -3    0.40    0.83   0
  10   6  -3    0.11    0.98   0
   9   6  -3    0.66    0.81   0
   9  -6  -3   -0.04    0.53   0
  -9  -6   3    0.24    0.85   0
   9  -6  -3    0.71    0.77   0
   8   6  -3    3.50    0.98   0
  -8  -6   3    2.10    0.79   0
   8  -6  -3    2.93    0.55   0
   8  -6  -3    1.78    0.78   0
   7  -6  -3   -0.16    0.75   0
  -7  -6   3   -0.52    0.73   0
   7   6  -3    1.23    0.78   0
   6  -6  -3   14.72    0.85   0
   6   6  -3   15.84    0.93   0
  -6  -6   3   17.11    0.84   0
  -6   6   3   15.98    0.81   0
  -5   6   3    1.03    0.70   0
   5  -6  -3    0.16    0.72   0
  -5  -6   3   -0.04    0.91   0
   5   6  -3    1.06    0.83   0
   4   6  -3   15.21    0.90   0
   4  -6  -3   16.22    0.83   0
  -4  -6   3   17.33    0.90   0
  -4   6   3   15.33    0.63   0
  -3   6   3   13.12    0.79   0
   3   6  -3   14.16    0.89   0
   3  -6  -3   13.68    0.80   0
  -3  -6   3   14.34    0.96   0
   2  -6  -3   81.95    1.26   0
   2   6  -3   83.35    1.28   0
  -2   6   3   81.37    1.27   0
  -2  -6   3   84.99    1.32   0
   1   6  -3  279.27    1.88   0
  -1   6   3  274.38    2.11   0
   1  -6  -3  281.05    2.04   0
  -1  -6   3  294.73    1.97   0
   0   6  -3    3.74    0.77   0
   0  -6   3    3.99    0.91   0
   0  -6  -3    4.19    0.93   0
   0   6   3    3.45    0.85   0
   1  -6   3   30.96    0.98   0
  -1  -6  -3   33.46    1.37   0
   1   6   3   30.32    1.20   0
  -1   6  -3   30.73    0.89   0
  -2  -6  -3    3.75    1.38   0
  -2   6  -3    2.48    0.67   0
   2  -6   3    3.09    0.81   0
   2   6   3    2.74    0.94   0
   3  -6   3   19.07    0.85   0
   3   6   3   18.28    1.28   0
  -3  -6  -3   20.35    1.48   0
  -3   6  -3   21.35    0.81   0
   4  -6   3    4.62    0.75   0
  -4   6  -3    4.48    0.73   0
   4   6   3    3.61    1.04   0
  -4  -6  -3    4.04    1.14   0
  -5   6  -3    6.08    0.76   0
   5   6   3    4.79    1.24   0
   5  -6   3    3.28    0.75   0
  -5  -6  -3    5.20    1.14   0
  -6   6  -3   18.03    0.85   0
   6  -6   3   19.82    0.86   0
   6   6   3   19.43    1.27   0
   6   6   3   17.40    1.32   0
   7  -6   3    9.42    0.62   0
  -7   6  -3   10.98    0.81   0
   7   6   3   11.13    1.19   0
   7   6   3   10.31    1.26   0
   8   6   3    8.46    1.13   0
   8  -6   3    8.72    0.79   0
  -8   6  -3    7.19    0.61   0
   8   6   3    7.47    1.20   0
  -9   6  -3    2.88    0.80   0
   9   6   3    1.80    1.00   0
   9  -6   3    1.44    0.79   0
   9   6   3    2.17    0.95   0
  10  -6   3    1.89    0.60   0
 -10   6  -3    1.73    0.81   0
  10   6   3    1.64    1.05   0
  10   6   3    1.46    1.16   0
  11   6   3    0.48    1.05   0
  11  -6   3   -1.81    0.84   0
  11   6   3    0.07    1.06   0
  12   6   3   -0.33    1.15   0
  12   6   3    0.13    1.33   0
  12  -6   3   -0.69    0.98   0
  12  -6   3    0.64    0.96   0
  13  -6   3   -0.33    1.07   0
  13  -6   3   -0.91    1.00   0
  13   6   3    0.64    1.29   0
  13   6   3    0.44    1.27   0
  13  -7  -3    0.62    0.71   0
  13  -7  -3    0.69    1.04   0
  13   7  -3    1.05    1.01   0
  13   7  -3    0.24    1.30   0
  12  -7  -3    1.45    0.66   0
  12  -7  -3    1.95    0.97   0
  12   7  -3   -0.19    0.95   0
  12   7  -3    0.60    0.94   0
  11   7  -3    2.75    0.86   0
  11  -7  -3    2.38    0.87   0
  11  -7  -3    1.13    0.90   0
  11   7  -3    2.93    0.88   0
  10  -7  -3    1.27    0.83   0
 -10  -7   3    2.09    0.82   0
  10  -7  -3    2.28    0.83   0
  10   7  -3    0.50    0.84   0
   9  -7  -3    1.97    0.82   0
  -9  -7   3    3.41    0.77   0
   9   7  -3    4.46    0.84   0
   9  -7  -3    3.79    0.81   0
   8  -7  -3    5.53    0.78   0
   8  -7  -3    4.54    0.77   0
  -8  -7   3    5.83    0.81   0
   8   7  -3    4.86    1.01   0
   7   7  -3    0.81    0.94   0
   7  -7  -3    1.12    0.77   0
  -7  -7   3    1.03    0.72   0
  -6  -7   3   12.04    0.97   0
   6   7  -3   10.59    0.83   0
  -6   7   3   10.29    0.75   0
   6  -7  -3   10.15    0.76   0
  -5   7   3    1.78    0.73   0
   5  -7  -3    3.50    0.76   0
   5   7  -3    2.36    0.82   0
  -5  -7   3    2.46    0.81   0
   4   7  -3    6.18    0.95   0
  -4   7   3    5.06    0.75   0
  -4  -7   3    7.05    0.84   0
   4  -7  -3    6.31    0.75   0
   3   7  -3    0.51    0.75   0
  -3  -7   3    1.77    0.87   0
   3  -7  -3    0.53    0.70   0
  -3   7   3    0.42    0.68   0
  -2  -7   3    7.16    0.90   0
   2   7  -3    6.20    0.75   0
  -2   7   3    5.44    0.73   0
   2  -7  -3    5.89    0.73   0
  -1   7   3   10.56    0.89   0
  -1  -7   3   13.40    0.93   0
   1   7  -3   10.70    0.77   0
   1  -7  -3   12.17    0.78   0
   0   7  -3    0.85    0.68   0
   0  -7   3    1.19    0.83   0
   0  -7  -3    0.07    0.80   0
   0   7   3    0.36    0.86   0
   1   7   3    2.52    0.72   0
  -1   7  -3    2.50    0.70   0
   1  -7   3    1.98    0.84   0
  -1  -7  -3    2.93    1.10   0
  -2  -7  -3    1.35    1.16   0
   2   7   3    0.16    0.85   0
   2  -7   3    0.74    0.79   0
  -2   7  -3    1.14    0.68   0
   3  -7   3    0.62    0.79   0
  -3  -7  -3    1.65    1.06   0
   3   7   3    1.35    0.97   0
  -3   7  -3    1.51    0.68   0
   4  -7   3    0.44    0.78   0
   4   7   3   -0.04    1.04   0
  -4   7  -3   -0.07    0.70   0
  -4  -7  -3   -0.39    0.97   0
  -5   7  -3    2.52    0.72   0
  -5  -7  -3    1.95    1.05   0
   5   7   3    2.45    1.18   0
   5  -7   3    3.74    0.76   0
   6  -7   3   24.93    0.89   0
   6   7   3   25.40    1.46   0
  -6   7  -3   23.96    0.87   0
   6   7   3   23.14    1.50   0
   7   7   3    6.45    1.15   0
   7  -7   3    4.27    0.83   0
   7   7   3    6.02    1.19   0
  -7   7  -3    7.04    0.79   0
   8  -7   3    4.34    0.58   0
   8   7   3    5.53    1.17   0
  -8   7  -3    5.14    0.81   0
   8   7   3    3.31    1.21   0
   9   7   3    0.93    1.14   0
   9   7   3    0.78    1.28   0
   9  -7   3   -0.27    0.82   0
  -9   7  -3    0.35    0.81   0
  10   7   3    8.17    1.33   0
  10  -7   3    7.29    0.90   0
 -10   7  -3    9.58    0.94   0
  10   7   3    7.61    1.31   0
  11  -7   3    2.14    0.91   0
  11   7   3    0.80    1.29   0
  11   7   3    0.34    1.28   0
  12   7   3    0.62    1.55   0
  12  -7   3   -1.47    0.97   0
  12  -7   3   -0.86    0.99   0
  12   7   3    0.62    1.55   0
  13   7   3    1.20    1.66   0
  13  -8  -3    0.14    1.05   0
  13   8  -3    0.29    1.05   0
  12  -8  -3   -1.32    0.99   0
  12   8  -3    0.01    1.00   0
  12  -8  -3    1.01    1.00   0
  12   8  -3    1.39    1.01   0
  11   8  -3    2.61    1.12   0
  11  -8  -3    1.30    0.67   0
  11  -8  -3    1.31    0.95   0
 -10  -8   3   -0.09    0.86   0
  10  -8  -3    1.14    0.84   0
  10  -8  -3    0.83    0.88   0
  10   8  -3    1.04    1.08   0
   9  -8  -3    1.38    0.59   0
  -9  -8   3    0.59    0.82   0
   9   8  -3    1.15    0.84   0
   9  -8  -3    1.46    0.80   0
   8   8  -3    1.92    0.83   0
   8  -8  -3    0.88    0.59   0
  -8  -8   3    1.81    0.99   0
  -7   8   3   -0.12    0.75   0
   7   8  -3   -0.22    0.79   0
  -7  -8   3   -0.13    0.95   0
   7  -8  -3    1.25    0.74   0
  -6  -8   3   -0.32    0.74   0
  -6   8   3    0.62    0.73   0
   6  -8  -3    0.40    0.74   0
   6   8  -3   -0.56    0.75   0
   5  -8  -3   10.62    0.76   0
   5   8  -3    9.20    0.81   0
  -5  -8   3   10.85    0.85   0
  -5   8   3    8.74    0.75   0
  -4   8   3    0.34    0.70   0
  -4  -8   3    1.45    0.82   0
   4   8  -3    0.59    0.75   0
   4  -8  -3    1.05    0.73   0
   3  -8  -3    4.04    0.75   0
  -3  -8   3    5.03    1.11   0
   3   8  -3    4.25    0.74   0
  -3   8   3    5.14    0.75   0
  -2   8   3   25.88    0.84   0
   2   8  -3   25.06    1.02   0
   2  -8  -3   27.00    0.90   0
  -2  -8   3   26.73    0.98   0
  -1  -8   3  106.50    1.29   0
  -1   8   3  104.78    1.33   0
   1   8  -3  102.88    1.20   0
   1  -8  -3  111.58    1.46   0
   0   8   3    0.89    0.73   0
   0   8  -3    1.11    0.67   0
   0  -8  -3    1.30    1.00   0
   0  -8   3    1.15    0.87   0
  -1   8  -3    0.37    0.71   0
   1  -8   3   -0.98    0.86   0
  -1  -8  -3   -0.26    1.10   0
   1   8   3    0.04    0.70   0
   2  -8   3    2.21    0.84   0
   2   8   3    1.45    0.87   0
  -2  -8  -3    2.77    1.13   0
  -2   8  -3    2.59    0.71   0
  -3   8  -3    1.89    0.69   0
   3   8   3    0.77    0.97   0
   3  -8   3   -0.16    0.55   0
  -3  -8  -3    0.73    1.21   0
   4   8   3    3.11    1.04   0
   4  -8   3    3.38    0.77   0
  -4   8  -3    3.29    0.70   0
  -4  -8  -3    3.45    1.12   0
   5   8   3    1.74    1.06   0
   5  -8   3    0.96    0.78   0
  -5   8  -3    2.72    0.75   0
  -5  -8  -3    2.06    1.03   0
   6  -8   3    2.24    0.76   0
   6   8   3    1.54    1.14   0
  -6   8  -3    1.16    0.54   0
  -7   8  -3    7.80    0.77   0
   7  -8   3    9.19    0.79   0
   7   8   3    8.94    1.35   0
   7   8   3    7.52    1.33   0
   8  -8   3    5.07    0.85   0
   8   8   3    4.56    1.29   0
   8   8   3    4.93    1.33   0
  -8   8  -3    5.42    0.80   0
   9   8   3    0.79    1.45   0
   9   8   3    0.71    1.47   0
  -9   8  -3    1.91    0.83   0
   9  -8   3    1.73    0.84   0
 -10   8  -3    4.06    0.89   0
  10  -8   3    1.78    0.91   0
  10   8   3    3.36    1.57   0
  10   8   3    2.19    1.56   0
  11  -8   3    1.39    0.95   0
 -11   8  -3   -0.61    0.96   0
  11   8   3    0.06    1.64   0
  11   8   3    0.28    1.63   0
  12  -8   3    0.15    1.02   0
  12  -8   3    2.71    1.04   0
  12   8   3    0.46    1.89   0
  12   8   3   -0.06    2.02   0
  12  -9  -3   -0.44    0.73   0
  12  -9  -3   -2.83    1.03   0
  12   9  -3    0.28    1.31   0
  12   9  -3    1.17    1.28   0
  11   9  -3    0.61    0.96   0
  11  -9  -3    0.57    0.94   0
  11  -9  -3    1.74    0.94   0
  10  -9  -3    0.95    0.91   0
  10   9  -3    1.11    0.91   0
 -10  -9   3    0.44    1.14   0
  10  -9  -3    1.53    0.92   0
  -9  -9   3    1.36    1.02   0
   9  -9  -3    0.68    0.85   0
   9  -9  -3    1.28    0.87   0
   9   9  -3    1.10    0.99   0
   8  -9  -3    0.62    0.57   0
  -8  -9   3   -0.07    0.84   0
   8   9  -3    1.46    0.79   0
   7   9  -3    9.63    1.01   0
  -7  -9   3   10.65    0.87   0
   7  -9  -3   12.42    0.84   0
  -7   9   3    9.46    0.80   0
   6  -9  -3   -0.45    0.75   0
  -6   9   3    1.70    0.76   0
   6   9  -3    0.07    0.79   0
  -6  -9   3    0.01    0.96   0
  -5   9   3   -0.07    0.73   0
  -5  -9   3   -0.50    0.97   0
   5   9  -3    0.08    0.71   0
   5  -9  -3    0.87    0.71   0
   4  -9  -3    1.53    0.73   0
   4   9  -3    0.81    0.92   0
  -4  -9   3    1.25    0.84   0
  -4   9   3    0.68    0.75   0
  -3  -9   3    4.08    0.90   0
   3  -9  -3    4.24    0.73   0
  -3   9   3    2.04    0.71   0
   3   9  -3    3.62    0.74   0
   2  -9  -3   39.13    0.98   0
  -2   9   3   36.11    0.96   0
   2   9  -3   33.26    0.93   0
  -2  -9   3   36.65    1.07   0
  -1  -9   3   44.18    1.07   0
   1  -9  -3   44.71    1.04   0
   1   9  -3   40.72    0.95   0
  -1   9   3   42.18    1.03   0
   0  -9  -3   30.41    1.17   0
   0  -9   3   27.57    0.98   0
   0   9  -3   23.65    0.91   0
   0   9   3   23.82    1.07   0
  -1   9  -3    7.52    0.78   0
   1  -9   3    7.92    0.92   0
   1   9   3    6.04    0.92   0
  -1  -9  -3    7.55    1.09   0
  -2  -9  -3    2.12    1.09   0
   2  -9   3    1.59    0.58   0
  -2   9  -3    1.72    0.73   0
   2   9   3    1.20    0.75   0
  -3  -9  -3   19.65    1.24   0
   3  -9   3   18.95    0.91   0
   3   9   3   14.97    1.11   0
  -3   9  -3   15.27    0.61   0
  -4   9  -3   -0.27    0.75   0
  -4  -9  -3    0.51    1.03   0
   4   9   3    0.61    0.99   0
   4  -9   3    1.52    0.78   0
  -5  -9  -3    2.84    1.10   0
   5   9   3    2.59    1.09   0
   5  -9   3    4.03    0.78   0
  -5   9  -3    1.86    0.74   0
  -6   9  -3    3.65    0.76   0
   6   9   3    2.87    1.25   0
   6  -9   3    2.88    0.82   0
  -6  -9  -3    3.61    1.25   0
  -7   9  -3   -1.01    0.78   0
   7   9   3    0.10    1.33   0
   7   9   3    0.27    1.34   0
   7  -9   3    0.64    0.78   0
  -8   9  -3    2.15    0.83   0
   8  -9   3    1.25    0.84   0
   8   9   3    1.68    1.77   0
   8   9   3    2.24    1.85   0
   9  -9   3   -0.14    0.65   0
  -9   9  -3    1.19    0.83   0
 -10   9  -3    0.70    0.91   0
  10  -9   3    1.83    0.94   0
  11  -9   3   -0.41    1.01   0
 -11   9  -3   -0.40    0.72   0
  11 -10  -3    1.09    0.99   0
  11  10  -3    0.20    1.21   0
  11 -10  -3    0.19    0.70   0
  10 -10  -3    1.69    0.92   0
  10  10  -3   -0.01    1.14   0
 -10 -10   3   -0.11    0.96   0
  10 -10  -3    2.99    0.91   0
   9 -10  -3    1.26    0.61   0
  -9 -10   3    0.50    1.12   0
   9  10  -3    1.93    0.89   0
   9 -10  -3   -0.08    0.89   0
   8 -10  -3   -0.16    0.59   0
  -8 -10   3    1.35    1.00   0
   8  10  -3   -0.54    0.79   0
   7  10  -3    2.09    1.01   0
  -7 -10   3    1.15    0.99   0
  -7  10   3    0.43    0.81   0
   7 -10  -3    2.18    0.80   0
   6 -10  -3    1.20    0.78   0
   6  10  -3    0.67    0.77   0
  -6  10   3    1.17    0.76   0
  -6 -10   3    0.93    0.78   0
   5 -10  -3    2.46    0.78   0
  -5  10   3    1.33    0.75   0
  -5 -10   3    2.28    0.82   0
   5  10  -3    1.89    0.74   0
   4 -10  -3    1.22    0.75   0
   4  10  -3    0.66    0.74   0
  -4 -10   3    1.94    0.84   0
  -4  10   3    1.36    0.73   0
   3 -10  -3    2.38    0.74   0
  -3 -10   3    1.46    0.86   0
  -3  10   3    1.64    0.73   0
   3  10  -3    1.65    0.70   0
  -2 -10   3    0.88    0.89   0
  -2  10   3    0.82    0.75   0
   2 -10  -3    1.05    0.98   0
   2  10  -3    0.42    0.77   0
  -1 -10   3    2.29    0.92   0
   1 -10  -3   -0.13    0.74   0
  -1  10   3    0.51    0.70   0
   1  10  -3    0.45    0.73   0
   0  10  -3    2.41    0.73   0
   0 -10   3    3.07    0.87   0
   0 -10  -3    5.26    0.97   0
   0  10   3    2.88    0.76   0
  -1 -10  -3    1.46    1.12   0
  -1  10  -3    2.23    0.73   0
   1 -10   3    2.08    0.83   0
   1  10   3    1.74    0.92   0
   2 -10   3   13.29    0.92   0
   2  10   3   12.36    1.11   0
  -2  10  -3   12.27    0.80   0
  -2 -10  -3   15.41    1.09   0
  -3 -10  -3    0.88    1.01   0
   3  10   3    0.28    1.06   0
  -3  10  -3    0.80    0.74   0
   3 -10   3    0.54    0.81   0
  -4 -10  -3    0.78    1.08   0
   4 -10   3    0.13    0.57   0
  -4  10  -3    0.13    0.74   0
   4  10   3    0.19    1.04   0
   5  10   3    0.74    1.09   0
   5 -10   3    1.25    0.82   0
  -5  10  -3   -0.01    0.54   0
  -5 -10  -3    0.70    1.05   0
   6  10   3    3.04    1.45   0
  -6  10  -3    3.63    0.60   0
   6 -10   3    4.05    0.88   0
  -6 -10  -3    3.78    1.28   0
   7 -10   3    0.98    0.88   0
  -7  10  -3    1.29    0.57   0
   7  10   3    1.34    1.88   0
   7  10   3    1.01    1.96   0
   8 -10   3    1.42    0.88   0
  -8  10  -3   -0.20    0.85   0
   9 -10   3    1.50    0.94   0
  -9  10  -3   -1.48    0.93   0
 -10  10  -3   -0.25    0.95   0
  10 -10   3    0.35    1.03   0
  11 -10   3    0.55    1.07   0
 -11  10  -3    0.04    1.03   0
  10 -11  -3   -2.06    0.97   0
  10 -11  -3   -0.34    0.97   0
 -10 -11   3    1.35    1.25   0
  10  11  -3    1.04    1.19   0
   9 -11  -3    3.14    0.92   0
   9  11  -3    3.12    0.96   0
   9 -11  -3    3.78    0.68   0
  -9 -11   3    3.72    1.20   0
   8 -11  -3    0.79    0.85   0
  -8 -11   3    0.92    0.86   0
   8  11  -3    0.05    0.86   0
   7  11  -3    1.79    0.86   0
   7 -11  -3    0.99    0.83   0
  -7 -11   3    2.72    0.85   0
  -7  11   3    0.72    0.78   0
  -6  11   3    0.85    0.57   0
   6 -11  -3    3.52    0.84   0
   6  11  -3    1.54    0.80   0
  -6 -11   3    0.98    0.87   0
   5  11  -3    0.60    0.77   0
   5 -11  -3    0.67    0.77   0
  -5 -11   3   -0.47    1.01   0
  -5  11   3    0.29    0.80   0
   4  11  -3    1.14    0.92   0
  -4  11   3    0.23    0.77   0
   4 -11  -3    0.36    0.79   0
  -4 -11   3    0.35    1.05   0
   3 -11  -3    0.80    0.82   0
  -3  11   3    0.34    0.71   0
   3  11  -3    0.51    0.73   0
  -3 -11   3    1.37    0.91   0
   2  11  -3    6.02    0.76   0
  -2 -11   3    7.77    0.89   0
   2 -11  -3    7.54    0.80   0
  -2  11   3    6.57    0.84   0
   1  11  -3    2.10    0.77   0
   1 -11  -3    3.34    0.81   0
  -1  11   3    2.21    0.79   0
  -1 -11   3    3.93    0.89   0
   0  11  -3    5.17    0.76   0
   0 -11  -3    6.43    0.89   0
   0  11   3    4.98    0.97   0
   0 -11   3    4.99    0.92   0
   1  11   3   -0.20    0.92   0
   1 -11   3    0.57    0.86   0
  -1  11  -3    0.52    0.78   0
  -1 -11  -3    0.06    1.07   0
  -2 -11  -3    0.54    0.89   0
   2 -11   3    0.69    0.87   0
   2  11   3    0.40    0.97   0
  -2  11  -3    1.50    0.77   0
  -3 -11  -3    1.36    1.05   0
   3  11   3    0.13    1.00   0
   3 -11   3    0.19    0.82   0
  -3  11  -3    0.60    0.73   0
  -4  11  -3    0.12    0.81   0
   4 -11   3    0.68    0.82   0
   4  11   3    0.42    1.14   0
  -4 -11  -3    0.51    0.98   0
   5 -11   3    1.05    0.85   0
  -5 -11  -3    1.67    1.16   0
  -5  11  -3    2.50    0.82   0
   5  11   3    1.11    1.16   0
   6 -11   3   -0.18    0.88   0
   6  11   3    0.27    1.46   0
  -6 -11  -3    0.49    1.43   0
  -6  11  -3   -0.00    0.60   0
  -7  11  -3    0.63    0.87   0
   7 -11   3   -0.26    0.88   0
   8 -11   3    0.96    0.91   0
  -8  11  -3    0.71    0.93   0
  -9  11  -3   -0.52    0.98   0
   9 -11   3    1.65    0.99   0
 -10  11  -3    1.52    1.04   0
  10 -11   3   -0.00    1.05   0
   9 -12  -3    0.95    0.99   0
  -9 -12   3    1.27    1.25   0
   9  12  -3   -0.55    1.25   0
   9 -12  -3   -0.55    0.98   0
   8 -12  -3   -0.36    0.95   0
   8  12  -3    1.76    1.14   0
  -8 -12   3    0.72    0.98   0
   7 -12  -3    0.35    0.92   0
   7  12  -3    0.26    1.09   0
  -7  12   3    0.66    0.60   0
  -7 -12   3   -0.81    0.92   0
  -6  12   3   -0.31    0.83   0
   6  12  -3   -0.21    0.82   0
  -6 -12   3    0.56    0.88   0
   6 -12  -3   -0.18    0.87   0
   5  12  -3   -0.54    1.02   0
   5 -12  -3    0.22    0.85   0
  -5 -12   3    1.23    0.86   0
  -5  12   3   -0.53    0.85   0
   4 -12  -3   -0.17    0.80   0
   4  12  -3    1.38    0.94   0
  -4  12   3    1.55    0.80   0
  -4 -12   3    3.01    0.88   0
  -3 -12   3    1.65    0.87   0
   3 -12  -3    0.08    0.81   0
   3  12  -3    0.87    0.76   0
  -3  12   3    1.13    0.79   0
  -2 -12   3    0.75    0.88   0
   2 -12  -3    1.04    0.82   0
  -2  12   3    1.11    0.78   0
   2  12  -3    0.90    0.79   0
  -1  12   3    1.01    0.97   0
   1  12  -3    1.13    0.77   0
   1 -12  -3    0.91    0.80   0
  -1 -12   3    0.38    0.91   0
   0 -12   3    5.41    0.91   0
   0 -12  -3    4.44    0.90   0
   0  12  -3    4.77    0.79   0
   0  12   3    3.66    1.00   0
  -1  12  -3   -0.72    0.82   0
  -1 -12  -3    0.66    1.08   0
   1  12   3   -0.47    0.81   0
   1 -12   3    0.57    0.84   0
  -2 -12  -3    7.27    1.13   0
   2  12   3    5.87    1.09   0
   2 -12   3    7.48    0.92   0
  -2  12  -3    5.89    0.84   0
  -3 -12  -3    5.68    1.13   0
   3  12   3    4.02    1.04   0
   3 -12   3    2.28    0.82   0
  -3  12  -3    3.52    0.82   0
  -4 -12  -3   -0.10    1.06   0
   4 -12   3    1.04    0.85   0
  -4  12  -3   -0.36    0.56   0
   4  12   3    0.41    1.23   0
   5 -12   3    2.65    0.88   0
  -5  12  -3    1.15    0.83   0
  -5 -12  -3    0.35    1.22   0
   5  12   3    0.03    1.34   0
   6  12   3    4.79    1.93   0
   6 -12   3    4.83    0.68   0
  -6  12  -3    5.20    0.67   0
  -6 -12  -3    5.24    1.63   0
   7 -12   3    1.20    0.94   0
  -7  12  -3    0.98    0.94   0
  -8  12  -3    1.84    0.72   0
   8 -12   3    2.42    1.03   0
  -9  12  -3   -0.38    1.04   0
   9 -12   3    1.10    1.03   0
  -8 -13   3    2.33    1.03   0
   8 -13  -3    1.13    1.00   0
   8  13  -3   -0.68    1.28   0
   7  13  -3   -0.05    0.95   0
  -7 -13   3    0.63    0.97   0
   7 -13  -3    0.82    0.95   0
  -7  13   3   -0.51    0.95   0
   6 -13  -3    1.21    0.95   0
   6  13  -3    1.91    1.12   0
  -6  13   3    1.40    0.91   0
  -6 -13   3    1.78    0.96   0
   5  13  -3    0.94    0.87   0
  -5  13   3    0.82    0.89   0
  -5 -13   3    0.18    1.13   0
   5 -13  -3    1.94    0.87   0
   4  13  -3    1.11    1.02   0
  -4  13   3    1.42    0.83   0
  -4 -13   3    0.10    0.93   0
   4 -13  -3    0.51    0.89   0
   3 -13  -3    1.63    0.88   0
  -3  13   3   -0.15    0.83   0
   3  13  -3    0.26    0.78   0
  -3 -13   3   -1.42    0.93   0
  -2 -13   3    4.50    1.09   0
   2  13  -3    3.19    0.82   0
   2 -13  -3    5.66    0.91   0
  -2  13   3    3.17    0.91   0
  -1  13   3    0.85    1.02   0
   1 -13  -3    0.68    0.87   0
   1  13  -3    0.50    0.84   0
  -1 -13   3    2.61    0.91   0
   0  13  -3   -0.37    0.84   0
   0 -13  -3    1.85    1.10   0
   0 -13   3    1.39    0.92   0
   0  13   3    0.79    0.83   0
  -1  13  -3   -0.02    0.83   0
   1 -13   3    2.21    0.90   0
   1  13   3    0.02    1.08   0
  -1 -13  -3    0.23    1.13   0
  -2 -13  -3    6.39    0.97   0
   2 -13   3    4.60    0.95   0
   2  13   3    3.60    1.12   0
  -2  13  -3    4.72    0.87   0
  -3 -13  -3    0.98    1.28   0
  -3  13  -3    1.10    0.83   0
   3 -13   3    0.47    0.88   0
   3  13   3   -0.03    1.08   0
   4 -13   3    6.94    0.95   0
   4  13   3    4.75    1.35   0
  -4 -13  -3    5.52    1.34   0
  -4  13  -3    3.49    0.93   0
   5  13   3    1.48    1.49   0
  -5 -13  -3    3.06    1.32   0
   5 -13   3    3.19    0.95   0
  -5  13  -3    1.61    0.90   0
   6 -13   3    2.83    0.70   0
  -6  13  -3    1.28    0.94   0
  -6 -13  -3    1.28    2.21   0
   7 -13   3    1.07    0.98   0
  -7  13  -3    0.56    1.00   0
   8 -13   3    4.28    1.09   0
  -8  13  -3    2.44    0.71   0
   7  14  -3   -0.64    1.01   0
   6  14  -3    0.99    1.22   0
   6 -14  -3    0.84    0.96   0
  -6 -14   3    1.12    1.06   0
  -6  14   3    0.63    1.02   0
  -5 -14   3   -0.17    1.18   0
   5  14  -3   -0.00    0.93   0
   5 -14  -3   -0.47    0.98   0
  -5  14   3    0.93    0.95   0
   4 -14  -3   -0.19    0.94   0
   4  14  -3   -0.23    0.90   0
  -4 -14   3    1.14    1.17   0
  -4  14   3    1.50    0.94   0
   3  14  -3    0.59    1.10   0
  -3 -14   3    0.55    0.95   0
   3 -14  -3    0.67    0.92   0
  -3  14   3    0.58    0.92   0
   2 -14  -3    1.28    0.92   0
  -2  14   3    1.07    0.92   0
  -2 -14   3    1.24    0.95   0
   2  14  -3   -0.57    0.86   0
   1  14  -3    1.48    0.89   0
  -1  14   3    0.67    1.08   0
  -1 -14   3    1.17    0.95   0
   1 -14  -3    1.18    0.93   0
   0 -14  -3    0.70    0.89   0
   0  14   3    0.48    0.92   0
   0  14  -3   -0.22    1.08   0
   0 -14   3    1.36    0.96   0
  -1  14  -3    0.32    0.97   0
   1  14   3   -0.57    1.15   0
   1 -14   3    1.30    1.01   0
  -1 -14  -3    0.91    0.97   0
   2 -14   3    0.92    0.98   0
  -2 -14  -3    0.55    1.16   0
   2  14   3    0.99    1.14   0
  -2  14  -3   -0.37    0.90   0
  -3 -14  -3    0.63    1.18   0
   3  14   3    0.22    1.14   0
   3 -14   3    1.35    0.94   0
  -3  14  -3    0.03    0.92   0
   4 -14   3   -0.23    0.96   0
  -4  14  -3    1.03    0.97   0
   4  14   3    1.35    1.45   0
  -4 -14  -3    0.59    1.42   0
  -5  14  -3    1.36    1.01   0
   5 -14   3    0.02    1.05   0
   5  14   3    0.73    1.79   0
  -5 -14  -3    0.95    1.61   0
   6 -14   3    0.48    0.70   0
  -6  14  -3    0.37    1.03   0
  -5  15   3   -1.00    1.02   0
  -4  15   3    0.07    1.02   0
   4 -15  -3    0.48    1.03   0
   4  15  -3    0.71    1.01   0
  -4 -15   3   -1.43    1.03   0
  -3  15   3    0.36    0.99   0
   3  15  -3    0.39    0.98   0
  -3 -15   3    0.10    1.04   0
   3 -15  -3    0.18    1.00   0
  -2  15   3   -0.01    0.94   0
   2 -15  -3    0.93    1.20   0
   2  15  -3    0.39    0.99   0
  -2 -15   3    1.69    1.23   0
   1 -15  -3    1.62    1.00   0
  -1  15   3    2.11    0.97   0
   1  15  -3    1.06    0.94   0
  -1 -15   3   -0.15    0.98   0
   0  15  -3    0.81    0.98   0
   0  15   3    0.15    1.00   0
   0 -15  -3    0.94    1.01   0
   0 -15   3   -0.55    0.99   0
  -1 -15  -3   -0.16    1.27   0
   1 -15   3   -0.11    1.04   0
  -1  15  -3    0.23    1.00   0
   1  15   3    0.65    1.23   0
  -2  15  -3    0.34    0.98   0
  -2 -15  -3   -0.83    1.26   0
   2  15   3    0.74    1.25   0
   2 -15   3    1.88    0.98   0
  -3 -15  -3   -0.34    1.29   0
   3  15   3    1.02    1.48   0
   3 -15   3    1.27    1.02   0
  -3  15  -3    0.63    1.00   0
   4  15   3    0.29    1.54   0
  -4  15  -3    1.43    1.04   0
  -4 -15  -3    0.35    1.54   0
   4 -15   3    0.77    1.09   0
  14   0  -4   -0.19    0.93   0
  14   0  -4   -0.15    1.05   0
  12   0  -4    2.13    0.79   0
  12   0  -4    2.21    0.88   0
  10   0  -4    2.18    0.72   0
  10   0  -4    1.00    0.82   0
   8   0  -4   89.29    1.18   0
   8   0  -4   91.47    1.16   0
   6   0  -4   -0.25    0.72   0
  -6   0   4    0.49    0.75   0
   4   0  -4  182.86    1.59   0
  -4   0   4  177.53    1.60   0
  -2   0   4  288.81    2.27   0
   2   0  -4  297.31    2.34   0
   0   0   4   13.61    1.32   0
   0   0  -4   15.18    1.46   0
   2   0   4   83.82    1.82   0
  -2   0  -4   80.28    1.74   0
   4   0   4   74.17    1.42   0
  -4   0  -4   77.86    1.37   0
  -6   0  -4    9.25    0.75   0
   6   0   4   10.48    0.90   0
   8   0   4    6.08    0.72   0
   8   0   4    7.51    0.87   0
  10   0   4    5.18    0.92   0
  10   0   4    4.15    0.77   0
  12   0   4    2.60    0.90   0
  12   0   4    4.24    0.83   0
  14   0   4   -1.37    0.99   0
  14   0   4    0.69    1.02   0
  15   1  -4   -0.97    1.05   0
  14  -1  -4    0.68    1.03   0
  14   1  -4    1.85    0.92   0
  14  -1  -4    1.28    0.90   0
  14   1  -4    0.89    1.01   0
  13   1  -4    0.65    0.90   0
  13   1  -4   -0.54    0.90   0
  13  -1  -4    0.29    0.96   0
  13  -1  -4    0.99    0.87   0
  12  -1  -4    1.49    0.86   0
  12  -1  -4   -0.26    0.78   0
  12   1  -4   -0.56    0.91   0
  12   1  -4    0.52    0.85   0
  11  -1  -4    1.46    0.73   0
  11   1  -4    1.22    0.78   0
  11  -1  -4    0.43    0.81   0
  11   1  -4    1.43    0.85   0
  10   1  -4    0.97    0.71   0
  10   1  -4    1.05    0.78   0
  10  -1  -4    0.93    0.70   0
  10  -1  -4   -0.24    0.80   0
   9   1  -4    0.88    0.69   0
   9  -1  -4    0.24    0.75   0
   9  -1  -4    0.11    0.48   0
   9   1  -4    1.34    0.73   0
   8   1  -4   20.55    0.80   0
   8  -1  -4   21.01    0.82   0
   8  -1  -4   20.83    0.86   0
   7   1  -4   26.40    0.80   0
   7  -1  -4   26.65    0.71   0
   7  -1  -4   27.16    0.84   0
  -7  -1   4   25.66    0.87   0
   6   1  -4   56.52    0.99   0
  -6  -1   4   55.73    1.02   0
   6  -1  -4   55.69    1.02   0
   6  -1  -4   55.52    1.08   0
   5   1  -4   23.47    0.70   0
   5  -1  -4   23.47    0.88   0
  -5  -1   4   24.53    0.88   0
  -4   1   4    3.55    0.84   0
   4   1  -4    4.48    0.81   0
   4  -1  -4    4.75    0.82   0
  -4  -1   4    3.56    0.78   0
  -3  -1   4  463.99    2.56   0
   3  -1  -4  467.09    2.62   0
  -3   1   4  446.12    2.50   0
   3   1  -4  466.94    2.58   0
  -2  -1   4 1013.21    3.92   0
   2  -1  -4  964.25    4.06   0
   2   1  -4  984.85    3.92   0
  -2   1   4  965.83    3.97   0
   1   1  -4 6568.85   10.54   0
  -1  -1   4 6391.24   10.38   0
  -1   1   4 6849.82   11.83   0
   1  -1  -4 6840.25   12.04   0
   0  -1   4  848.55    4.09   0
   0  -1  -4  875.89    5.21   0
   0   1  -4  862.37    4.12   0
   0   1   4  857.01    4.98   0
   1   1   4  412.95    4.18   0
  -1  -1  -4  399.24    4.15   0
  -1   1  -4  384.28    2.78   0
   1  -1   4  388.78    2.86   0
   2  -1   4   53.99    1.31   0
  -2   1  -4   57.77    1.27   0
  -2  -1  -4   56.11    1.78   0
   2   1   4   53.80    1.98   0
  -3  -1  -4    1.53    0.98   0
   3   1   4    1.32    0.95   0
   3  -1   4    1.33    0.96   0
  -3   1  -4    1.94    0.77   0
   4   1   4   40.91    1.29   0
   4  -1   4   43.35    1.05   0
  -4   1  -4   42.65    1.12   0
  -4  -1  -4   41.94    1.27   0
   5  -1   4    4.46    0.74   0
   5   1   4    4.31    0.85   0
  -5  -1  -4    4.24    0.72   0
  -5   1  -4    5.09    0.83   0
   6   1   4    7.32    0.91   0
   6   1   4    6.99    0.74   0
  -6   1  -4    6.39    0.71   0
   6  -1   4    6.55    0.69   0
   7   1   4   42.32    1.14   0
  -7   1  -4   42.71    0.96   0
   7   1   4   40.93    0.99   0
   7  -1   4   44.42    0.94   0
   8   1   4    0.79    0.83   0
   8   1   4    0.05    0.84   0
   8  -1   4    0.64    0.69   0
   9  -1   4    7.90    0.77   0
   9  -1   4    8.86    0.79   0
   9   1   4    8.30    0.91   0
   9   1   4    8.51    0.75   0
  10  -1   4    3.06    0.77   0
  10  -1   4    3.02    0.74   0
  10   1   4    2.88    0.96   0
  10   1   4    2.90    0.79   0
  11   1   4    2.46    0.83   0
  11  -1   4    1.27    0.79   0
  11   1   4    2.54    0.96   0
  11  -1   4    1.04    0.78   0
  12  -1   4   -0.45    0.79   0
  12  -1   4    0.48    0.83   0
  12   1   4   -0.15    0.86   0
  12   1   4    0.69    0.83   0
  13   1   4    0.46    1.11   0
  13  -1   4   -0.10    1.12   0
  13  -1   4    2.13    0.89   0
  13   1   4    1.20    1.09   0
  14  -1   4    0.34    1.26   0
  14  -1   4   -0.36    1.00   0
  14   1   4    0.95    1.03   0
  14   1   4    0.79    0.98   0
  14   2  -4    1.27    1.01   0
  14   2  -4    0.51    0.97   0
  14  -2  -4    2.41    0.91   0
  14  -2  -4    0.30    1.04   0
  13  -2  -4    2.10    0.93   0
  13  -2  -4    1.29    0.86   0
  13   2  -4    0.92    0.91   0
  13   2  -4    1.00    0.86   0
  12   2  -4   -0.80    0.82   0
  12  -2  -4    0.32    0.80   0
  12   2  -4   -0.87    0.89   0
  12  -2  -4   -0.24    0.84   0
  11   2  -4    0.77    0.78   0
  11  -2  -4    0.99    0.79   0
  11  -2  -4    0.69    0.80   0
  11   2  -4   -0.01    0.85   0
  10  -2  -4   14.71    0.92   0
  10  -2  -4   18.73    0.86   0
  10   2  -4   16.44    0.87   0
  10   2  -4   15.97    0.81   0
   9  -2  -4   11.24    0.86   0
   9   2  -4   10.44    0.77   0
   9   2  -4    9.14    0.82   0
   9  -2  -4   12.07    0.78   0
  -8  -2   4   75.93    1.11   0
   8  -2  -4   76.71    1.11   0
   8   2  -4   77.73    1.08   0
   8  -2  -4   77.81    1.15   0
   7  -2  -4   -0.31    0.72   0
   7   2  -4    1.39    0.71   0
  -7  -2   4    1.49    0.70   0
   7  -2  -4    0.05    0.71   0
   6  -2  -4   20.31    0.66   0
   6  -2  -4   20.60    0.80   0
  -6  -2   4   21.69    0.65   0
   6   2  -4   20.06    0.84   0
   5   2  -4  144.25    1.43   0
  -5  -2   4  143.79    1.41   0
   5  -2  -4  136.08    1.37   0
   5  -2  -4  140.24    1.40   0
   4  -2  -4  137.92    1.48   0
   4  -2  -4  146.80    1.49   0
  -4  -2   4  140.15    1.40   0
   4   2  -4  144.67    1.46   0
   3   2  -4    0.75    0.92   0
  -3  -2   4    0.58    0.84   0
   3  -2  -4    0.82    0.78   0
   3  -2  -4    0.65    0.55   0
  -2  -2   4   70.07    1.21   0
   2  -2  -4   69.77    1.31   0
   2   2  -4   68.10    1.50   0
  -1  -2   4  246.35    2.28   0
   1  -2  -4  237.30    2.39   0
  -1   2   4  233.32    2.35   0
   1   2  -4  231.47    2.21   0
   0  -2   4  393.27    2.72   0
   0  -2  -4  423.55    3.93   0
   0   2  -4  400.65    2.65   0
   0   2   4  434.46    3.90   0
  -1   2  -4   11.37    1.02   0
  -1  -2  -4   11.50    2.10   0
   1   2   4   11.83    1.63   0
   1  -2   4   10.92    1.10   0
   2   2   4  113.83    4.17   0
   2  -2   4  107.85    1.47   0
  -2   2  -4  105.22    1.40   0
  -2  -2  -4  104.52    3.98   0
   3   2   4   68.63    2.01   0
   3  -2   4   66.35    1.17   0
   3   2   4   65.97    2.07   0
  -3   2  -4   65.38    1.16   0
   4   2   4  196.94    2.57   0
  -4   2  -4  207.15    1.70   0
   4   2   4  216.77    2.53   0
   4  -2   4  202.99    1.67   0
   5   2   4    0.49    0.85   0
   5  -2   4    0.66    0.71   0
  -5   2  -4    0.68    0.75   0
   5   2   4    0.73    0.89   0
   6   2   4    1.21    0.86   0
   6  -2   4    1.21    0.70   0
   6   2   4    1.39    0.84   0
  -6   2  -4    0.43    0.71   0
   7   2   4    0.33    0.88   0
   7  -2   4   -0.69    0.71   0
  -7   2  -4    0.94    0.71   0
   7   2   4    0.66    0.85   0
   8   2   4   27.03    0.93   0
   8   2   4   26.45    1.05   0
  -8   2  -4   25.51    0.88   0
   8  -2   4   25.71    0.87   0
   9   2   4    4.98    0.98   0
   9   2   4    4.46    0.81   0
   9  -2   4    4.46    0.77   0
  10   2   4    4.54    0.80   0
  10   2   4    4.05    0.82   0
  10  -2   4    4.05    0.86   0
  10  -2   4    3.85    0.85   0
  11   2   4    1.46    0.79   0
  11  -2   4    1.75    0.82   0
  11  -2   4    2.73    0.85   0
  11   2   4    2.24    0.81   0
  12   2   4    0.88    1.05   0
  12  -2   4    1.44    0.86   0
  12  -2   4   -0.50    0.88   0
  12   2   4    0.82    0.81   0
  13  -2   4    1.97    0.95   0
  13  -2   4    0.92    0.94   0
  13   2   4    2.08    0.94   0
  13   2   4    2.25    0.93   0
  14   2   4    0.56    1.26   0
  14   2   4    0.50    1.06   0
  14  -2   4    1.06    1.02   0
  14  -2   4    1.94    1.03   0
  14  -3  -4    1.45    0.93   0
  14   3  -4    0.88    1.05   0
  14   3  -4    0.30    0.97   0
  14  -3  -4   -0.12    0.76   0
  13   3  -4    0.88    0.88   0
  13  -3  -4    0.67    0.87   0
  13   3  -4    1.64    0.96   0
  13  -3  -4    1.51    1.01   0
  12   3  -4   -0.29    0.83   0
  12  -3  -4    0.86    0.82   0
  12  -3  -4    0.36    0.62   0
  12   3  -4    1.85    0.90   0
  11   3  -4    4.33    0.88   0
  11   3  -4    5.56    0.79   0
  11  -3  -4    5.79    0.85   0
  11  -3  -4    5.90    0.90   0
  10   3  -4    0.57    0.76   0
  10   3  -4    0.60    0.80   0
  10  -3  -4    0.71    0.53   0
  10  -3  -4    0.72    0.78   0
   9   3  -4   20.21    0.88   0
   9  -3  -4   22.60    0.86   0
  -9  -3   4   21.63    1.04   0
   9  -3  -4   24.05    0.91   0
   8  -3  -4   31.86    0.75   0
   8  -3  -4   34.24    0.89   0
  -8  -3   4   32.99    0.92   0
   8   3  -4   32.48    0.90   0
   7   3  -4   11.17    0.76   0
   7  -3  -4   12.28    0.80   0
  -7  -3   4   11.18    0.75   0
   7  -3  -4   11.96    0.78   0
   6   3  -4   94.61    1.19   0
   6  -3  -4   90.81    1.17   0
  -6  -3   4   95.36    1.15   0
   6  -3  -4   94.98    1.16   0
   5  -3  -4   16.00    0.82   0
  -5  -3   4   14.78    0.82   0
   5  -3  -4   15.48    0.80   0
   5   3  -4   13.32    0.89   0
  -4  -3   4   27.76    0.92   0
   4   3  -4   26.98    1.01   0
   4  -3  -4   27.19    0.96   0
   4  -3  -4   24.98    0.93   0
   3   3  -4   62.18    1.23   0
  -3  -3   4   69.01    1.20   0
   3  -3  -4   68.73    1.23   0
   3  -3  -4   67.58    1.18   0
   2  -3  -4  299.32    2.28   0
   2  -3  -4  290.69    2.27   0
   2   3  -4  289.54    2.10   0
  -2  -3   4  295.29    2.07   0
  -1  -3   4   -0.27    1.12   0
   1  -3  -4    0.56    0.83   0
   1   3  -4    3.06    1.07   0
   1  -3  -4   -0.23    0.80   0
   0  -3   4    1.21    1.12   0
   0   3  -4    0.76    1.02   0
   0  -3  -4    1.45    1.05   0
   0  -3  -4    0.23    1.04   0
  -1  -3  -4  154.93    3.69   0
  -1   3  -4  140.25    1.54   0
   1  -3   4  148.29    1.64   0
  -1  -3  -4  152.97    3.62   0
  -2   3  -4   31.85    0.99   0
   2  -3   4   30.47    1.02   0
   3  -3   4  140.41    1.43   0
  -3   3  -4  137.78    1.40   0
   4   3   4   41.55    1.85   0
   4  -3   4   40.09    0.82   0
  -4   3  -4   41.67    1.02   0
   4   3   4   40.95    1.82   0
   5   3   4   12.80    1.20   0
  -5   3  -4   12.12    0.80   0
   5  -3   4   12.64    0.78   0
   5   3   4   13.41    1.19   0
   6  -3   4   13.05    0.80   0
   6   3   4   13.67    0.98   0
  -6   3  -4   13.70    0.78   0
   6   3   4   13.07    0.99   0
  -7   3  -4  132.68    1.36   0
   7   3   4  135.88    1.72   0
   7  -3   4  127.87    1.29   0
   7   3   4  132.97    1.76   0
   8  -3   4    3.91    0.74   0
   8   3   4    4.49    0.96   0
   8   3   4    5.66    0.92   0
  -8   3  -4    3.59    0.77   0
   9  -3   4    3.91    0.77   0
  -9   3  -4    3.24    0.78   0
   9   3   4    2.52    0.94   0
   9   3   4    2.14    0.95   0
  10   3   4    4.34    1.01   0
  10  -3   4    3.15    0.77   0
  10   3   4    3.69    0.83   0
  11   3   4    0.52    1.01   0
  11   3   4    1.26    1.03   0
  11  -3   4    1.21    0.82   0
  11  -3   4    1.77    0.83   0
  12   3   4   -0.16    0.90   0
  12  -3   4    0.10    0.94   0
  12   3   4   -0.25    1.06   0
  12  -3   4   -0.85    0.96   0
  13  -3   4    0.79    0.95   0
  13  -3   4    1.39    0.96   0
  13   3   4    2.12    1.18   0
  13   3   4   -0.50    0.97   0
  14  -3   4    0.88    1.03   0
  14   3   4   -0.46    1.00   0
  14  -3   4    1.07    1.04   0
  14   3   4    0.71    1.25   0
  14  -4  -4    2.24    1.09   0
  14   4  -4    0.20    0.98   0
  14  -4  -4    2.78    1.01   0
  14   4  -4    1.63    1.08   0
  13   4  -4   -0.62    0.92   0
  13  -4  -4    0.60    0.98   0
  13  -4  -4   -0.59    0.92   0
  13   4  -4    2.74    0.98   0
  12   4  -4    0.74    0.82   0
  12   4  -4    0.63    0.86   0
  12  -4  -4    2.31    0.86   0
  12  -4  -4    0.99    0.89   0
  11   4  -4   -0.66    0.78   0
  11   4  -4   -0.69    0.80   0
  11  -4  -4    0.79    0.83   0
  11  -4  -4   -0.47    0.81   0
  10   4  -4   -0.40    0.79   0
  10  -4  -4   -0.45    0.78   0
  10  -4  -4    1.03    0.58   0
   9  -4  -4   42.55    1.00   0
   9   4  -4   38.56    1.01   0
  -9  -4   4   41.10    1.07   0
   9  -4  -4   40.83    1.01   0
   8  -4  -4    2.48    0.77   0
   8   4  -4    3.10    0.78   0
   8  -4  -4    2.27    0.75   0
  -8  -4   4    2.85    0.75   0
   7  -4  -4   -0.03    0.52   0
   7   4  -4    0.27    0.75   0
  -7  -4   4   -0.21    0.66   0
   7  -4  -4   -0.47    0.76   0
  -6  -4   4    3.28    0.71   0
   6   4  -4    2.06    0.77   0
   6  -4  -4    1.89    0.75   0
   6  -4  -4    1.96    0.72   0
  -5  -4   4   12.85    0.75   0
   5  -4  -4   11.56    0.77   0
   5  -4  -4   11.87    0.77   0
   5   4  -4   11.41    0.90   0
   4   4  -4   14.55    0.97   0
   4  -4  -4   14.36    0.86   0
   4  -4  -4   14.00    0.86   0
  -4  -4   4   14.41    0.85   0
   3  -4  -4    6.09    0.80   0
  -3  -4   4    5.58    0.92   0
   3   4  -4    4.72    0.96   0
   2   4  -4   47.40    1.14   0
   2  -4  -4   47.61    1.10   0
  -2  -4   4   49.11    1.16   0
   1   4  -4  159.14    1.63   0
  -1  -4   4  161.01    1.63   0
   1  -4  -4  155.28    1.94   0
   0  -4   4  117.13    1.48   0
   0   4  -4  129.53    1.48   0
   0  -4  -4  125.38    1.99   0
  -1   4  -4   60.85    1.20   0
  -1  -4  -4   64.26    1.95   0
  -1  -4  -4   61.43    1.93   0
   1  -4   4   61.17    1.27   0
  -2   4  -4   34.23    0.97   0
   2  -4   4   33.43    1.06   0
   3  -4   4   44.44    1.01   0
  -3   4  -4   43.03    0.98   0
   4  -4   4   12.78    0.76   0
  -4   4  -4   14.22    0.77   0
   5   4   4   49.67    1.93   0
   5  -4   4   48.19    0.83   0
  -5   4  -4   48.40    0.84   0
   5   4   4   49.66    1.76   0
   6   4   4    0.05    0.96   0
   6   4   4   -0.13    1.06   0
  -6   4  -4    0.56    0.75   0
   6  -4   4    1.07    0.77   0
  -7   4  -4   25.79    0.76   0
   7   4   4   25.96    1.37   0
   7  -4   4   26.70    0.94   0
   7   4   4   27.94    1.34   0
   8   4   4    4.49    0.98   0
  -8   4  -4    4.44    0.74   0
   8   4   4    3.74    1.11   0
   8  -4   4    2.16    0.73   0
   9  -4   4    8.65    0.78   0
   9   4   4    9.29    1.01   0
   9   4   4    7.93    1.02   0
  -9   4  -4    5.75    0.79   0
  10   4   4    0.43    0.98   0
  10  -4   4   -0.67    0.76   0
 -10   4  -4    0.18    0.80   0
  10   4   4   -0.09    0.80   0
  11   4   4    2.65    1.07   0
  11  -4   4    2.11    0.83   0
  11  -4   4    3.18    0.88   0
  11   4   4    3.35    1.04   0
  12   4   4    0.55    1.09   0
  12  -4   4    1.66    0.93   0
  12   4   4    0.02    0.90   0
  12  -4   4    1.04    0.90   0
  13  -4   4    0.85    1.00   0
  13   4   4    1.33    1.23   0
  13   4   4    1.63    1.21   0
  13  -4   4    2.78    1.06   0
  14   5  -4    0.57    1.22   0
  14  -5  -4    0.59    0.74   0
  14  -5  -4   -1.79    1.05   0
  14   5  -4   -0.14    1.07   0
  13  -5  -4    0.07    0.94   0
  13  -5  -4    1.68    0.95   0
  13   5  -4    0.65    0.91   0
  13   5  -4    1.19    0.98   0
  12   5  -4    1.57    0.86   0
  12   5  -4    0.34    0.86   0
  12  -5  -4    1.85    0.93   0
  12  -5  -4    2.43    0.90   0
  11  -5  -4    0.42    0.59   0
  11   5  -4   -0.94    1.01   0
  11  -5  -4    0.21    0.84   0
  11   5  -4   -0.43    0.86   0
  10  -5  -4    1.89    0.59   0
  10  -5  -4    3.07    0.82   0
  10   5  -4    2.87    0.80   0
 -10  -5   4    3.56    0.97   0
   9   5  -4    0.36    0.79   0
  -9  -5   4    1.03    0.96   0
   9  -5  -4    0.80    0.78   0
   9  -5  -4    0.13    0.77   0
   8  -5  -4    6.38    0.81   0
   8   5  -4    5.65    0.84   0
  -8  -5   4    3.89    0.81   0
   8  -5  -4    5.77    0.80   0
   7   5  -4    3.15    0.82   0
  -7  -5   4    2.64    0.71   0
   7  -5  -4    3.51    0.72   0
   7  -5  -4    1.61    0.51   0
   6   5  -4   60.92    1.11   0
  -6  -5   4   64.89    1.06   0
   6  -5  -4   63.47    1.03   0
   6  -5  -4   60.50    1.04   0
   5  -5  -4   23.56    0.86   0
   5   5  -4   22.93    0.93   0
   5  -5  -4   22.55    0.87   0
  -5  -5   4   24.14    0.84   0
   4  -5  -4    6.60    0.75   0
  -4  -5   4    7.17    0.85   0
   4   5  -4    6.91    0.90   0
  -3  -5   4   62.94    1.18   0
   3   5  -4   63.58    1.21   0
  -3   5   4   56.56    1.12   0
   3  -5  -4   58.98    1.12   0
   2  -5  -4   99.93    1.47   0
  -2  -5   4  104.89    1.39   0
   2   5  -4  103.36    1.34   0
  -2   5   4  101.90    1.35   0
   1  -5  -4   13.33    1.04   0
  -1   5   4   12.31    0.83   0
   1   5  -4   13.23    0.68   0
  -1  -5   4   12.91    0.99   0
   0  -5  -4   22.56    1.12   0
   0   5  -4   21.93    0.92   0
   0   5   4   20.41    1.06   0
   0  -5   4   22.47    1.01   0
  -1   5  -4   16.15    0.85   0
   1  -5   4   16.87    0.74   0
   1   5   4   15.27    1.13   0
  -1  -5  -4   16.88    1.41   0
   2   5   4  167.03    3.32   0
   2  -5   4  173.94    1.48   0
  -2   5  -4  166.17    1.34   0
  -2  -5  -4  183.90    3.55   0
  -3   5  -4    4.52    0.70   0
   3  -5   4    5.14    0.74   0
  -4   5  -4   22.07    0.85   0
   4  -5   4   22.43    0.89   0
   5   5   4   12.56    1.84   0
   5   5   4   13.86    1.69   0
   5  -5   4   13.58    0.83   0
  -5   5  -4   13.27    0.63   0
   6   5   4  269.30    3.39   0
  -6   5  -4  258.87    1.71   0
   6  -5   4  264.60    1.66   0
   6   5   4  255.11    3.44   0
   7   5   4    9.04    1.20   0
   7   5   4    9.52    1.29   0
   7  -5   4    9.55    0.79   0
  -7   5  -4    9.43    0.81   0
   8   5   4    8.34    1.13   0
   8   5   4    8.35    1.19   0
   8  -5   4    7.23    0.57   0
  -8   5  -4    8.55    0.83   0
   9   5   4    7.00    1.21   0
   9  -5   4    5.73    0.79   0
  -9   5  -4    5.35    0.57   0
   9   5   4    4.95    1.02   0
  10  -5   4    0.60    0.80   0
 -10   5  -4    1.39    0.84   0
  10   5   4    0.63    1.13   0
  10   5   4   -0.36    1.11   0
  11   5   4    0.97    1.21   0
  11   5   4    1.24    1.06   0
  11  -5   4    2.30    0.84   0
  12  -5   4    3.99    0.96   0
  12   5   4    2.19    1.33   0
  12  -5   4    2.15    0.92   0
  12   5   4    2.19    1.15   0
  13  -5   4    1.55    1.03   0
  13   5   4    0.79    1.22   0
  13   5   4    1.50    1.24   0
  13  -5   4    1.37    1.04   0
  13  -6  -4   -0.68    1.02   0
  13   6  -4    1.06    1.22   0
  13   6  -4    1.26    1.16   0
  13  -6  -4    1.23    1.01   0
  12   6  -4   -0.08    0.88   0
  12   6  -4   -0.08    0.88   0
  12  -6  -4    1.60    0.94   0
  12  -6  -4   -1.29    0.95   0
  11  -6  -4    2.58    0.86   0
  11  -6  -4    1.06    0.61   0
  11   6  -4    2.58    0.84   0
  10  -6  -4    1.24    0.83   0
 -10  -6   4    0.27    0.81   0
  10   6  -4    0.07    0.80   0
  10  -6  -4    2.60    0.81   0
  -9  -6   4    3.08    0.81   0
   9  -6  -4    3.39    0.80   0
   9   6  -4    3.12    0.78   0
   9  -6  -4    4.21    0.80   0
   8  -6  -4   -0.29    0.55   0
   8   6  -4   -0.16    0.84   0
   8  -6  -4    1.18    0.76   0
  -8  -6   4    0.23    0.80   0
   7   6  -4   39.18    1.23   0
   7  -6  -4   42.34    0.92   0
  -7  -6   4   42.78    1.03   0
   7  -6  -4   42.01    0.94   0
   6   6  -4    2.70    0.83   0
  -6  -6   4    2.46    0.73   0
   6  -6  -4    2.64    0.54   0
   6  -6  -4    3.36    0.76   0
   5  -6  -4    0.64    0.72   0
   5   6  -4   -0.09    0.96   0
  -5  -6   4    0.87    0.73   0
   4  -6  -4   68.56    1.07   0
  -4  -6   4   77.78    1.18   0
   4   6  -4   72.55    1.17   0
  -4   6   4   68.24    1.05   0
   3  -6  -4    9.59    0.76   0
  -3  -6   4   10.10    0.94   0
  -3   6   4    9.85    0.73   0
   3   6  -4    9.28    0.84   0
   2  -6  -4  136.02    1.47   0
  -2   6   4  130.62    1.46   0
   2   6  -4  132.73    1.39   0
  -2  -6   4  140.29    1.48   0
   1   6  -4   87.28    1.20   0
   1  -6  -4   84.43    1.29   0
  -1  -6   4   88.01    1.28   0
  -1   6   4   82.34    1.28   0
   0  -6  -4    1.06    0.87   0
   0  -6   4    1.16    0.90   0
   0   6  -4    2.17    0.55   0
   0   6   4    1.56    0.85   0
  -1   6  -4    1.39    0.73   0
   1   6   4    0.76    0.89   0
  -1  -6  -4    0.48    1.23   0
   1  -6   4    0.46    0.59   0
  -2  -6  -4   19.44    1.63   0
  -2   6  -4   18.31    0.79   0
   2  -6   4   17.51    0.86   0
   2   6   4   16.79    1.31   0
  -3   6  -4    5.46    0.71   0
  -3  -6  -4    0.26    1.23   0
   3   6   4   -0.12    1.41   0
   3  -6   4   -0.18    0.75   0
   4  -6   4   19.25    0.84   0
  -4   6  -4   16.84    0.80   0
   5  -6   4   22.11    0.88   0
  -5   6  -4   22.43    0.85   0
   6   6   4   12.57    1.75   0
   6   6   4   11.12    1.86   0
   6  -6   4   12.69    0.59   0
  -6   6  -4   10.95    0.79   0
   7   6   4    1.32    1.30   0
   7  -6   4    3.00    0.77   0
  -7   6  -4    2.44    0.76   0
   7   6   4    1.27    1.38   0
   8  -6   4    2.57    0.78   0
   8   6   4    4.31    1.38   0
   8   6   4    4.79    1.26   0
  -8   6  -4    4.70    0.58   0
   9   6   4    0.46    1.20   0
   9   6   4    0.45    1.25   0
   9  -6   4    0.63    0.77   0
  -9   6  -4    1.67    0.77   0
  10  -6   4    1.39    0.83   0
 -10   6  -4   -0.15    0.88   0
  10   6   4    0.97    1.22   0
  10   6   4    1.19    1.21   0
  11   6   4    0.52    1.24   0
  11  -6   4    0.76    0.90   0
  11   6   4   -0.22    1.28   0
  12  -6   4    0.83    0.98   0
  12   6   4    0.35    1.37   0
  12  -6   4    1.23    0.91   0
  12   6   4    0.07    1.38   0
  13  -6   4    2.94    1.05   0
  13   6   4   -0.24    1.48   0
  13   6   4   -0.01    1.46   0
  13  -6   4    0.17    1.09   0
  13  -7  -4    0.99    1.02   0
  13  -7  -4    1.08    1.05   0
  13   7  -4   -0.04    1.05   0
  13   7  -4    0.34    1.01   0
  12   7  -4    0.78    1.16   0
  12  -7  -4    0.03    0.94   0
  12  -7  -4    1.26    0.94   0
  12   7  -4   -0.24    0.95   0
  11  -7  -4    5.68    0.93   0
  11  -7  -4    6.75    0.91   0
  11   7  -4    5.22    0.89   0
  10  -7  -4    1.10    0.85   0
 -10  -7   4    0.89    0.82   0
  10   7  -4    1.19    0.84   0
  10  -7  -4    1.74    0.83   0
   9  -7  -4    4.04    0.81   0
  -9  -7   4    4.22    0.83   0
   9   7  -4    3.61    0.82   0
   9  -7  -4    3.97    0.82   0
   8  -7  -4    1.57    0.75   0
  -8  -7   4    1.07    0.81   0
   8   7  -4    0.11    0.81   0
   8  -7  -4    0.05    0.74   0
   7   7  -4   20.40    0.92   0
  -7  -7   4   22.38    0.92   0
   7  -7  -4   22.03    0.88   0
   7  -7  -4   22.07    0.86   0
  -6  -7   4    4.12    0.76   0
   6  -7  -4    3.48    0.74   0
   6   7  -4    3.08    0.80   0
   5  -7  -4    0.85    0.73   0
  -5  -7   4    2.15    0.74   0
   5   7  -4    1.77    0.83   0
  -5   7   4    1.47    0.70   0
   4  -7  -4    3.07    0.72   0
  -4   7   4    1.47    0.71   0
   4   7  -4    3.45    0.79   0
  -4  -7   4    3.53    0.82   0
  -3   7   4   32.29    0.86   0
   3  -7  -4   33.59    0.89   0
  -3  -7   4   36.43    1.02   0
   3   7  -4   33.85    0.96   0
  -2  -7   4   18.59    0.97   0
   2  -7  -4   18.92    0.84   0
  -2   7   4   18.61    0.94   0
   2   7  -4   17.85    0.83   0
  -1  -7   4   11.79    0.92   0
   1  -7  -4   10.69    0.95   0
   1   7  -4   10.57    0.76   0
  -1   7   4   10.14    0.77   0
   0   7   4    7.50    0.94   0
   0  -7   4    8.95    0.88   0
   0   7  -4    7.09    0.77   0
   0  -7  -4    8.50    0.98   0
  -1  -7  -4   33.48    1.30   0
   1  -7   4   32.18    0.99   0
   1   7   4   31.03    1.20   0
  -1   7  -4   33.18    0.90   0
  -2  -7  -4   15.18    1.30   0
  -2   7  -4   14.32    0.78   0
   2  -7   4   13.96    0.87   0
   2   7   4   13.10    1.05   0
   3  -7   4    1.59    0.79   0
  -3  -7  -4    0.58    1.22   0
  -3   7  -4   -0.04    0.71   0
   3   7   4    0.29    1.15   0
  -4   7  -4   -0.17    0.73   0
  -4  -7  -4    0.09    1.49   0
   4   7   4    0.40    1.63   0
   4  -7   4   -0.70    0.78   0
   5  -7   4    1.80    0.76   0
  -5   7  -4    1.96    0.72   0
  -6   7  -4    0.93    0.75   0
   6  -7   4    1.19    0.76   0
  -7   7  -4   15.19    0.82   0
   7  -7   4   14.25    0.62   0
   8   7   4    0.06    1.64   0
   8  -7   4    0.70    0.54   0
   8   7   4    0.54    1.65   0
  -8   7  -4    1.60    0.78   0
   9  -7   4   -0.31    0.81   0
   9   7   4    0.25    1.54   0
   9   7   4    0.12    1.52   0
  -9   7  -4   -0.17    0.82   0
 -10   7  -4    1.41    0.87   0
  10   7   4    1.00    1.48   0
  10   7   4    1.14    1.50   0
  10  -7   4    1.89    0.85   0
 -11   7  -4    1.32    0.93   0
  11  -7   4   -1.38    0.88   0
  11   7   4   -0.03    1.58   0
  11   7   4    0.60    1.53   0
  12   7   4    0.96    1.73   0
  12  -7   4    0.31    1.02   0
  12  -7   4    1.18    0.99   0
  12   7   4    0.45    1.85   0
  12  -8  -4    0.88    0.97   0
  12   8  -4   -0.24    1.21   0
  12  -8  -4    0.67    0.99   0
  12   8  -4    1.80    1.20   0
 -11  -8   4    0.31    1.10   0
  11  -8  -4    0.87    0.92   0
  11  -8  -4    0.45    0.90   0
  11   8  -4    1.26    0.89   0
  10  -8  -4    0.15    0.87   0
  10  -8  -4    0.00    0.84   0
  10   8  -4    0.73    0.88   0
 -10  -8   4    1.32    0.82   0
  -9  -8   4    1.27    0.83   0
   9  -8  -4   -0.88    0.81   0
   9   8  -4    0.67    0.80   0
   9  -8  -4   -0.92    0.79   0
  -8  -8   4    7.57    0.85   0
   8  -8  -4    8.06    0.82   0
   8   8  -4    5.58    0.98   0
   8  -8  -4    5.81    0.82   0
   7   8  -4   18.52    0.93   0
   7  -8  -4   19.54    0.85   0
  -7  -8   4   23.26    1.08   0
   6  -8  -4   11.29    0.80   0
   6   8  -4   11.19    0.88   0
  -6  -8   4   14.44    1.05   0
  -5   8   4    2.18    0.69   0
   5  -8  -4    2.74    0.71   0
   5   8  -4    2.39    0.81   0
  -5  -8   4    2.17    0.79   0
  -4  -8   4   14.60    1.08   0
   4   8  -4   13.03    0.97   0
   4  -8  -4   12.33    0.82   0
  -4   8   4   14.11    0.80   0
   3  -8  -4   11.52    0.76   0
  -3  -8   4   10.73    0.91   0
  -3   8   4   11.68    0.72   0
   3   8  -4    9.37    0.78   0
  -2  -8   4   44.90    1.13   0
   2  -8  -4   43.80    0.98   0
   2   8  -4   42.48    0.96   0
  -2   8   4   43.84    1.10   0
   1   8  -4    0.48    0.72   0
   1  -8  -4    1.16    0.94   0
  -1   8   4    1.50    0.74   0
  -1  -8   4    1.18    0.92   0
   0   8   4    0.08    0.90   0
   0  -8   4    0.82    0.91   0
   0   8  -4   -0.39    0.73   0
   0  -8  -4    0.27    0.80   0
  -1   8  -4    1.24    0.51   0
   1  -8   4    0.69    0.89   0
  -1  -8  -4    2.58    1.09   0
   1   8   4    1.57    0.89   0
  -2   8  -4    0.47    0.69   0
  -2  -8  -4    0.34    1.10   0
   2   8   4    0.73    1.01   0
   2  -8   4   -0.05    0.82   0
   3   8   4    4.76    1.07   0
  -3  -8  -4    5.65    1.22   0
   3  -8   4    4.31    0.57   0
  -3   8  -4    4.24    0.52   0
   4   8   4   16.56    1.57   0
  -4   8  -4   17.26    0.80   0
  -4  -8  -4   17.51    1.57   0
   4  -8   4   19.33    0.86   0
  -5   8  -4   14.84    0.84   0
   5  -8   4   16.79    0.85   0
   6  -8   4    0.79    0.77   0
  -6   8  -4   -0.25    0.74   0
  -7   8  -4    1.78    0.79   0
   7  -8   4    0.32    0.80   0
  -8   8  -4    0.79    0.82   0
   8  -8   4    2.02    0.84   0
   9  -8   4    3.29    0.64   0
  -9   8  -4    2.12    0.66   0
 -10   8  -4    1.06    0.88   0
  10  -8   4    0.13    0.90   0
 -11   8  -4   -1.17    0.96   0
  11  -8   4   -0.48    0.68   0
  12  -8   4    0.33    1.06   0
  12  -9  -4    1.02    1.04   0
  12  -9  -4    0.81    1.02   0
  12   9  -4    1.49    1.26   0
  12   9  -4    1.49    1.29   0
  11  -9  -4    0.66    0.95   0
 -11  -9   4    1.25    1.20   0
  11   9  -4   -0.59    0.91   0
  11  -9  -4    0.34    0.96   0
 -10  -9   4    0.15    1.10   0
  10   9  -4    0.17    0.88   0
  10  -9  -4    1.24    0.88   0
  10  -9  -4    1.14    0.89   0
   9  -9  -4   -0.13    0.85   0
  -9  -9   4    0.49    1.02   0
   9   9  -4   -0.09    1.05   0
   9  -9  -4    1.00    0.57   0
   8  -9  -4    4.00    0.82   0
   8   9  -4    2.78    0.98   0
  -8  -9   4    3.51    1.01   0
   8  -9  -4    3.76    0.81   0
  -7  -9   4    9.48    0.83   0
   7   9  -4    7.15    0.86   0
   7  -9  -4    8.24    0.83   0
  -6   9   4    0.97    0.73   0
  -6  -9   4    0.36    0.80   0
   6   9  -4   -0.52    0.91   0
   6  -9  -4    1.46    0.73   0
   5  -9  -4    3.24    0.77   0
   5   9  -4    2.21    0.76   0
  -5  -9   4    2.81    0.80   0
  -5   9   4    3.51    0.72   0
   4  -9  -4    0.28    0.71   0
  -4  -9   4    0.88    0.85   0
  -4   9   4    1.09    0.71   0
   4   9  -4    0.70    0.95   0
   3   9  -4    3.11    0.73   0
   3  -9  -4    4.49    0.74   0
  -3  -9   4    2.89    1.08   0
  -3   9   4    3.76    0.88   0
  -2  -9   4   99.18    1.28   0
   2  -9  -4   94.56    1.25   0
   2   9  -4   88.35    1.22   0
  -2   9   4   89.55    1.25   0
  -1   9   4   29.35    0.95   0
   1   9  -4   30.27    0.91   0
   1  -9  -4   31.61    0.97   0
  -1  -9   4   32.09    1.00   0
   0  -9   4  106.05    1.28   0
   0  -9  -4  109.39    1.55   0
   0   9   4   98.12    1.53   0
   0   9  -4   97.06    1.21   0
  -1   9  -4   14.46    0.78   0
   1   9   4   13.39    1.05   0
   1  -9   4   17.64    0.92   0
  -1  -9  -4   15.09    1.18   0
   2  -9   4    2.98    0.81   0
  -2  -9  -4    2.79    1.12   0
  -2   9  -4    2.96    0.72   0
   2   9   4    2.59    0.93   0
  -3  -9  -4    0.16    1.17   0
   3  -9   4   -0.72    0.83   0
   3   9   4    0.38    0.91   0
  -3   9  -4   -0.45    0.72   0
  -4  -9  -4    2.44    1.16   0
   4  -9   4    3.52    0.82   0
   4   9   4    2.25    1.17   0
  -4   9  -4    1.37    0.75   0
  -5   9  -4    2.48    0.74   0
   5  -9   4    1.06    0.78   0
   6  -9   4    5.31    0.61   0
  -6   9  -4    5.15    0.81   0
  -7   9  -4    1.92    0.81   0
   7  -9   4    1.17    0.84   0
   8  -9   4    4.34    0.87   0
  -8   9  -4    2.25    0.88   0
   9  -9   4    4.31    0.96   0
  -9   9  -4    4.96    0.91   0
  10  -9   4    0.59    0.93   0
 -10   9  -4    0.87    0.95   0
  11  -9   4   -0.86    1.03   0
 -11   9  -4    0.75    1.01   0
  11 -10  -4    0.76    1.02   0
  11  10  -4   -0.06    0.99   0
 -11 -10   4   -0.42    1.33   0
  11 -10  -4    0.11    0.97   0
  10 -10  -4    0.12    0.90   0
  10 -10  -4    1.04    0.92   0
  10  10  -4    0.27    0.95   0
 -10 -10   4    0.38    1.17   0
  -9 -10   4    2.59    1.10   0
   9 -10  -4    1.16    0.86   0
   9  10  -4    2.85    0.88   0
   9 -10  -4    1.98    0.85   0
   8 -10  -4    0.25    0.57   0
   8 -10  -4    0.19    0.57   0
  -8 -10   4   -0.18    0.89   0
   8  10  -4    0.28    0.83   0
   7 -10  -4    2.02    0.81   0
   7  10  -4    1.42    0.78   0
  -7 -10   4    0.94    0.81   0
   6 -10  -4   -0.26    0.51   0
  -6  10   4    1.30    0.82   0
   6  10  -4    1.35    0.77   0
  -6 -10   4    1.11    0.81   0
   5 -10  -4    1.85    0.84   0
  -5  10   4    2.47    0.83   0
  -5 -10   4    2.29    0.85   0
   5  10  -4    1.05    0.71   0
  -4 -10   4   -0.97    0.84   0
  -4  10   4   -0.78    0.72   0
   4 -10  -4    1.79    0.76   0
   4  10  -4    0.40    0.74   0
  -3 -10   4    3.28    0.87   0
   3 -10  -4    3.19    0.73   0
   3  10  -4    2.43    0.72   0
  -3  10   4    2.40    0.90   0
  -2 -10   4   27.77    1.03   0
   2 -10  -4   26.77    1.05   0
   2  10  -4   23.66    0.82   0
  -2  10   4   22.93    0.87   0
   1  10  -4    2.08    0.72   0
   1 -10  -4    2.52    0.77   0
  -1 -10   4    2.99    0.86   0
  -1  10   4    2.23    0.69   0
   0  10  -4   12.54    0.80   0
   0 -10   4   15.84    0.93   0
   0 -10  -4   14.78    0.92   0
   0  10   4   13.48    0.80   0
  -1  10  -4   53.54    1.00   0
   1 -10   4   60.64    1.07   0
   1  10   4   53.99    1.44   0
  -1 -10  -4   61.08    1.51   0
  -2  10  -4    0.42    0.54   0
  -2 -10  -4    1.20    1.08   0
   2 -10   4    1.20    0.84   0
   2  10   4    1.18    0.98   0
  -3 -10  -4    2.77    1.04   0
   3 -10   4    3.25    0.84   0
  -3  10  -4    1.72    0.75   0
   3  10   4    1.48    0.95   0
  -4 -10  -4    3.23    1.24   0
   4 -10   4    2.40    0.81   0
   4  10   4    2.20    1.26   0
  -4  10  -4    2.53    0.74   0
   5  10   4    0.15    1.86   0
  -5 -10  -4    0.15    1.54   0
   5 -10   4    0.46    0.82   0
  -5  10  -4   -0.60    0.57   0
  -6  10  -4    1.22    0.80   0
   6 -10   4    0.44    0.83   0
  -7  10  -4    2.14    0.87   0
   7 -10   4    4.75    0.64   0
   8 -10   4    0.47    0.90   0
  -8  10  -4   -1.00    0.61   0
  -9  10  -4    0.29    0.93   0
   9 -10   4   -0.65    0.98   0
  10 -10   4    1.54    1.01   0
 -10  10  -4    3.10    0.97   0
 -11  10  -4    0.88    1.06   0
 -10 -11   4    1.10    1.05   0
  10 -11  -4    0.68    0.99   0
  10 -11  -4    0.58    0.69   0
  10  11  -4   -0.09    1.18   0
   9 -11  -4    1.39    0.94   0
  -9 -11   4    0.10    0.97   0
   9 -11  -4    2.05    0.94   0
   9  11  -4    0.51    0.93   0
   8 -11  -4    0.58    0.84   0
   8  11  -4    0.99    0.85   0
   8 -11  -4    0.82    0.86   0
  -8 -11   4   -0.10    1.09   0
   7 -11  -4    3.44    0.65   0
   7  11  -4    3.04    0.86   0
  -7 -11   4    3.76    0.86   0
   6 -11  -4    1.44    0.78   0
  -6  11   4    0.48    0.80   0
  -6 -11   4    0.57    1.03   0
   6  11  -4    0.45    0.82   0
   5 -11  -4    4.78    0.81   0
  -5 -11   4    4.94    0.85   0
  -5  11   4    3.77    0.82   0
   5  11  -4    4.27    0.80   0
   4  11  -4   -0.53    0.75   0
   4 -11  -4    1.18    0.78   0
  -4  11   4    1.26    0.74   0
  -4 -11   4    0.45    0.84   0
   3  11  -4    2.65    0.73   0
  -3  11   4    2.35    0.79   0
   3 -11  -4    1.86    0.74   0
  -3 -11   4    1.15    0.84   0
  -2 -11   4    1.71    0.81   0
   2  11  -4    1.69    0.74   0
  -2  11   4   -0.36    0.75   0
   2 -11  -4    0.62    0.75   0
  -1 -11   4    8.09    0.95   0
  -1  11   4    6.93    0.82   0
   1  11  -4    6.72    0.81   0
   1 -11  -4    7.91    1.06   0
   0  11  -4    3.24    0.76   0
   0 -11  -4    3.13    0.81   0
   0  11   4    3.27    0.97   0
   0 -11   4    3.87    0.93   0
   1  11   4   28.75    1.08   0
  -1  11  -4   28.05    0.94   0
   1 -11   4   32.84    1.03   0
  -1 -11  -4   33.79    1.12   0
  -2  11  -4    1.38    0.75   0
   2 -11   4    2.29    0.83   0
  -2 -11  -4    1.38    1.28   0
   2  11   4    1.80    1.00   0
  -3  11  -4    0.10    0.75   0
   3  11   4    0.22    1.16   0
  -3 -11  -4    1.14    1.15   0
   3 -11   4    1.13    0.85   0
  -4 -11  -4    0.63    1.22   0
   4 -11   4    0.32    0.84   0
  -4  11  -4    0.97    0.85   0
   4  11   4    0.44    1.26   0
   5 -11   4    4.21    0.83   0
   5  11   4    1.50    1.99   0
  -5 -11  -4    1.10    1.66   0
  -5  11  -4    2.36    0.80   0
   6 -11   4   -0.84    0.88   0
  -6  11  -4   -0.04    0.61   0
  -7  11  -4    0.95    0.89   0
   7 -11   4    1.09    0.89   0
   8 -11   4   -0.25    0.99   0
  -8  11  -4    0.08    0.98   0
  -9  11  -4    1.72    0.98   0
   9 -11   4    0.32    0.98   0
  10 -11   4    1.25    1.08   0
 -10  11  -4   -0.47    0.75   0
   9 -12  -4   -0.26    0.96   0
   9 -12  -4    0.67    0.96   0
  -9 -12   4    0.04    1.03   0
   9  12  -4    0.84    1.22   0
  -8 -12   4    0.96    1.19   0
   8 -12  -4    1.09    0.91   0
   8  12  -4    0.89    0.94   0
   8 -12  -4    1.59    0.94   0
  -7 -12   4    0.05    0.89   0
   7 -12  -4    1.79    0.87   0
   7  12  -4   -0.50    0.89   0
  -6 -12   4    1.25    1.04   0
   6  12  -4   -0.47    1.04   0
   6 -12  -4    2.06    0.88   0
  -6  12   4    0.88    0.91   0
   5  12  -4    3.19    0.82   0
   5 -12  -4    2.04    0.87   0
  -5  12   4    3.14    0.85   0
  -5 -12   4    2.51    0.89   0
  -4 -12   4    2.78    0.84   0
   4  12  -4    2.25    0.80   0
   4 -12  -4    2.63    0.85   0
  -4  12   4    1.06    0.83   0
   3  12  -4    3.05    0.82   0
  -3 -12   4    4.32    0.88   0
   3 -12  -4    3.84    0.86   0
  -3  12   4    2.73    0.82   0
  -2 -12   4    1.00    1.09   0
   2  12  -4    1.34    0.82   0
   2 -12  -4    1.87    0.83   0
  -2  12   4    1.81    0.76   0
   1 -12  -4    0.65    0.82   0
  -1  12   4    0.08    0.97   0
   1  12  -4    1.56    0.81   0
  -1 -12   4   -0.24    0.91   0
   0  12  -4    1.85    0.82   0
   0 -12  -4    3.52    0.92   0
   0  12   4    2.83    0.82   0
   0 -12   4    3.82    0.89   0
   1 -12   4    4.04    0.88   0
  -1  12  -4    4.07    0.56   0
   1  12   4    4.57    0.88   0
  -1 -12  -4    4.74    1.15   0
  -2 -12  -4    1.25    1.09   0
   2  12   4    0.51    1.01   0
   2 -12   4    0.64    0.89   0
  -2  12  -4    0.49    0.80   0
  -3 -12  -4    1.05    1.26   0
   3 -12   4    0.61    0.85   0
   3  12   4    0.35    1.20   0
  -3  12  -4    0.66    0.79   0
   4  12   4    1.16    1.38   0
   4 -12   4    1.45    0.88   0
  -4 -12  -4    1.90    1.34   0
  -4  12  -4    1.68    0.59   0
  -5 -12  -4    0.34    1.71   0
   5 -12   4    0.64    0.88   0
  -5  12  -4   -0.83    0.84   0
   6 -12   4   -0.32    0.94   0
  -6  12  -4    0.06    0.91   0
   7 -12   4    0.98    0.96   0
  -7  12  -4    0.49    0.94   0
   8 -12   4    2.49    1.04   0
  -8  12  -4    2.46    1.01   0
   9 -12   4    0.20    1.07   0
  -9  12  -4   -0.32    1.05   0
   8  13  -4   -2.13    1.25   0
   8 -13  -4    0.48    0.97   0
  -8 -13   4    0.69    1.10   0
   8 -13  -4    0.61    0.99   0
  -7 -13   4   -0.28    1.21   0
   7  13  -4    0.56    0.95   0
   7 -13  -4    0.10    0.98   0
   6 -13  -4    2.15    0.92   0
  -6 -13   4   -1.21    0.92   0
   6  13  -4   -0.34    0.90   0
   5 -13  -4    0.66    0.85   0
  -5 -13   4    1.19    0.94   0
  -5  13   4    1.65    0.90   0
   5  13  -4    0.06    0.89   0
  -4 -13   4    3.88    0.92   0
   4  13  -4    0.88    0.90   0
   4 -13  -4    1.13    0.87   0
  -4  13   4    3.15    0.88   0
   3 -13  -4    1.38    1.03   0
  -3  13   4   -0.20    0.83   0
  -3 -13   4    2.48    0.94   0
   3  13  -4    0.65    0.86   0
  -2 -13   4   -1.31    0.95   0
   2  13  -4    1.12    0.85   0
  -2  13   4    0.66    1.08   0
   2 -13  -4    1.26    0.87   0
   1  13  -4    0.52    0.87   0
   1 -13  -4   -0.32    0.85   0
  -1  13   4    0.41    0.85   0
  -1 -13   4   -0.54    0.95   0
   0 -13   4    1.09    0.91   0
   0  13   4    0.42    0.87   0
   0  13  -4    0.18    0.82   0
   0 -13  -4   -0.51    0.91   0
   1  13   4    4.02    1.14   0
   1 -13   4    3.96    0.95   0
  -1  13  -4    3.57    0.89   0
  -1 -13  -4    5.97    1.23   0
  -2 -13  -4    0.51    1.13   0
   2 -13   4   -0.30    0.63   0
   2  13   4    0.08    1.08   0
  -2  13  -4    0.39    0.80   0
  -3 -13  -4    0.35    1.27   0
   3 -13   4    0.65    0.92   0
   3  13   4    0.74    1.09   0
  -3  13  -4    1.87    0.88   0
  -4 -13  -4    0.82    1.29   0
   4 -13   4    1.46    0.91   0
  -4  13  -4   -0.90    0.85   0
   4  13   4    0.20    1.42   0
  -5  13  -4    1.78    0.95   0
   5 -13   4    2.24    0.73   0
  -6  13  -4   -0.06    0.98   0
   6 -13   4    1.22    0.98   0
  -7  13  -4    0.98    0.74   0
   7 -13   4   -0.02    1.07   0
   6 -14  -4    1.33    0.99   0
   6  14  -4   -0.12    1.21   0
  -6 -14   4    1.49    1.00   0
   5  14  -4    1.36    1.18   0
   5 -14  -4    2.35    0.93   0
  -5  14   4    1.27    0.99   0
  -5 -14   4    0.86    1.03   0
   4  14  -4   -0.12    1.15   0
  -4 -14   4    1.06    0.98   0
   4 -14  -4    0.43    0.93   0
  -4  14   4    1.25    0.94   0
  -3 -14   4    1.42    0.99   0
   3 -14  -4    2.13    0.92   0
  -3  14   4    0.96    0.89   0
   3  14  -4    1.08    0.91   0
  -2  14   4    1.27    0.89   0
   2  14  -4    0.62    0.91   0
  -2 -14   4    0.84    1.00   0
   2 -14  -4    0.22    1.12   0
  -1 -14   4    0.90    1.02   0
   1 -14  -4   -0.23    0.92   0
  -1  14   4    0.14    0.91   0
   1  14  -4   -0.00    0.83   0
   0  14   4    0.12    1.10   0
   0 -14   4   -0.36    1.01   0
   0 -14  -4    0.32    0.94   0
   0  14  -4    1.54    0.85   0
  -1 -14  -4   -0.10    1.20   0
   1 -14   4    1.84    0.96   0
   1  14   4   -0.36    0.97   0
  -1  14  -4    0.38    0.91   0
   2  14   4    0.58    1.15   0
  -2  14  -4    0.63    0.91   0
   2 -14   4   -0.58    0.89   0
  -2 -14  -4   -0.03    1.18   0
  -3  14  -4    2.47    0.93   0
  -3 -14  -4    2.39    1.38   0
   3  14   4    2.59    1.40   0
   3 -14   4    3.55    0.98   0
  -4 -14  -4    2.52    1.58   0
   4 -14   4    1.87    0.97   0
  -4  14  -4    2.05    0.95   0
   5 -14   4    0.46    1.03   0
  -5  14  -4    0.84    1.03   0
  -6  14  -4   -0.09    1.05   0
   6 -14   4    0.57    1.06   0
  -4  15   4    0.06    1.03   0
  -4 -15   4    1.38    1.02   0
   4 -15  -4   -0.32    1.00   0
   4  15  -4   -0.56    1.03   0
  -3  15   4   -0.35    0.99   0
   3  15  -4    1.41    1.00   0
   3 -15  -4    0.25    1.00   0
  -3 -15   4   -0.44    1.02   0
   2  15  -4    0.21    1.20   0
  -2 -15   4    0.32    1.03   0
   2 -15  -4   -0.68    1.01   0
  -2  15   4    1.44    1.01   0
   1  15  -4   -0.13    0.99   0
  -1 -15   4    2.01    1.07   0
   1 -15  -4   -1.10    1.31   0
  -1  15   4    0.28    1.24   0
   0  15   4   -0.57    1.00   0
   0  15  -4    0.37    1.03   0
   0 -15  -4    0.47    1.02   0
   0 -15   4   -1.10    1.06   0
   1  15   4    0.25    1.03   0
  -1 -15  -4    0.79    1.26   0
   1 -15   4    0.30    1.00   0
  -1  15  -4    0.30    0.97   0
   2  15   4    0.38    1.24   0
   2 -15   4   -0.82    1.03   0
  -2 -15  -4   -0.16    1.48   0
  -2  15  -4    0.10    0.99   0
   3 -15   4    2.46    1.02   0
  -3 -15  -4   -0.10    1.49   0
   3  15   4    0.53    1.53   0
  -3  15  -4    1.38    1.02   0
  13   0  -5    1.98    0.85   0
  13   0  -5    0.39    0.96   0
  11   0  -5   15.83    0.66   0
  11   0  -5   15.64    0.95   0
   9   0  -5   19.26    0.83   0
   9   0  -5   20.70    0.79   0
   7   0  -5   -0.43    0.67   0
  -5   0   5    7.37    0.74   0
   5   0  -5    7.52    0.75   0
   3   0  -5  547.09    2.68   0
  -3   0   5  572.00    2.73   0
   1   0  -5 9314.81   12.30   0
  -1   0   5 9999.99   12.60   0
  -1   0  -5 1238.03    5.04   0
   1   0   5 1240.17    5.13   0
  -3   0  -5    3.76    0.92   0
   3   0   5    2.12    0.78   0
   5   0   5  110.77    1.49   0
  -5   0  -5  113.17    1.44   0
   7   0   5    0.22    0.86   0
  -7   0  -5    0.85    0.69   0
   9   0   5   16.40    0.84   0
   9   0   5   16.03    0.81   0
  11   0   5    0.88    0.93   0
  11   0   5    1.12    0.77   0
  13   0   5    1.21    0.90   0
  13   0   5    1.94    0.95   0
  14  -1  -5   -0.94    0.94   0
  14   1  -5    0.19    1.05   0
  14   1  -5   -0.18    0.93   0
  14  -1  -5   -0.36    1.02   0
  13  -1  -5    2.54    0.84   0
  13  -1  -5   -0.06    0.98   0
  13   1  -5   -0.51    0.84   0
  13   1  -5    0.63    0.98   0
  12  -1  -5    1.12    0.86   0
  12   1  -5   -2.53    0.91   0
  12   1  -5    2.87    0.79   0
  12  -1  -5    1.80    0.77   0
  11   1  -5    1.48    0.80   0
  11  -1  -5    0.72    0.80   0
  11  -1  -5   -0.72    0.77   0
  11   1  -5    0.45    0.77   0
  10  -1  -5    2.65    0.77   0
  10   1  -5    1.16    0.74   0
  10  -1  -5    1.68    0.59   0
  10   1  -5    0.53    0.80   0
   9  -1  -5    3.28    0.82   0
   9   1  -5    3.68    0.72   0
   9  -1  -5    3.34    0.71   0
   9   1  -5    3.20    0.75   0
   8  -1  -5   10.25    0.81   0
   8  -1  -5   10.57    0.79   0
  -8  -1   5   10.67    0.82   0
   8   1  -5   10.11    0.77   0
   7  -1  -5    0.78    0.50   0
   7  -1  -5    2.50    0.72   0
  -7  -1   5    0.40    0.72   0
   7   1  -5    1.10    0.69   0
   6  -1  -5   88.85    1.13   0
  -6  -1   5   88.72    1.13   0
   6   1  -5   92.40    1.14   0
  -5  -1   5    0.59    0.71   0
   5   1  -5    0.98    0.71   0
   5  -1  -5    1.21    0.71   0
  -5   1   5    0.74    0.69   0
   4  -1  -5   26.55    0.94   0
  -4   1   5   26.21    0.93   0
  -4  -1   5   27.85    0.88   0
   4   1  -5   28.14    0.96   0
  -3  -1   5   71.19    1.20   0
   3  -1  -5   69.00    1.22   0
  -3   1   5   70.28    1.06   0
   3   1  -5   69.40    1.10   0
  -2  -1   5   78.09    1.38   0
   2   1  -5   78.27    1.49   0
  -2   1   5   76.49    1.29   0
   2  -1  -5   78.58    1.34   0
   1   1  -5  482.33    2.89   0
  -1   1   5  486.57    3.00   0
   1  -1  -5  488.55    3.12   0
  -1  -1   5  500.31    2.93   0
   0  -1   5   32.88    1.35   0
   0  -1  -5   36.07    1.74   0
   0   1  -5   35.09    1.36   0
   0   1   5   37.60    1.30   0
  -1   1  -5   16.36    1.05   0
  -1  -1  -5   14.86    1.51   0
   1   1   5   16.33    1.46   0
   1  -1   5   16.13    1.16   0
  -2   1  -5   31.45    1.05   0
  -2  -1  -5   32.14    1.38   0
   2  -1   5   30.90    1.10   0
   2   1   5   32.52    1.48   0
   3  -1   5   25.27    0.98   0
   3   1   5   24.95    1.21   0
  -3  -1  -5   25.22    1.05   0
  -3   1  -5   26.77    0.99   0
   4  -1   5    2.78    0.78   0
   4   1   5    3.23    0.89   0
  -4  -1  -5    3.24    0.92   0
  -4   1  -5    1.94    0.82   0
  -5  -1  -5    0.44    0.84   0
   5   1   5   -0.38    0.85   0
  -5   1  -5   -0.46    0.74   0
   5  -1   5   -0.06    0.70   0
   6   1   5   83.56    1.29   0
   6  -1   5   85.83    1.17   0
  -6   1  -5   82.41    1.35   0
   7   1   5    0.86    0.70   0
  -7   1  -5    0.91    0.68   0
   7  -1   5    0.20    0.70   0
   7   1   5    0.90    0.73   0
   8   1   5    4.74    0.87   0
  -8   1  -5    4.47    0.75   0
   8  -1   5    4.35    0.73   0
   8   1   5    3.65    0.72   0
   9   1   5    1.57    0.86   0
   9  -1   5    2.46    0.91   0
   9   1   5    2.41    0.86   0
   9  -1   5    2.16    0.73   0
  10   1   5    1.62    0.93   0
  10   1   5    3.44    0.91   0
  10  -1   5    2.63    0.77   0
  10  -1   5    2.63    0.74   0
  11   1   5    0.28    0.96   0
  11  -1   5    0.11    0.99   0
  11   1   5   -0.68    0.93   0
  11  -1   5    0.22    0.82   0
  12  -1   5    1.52    0.88   0
  12   1   5    2.38    1.05   0
  12  -1   5    1.90    0.86   0
  12   1   5    1.98    0.88   0
  13   1   5    0.93    0.95   0
  13   1   5   -1.17    1.16   0
  13  -1   5   -0.24    1.13   0
  13  -1   5    0.18    0.90   0
  14   1   5   -0.19    1.07   0
  14   1   5   -0.01    1.32   0
  14  -1   5   -1.03    1.28   0
  14  -1   5   -1.37    1.26   0
  14  -2  -5    0.05    0.98   0
  14   2  -5   -0.50    0.92   0
  14   2  -5   -0.10    1.05   0
  14  -2  -5    0.36    1.03   0
  13  -2  -5    1.18    0.83   0
  13   2  -5    0.54    0.98   0
  13   2  -5    0.86    0.88   0
  13  -2  -5    0.89    0.90   0
  12  -2  -5    1.53    0.90   0
  12  -2  -5    1.60    0.60   0
  12   2  -5    4.11    0.79   0
  12   2  -5    2.86    0.89   0
  11   2  -5    3.57    0.88   0
  11  -2  -5    4.27    0.55   0
  11   2  -5    4.75    0.76   0
  11  -2  -5    3.54    0.85   0
  10  -2  -5    1.61    0.77   0
  10   2  -5    1.41    0.73   0
  10   2  -5    2.42    0.83   0
  10  -2  -5    1.39    0.83   0
   9  -2  -5   56.49    0.99   0
   9   2  -5   53.57    0.97   0
   9  -2  -5   51.27    0.87   0
  -8  -2   5    5.35    0.76   0
   8  -2  -5    5.54    0.75   0
   8  -2  -5    5.04    0.71   0
   8   2  -5    5.38    0.76   0
   7   2  -5   21.71    0.86   0
   7  -2  -5   20.77    0.83   0
  -7  -2   5   20.10    0.84   0
   7  -2  -5   21.05    0.86   0
  -6  -2   5    0.00    0.68   0
   6   2  -5    1.00    0.73   0
   6  -2  -5    1.52    0.68   0
   6  -2  -5    0.67    0.70   0
   5  -2  -5   24.11    0.87   0
  -5  -2   5   23.99    0.85   0
   5   2  -5   23.63    0.73   0
   5  -2  -5   22.96    0.85   0
  -4  -2   5   54.91    1.03   0
   4  -2  -5   56.14    1.12   0
   4   2  -5   55.61    1.09   0
   3  -2  -5   74.65    1.24   0
   3   2  -5   75.60    1.30   0
  -3   2   5   74.26    1.21   0
  -3  -2   5   76.79    1.22   0
   2   2  -5   13.92    1.12   0
  -2   2   5   15.37    0.90   0
  -2  -2   5   16.34    1.04   0
   2  -2  -5   15.38    0.92   0
  -1  -2   5  284.82    2.20   0
   1   2  -5  298.50    2.27   0
   1  -2  -5  303.99    2.54   0
  -1   2   5  296.81    2.53   0
   0   2  -5   49.16    1.28   0
   0   2   5   51.23    1.53   0
   0  -2  -5   52.94    1.66   0
   0  -2   5   48.32    1.36   0
  -1   2  -5   69.13    1.27   0
   1   2   5   72.87    2.04   0
   1  -2   5   67.59    1.34   0
  -1  -2  -5   67.71    2.23   0
  -2  -2  -5    7.51    1.52   0
  -2   2  -5    8.81    0.85   0
   2   2   5    8.49    1.60   0
   2  -2   5    6.67    0.90   0
  -3  -2  -5   71.08    2.12   0
   3  -2   5   73.84    1.21   0
   3   2   5   69.68    2.08   0
  -3   2  -5   70.10    1.18   0
   4   2   5  143.61    2.30   0
  -4   2  -5  142.04    1.47   0
   4  -2   5  147.63    1.45   0
   5   2   5   24.40    1.22   0
   5  -2   5   23.74    0.84   0
   5   2   5   22.65    1.11   0
  -5   2  -5   23.58    0.88   0
  -6   2  -5   75.14    1.13   0
   6   2   5   72.48    1.44   0
   6  -2   5   72.44    1.08   0
   6   2   5   70.76    1.41   0
   7   2   5    0.91    0.70   0
   7   2   5    0.53    0.82   0
  -7   2  -5   -0.06    0.71   0
   7  -2   5    0.79    0.68   0
   8   2   5    4.61    0.97   0
  -8   2  -5    5.23    0.78   0
   8  -2   5    4.79    0.75   0
   8   2   5    4.09    0.93   0
   9   2   5    1.41    0.95   0
   9   2   5    0.65    0.89   0
  -9   2  -5    0.68    0.75   0
   9  -2   5    1.21    0.72   0
  10   2   5    1.77    0.88   0
  10   2   5    2.09    0.96   0
  10  -2   5    1.28    0.75   0
  10  -2   5    1.37    0.81   0
  11   2   5    2.52    0.80   0
  11  -2   5    2.06    0.84   0
  11   2   5    2.00    0.79   0
  11  -2   5    3.44    0.80   0
  12   2   5    0.61    1.04   0
  12  -2   5    1.20    0.88   0
  12   2   5   -0.39    0.89   0
  12  -2   5   -0.09    0.87   0
  13   2   5    0.22    1.18   0
  13  -2   5   -0.02    0.96   0
  13   2   5    1.41    1.14   0
  13  -2   5    1.53    0.94   0
  14   2   5   -0.05    1.26   0
  14  -2   5    1.92    1.30   0
  14  -3  -5    0.27    0.98   0
  14   3  -5   -0.07    1.08   0
  14   3  -5    0.94    1.00   0
  14  -3  -5   -0.90    1.04   0
  13  -3  -5    1.30    0.89   0
  13   3  -5   -0.51    0.91   0
  13   3  -5    1.76    1.00   0
  13  -3  -5   -0.25    0.95   0
  12  -3  -5   -0.26    0.91   0
  12  -3  -5    0.30    0.84   0
  12   3  -5    0.27    0.84   0
  12   3  -5    1.04    0.93   0
  11   3  -5    3.74    0.86   0
  11   3  -5    2.85    0.79   0
  11  -3  -5    4.74    0.84   0
  11  -3  -5    2.52    0.89   0
  10  -3  -5    9.04    0.82   0
  10   3  -5   10.87    0.84   0
  10  -3  -5    9.87    0.87   0
   9  -3  -5    3.07    0.81   0
   9  -3  -5    3.96    0.81   0
   9   3  -5    2.97    0.77   0
  -9  -3   5    3.96    0.78   0
   8  -3  -5    3.33    0.52   0
   8  -3  -5    3.00    0.75   0
   8   3  -5    3.80    0.73   0
  -8  -3   5    4.52    0.74   0
   7  -3  -5    2.99    0.54   0
   7  -3  -5    2.44    0.73   0
   7   3  -5    2.57    0.76   0
  -7  -3   5    2.65    0.72   0
   6  -3  -5    1.47    0.72   0
  -6  -3   5    3.10    0.66   0
   6  -3  -5    3.17    0.72   0
   6   3  -5    3.08    0.75   0
   5  -3  -5    1.78    0.73   0
  -5  -3   5    0.42    0.69   0
   5  -3  -5    0.17    0.75   0
   5   3  -5    0.26    0.79   0
   4   3  -5    3.12    0.90   0
   4  -3  -5    2.55    0.77   0
  -4  -3   5    2.17    0.80   0
   4  -3  -5    3.65    0.75   0
   3   3  -5  167.85    1.61   0
   3  -3  -5  174.06    1.68   0
  -3  -3   5  176.21    1.57   0
   3  -3  -5  167.04    1.61   0
   2  -3  -5  260.19    2.09   0
  -2  -3   5  272.01    1.95   0
   2  -3  -5  239.97    2.05   0
   2   3  -5  244.68    1.88   0
   1  -3  -5  164.42    1.92   0
   1   3  -5  176.40    1.72   0
  -1  -3   5  181.95    1.78   0
   1  -3  -5  176.82    1.97   0
   0  -3  -5   13.57    1.13   0
   0   3  -5   12.43    1.02   0
   0  -3  -5   12.93    1.09   0
   0  -3   5   13.15    1.11   0
  -1   3  -5   42.53    1.09   0
  -1  -3  -5   44.09    2.14   0
  -1  -3  -5   41.25    1.97   0
   1  -3   5   42.20    1.18   0
   2  -3   5   -0.14    0.59   0
  -2   3  -5    0.28    0.75   0
   3  -3   5   46.97    1.04   0
  -3   3  -5   47.16    1.01   0
   4   3   5   48.27    2.35   0
   4  -3   5   46.51    1.01   0
   4   3   5   49.44    2.23   0
  -4   3  -5   49.06    1.02   0
   5   3   5    0.45    1.12   0
   5   3   5    0.36    1.15   0
   5  -3   5    0.24    0.67   0
  -5   3  -5    0.94    0.69   0
   6  -3   5   45.24    0.98   0
  -6   3  -5   47.38    0.99   0
   6   3   5   46.41    1.32   0
   6   3   5   45.87    1.29   0
   7   3   5   28.67    1.16   0
   7   3   5   28.74    1.27   0
   7  -3   5   26.85    0.88   0
  -7   3  -5   29.91    0.93   0
   8   3   5   19.87    1.13   0
   8   3   5   20.05    1.05   0
   8  -3   5   20.77    0.82   0
  -8   3  -5   22.39    0.88   0
   9   3   5    4.47    0.93   0
   9   3   5    4.04    0.94   0
   9  -3   5    4.38    0.79   0
  -9   3  -5    3.92    0.78   0
  10  -3   5    4.47    0.80   0
  10   3   5    3.99    1.02   0
  10   3   5    3.65    0.97   0
  11   3   5    0.64    1.01   0
  11   3   5    0.99    0.98   0
  11  -3   5    3.41    1.03   0
  11  -3   5   -0.37    0.82   0
  12   3   5    0.66    1.10   0
  12  -3   5    0.37    0.89   0
  12  -3   5    1.17    1.07   0
  12   3   5    1.39    1.07   0
  13   3   5    2.40    1.02   0
  13  -3   5    1.71    0.98   0
  13   3   5    1.40    1.19   0
  13  -3   5    3.34    0.98   0
  14  -4  -5    0.78    0.69   0
  14   4  -5   -0.19    0.97   0
  14   4  -5    0.20    1.29   0
  14  -4  -5    0.58    1.08   0
  13   4  -5    1.12    0.88   0
  13  -4  -5   -0.26    0.95   0
  13   4  -5    0.62    0.93   0
  13  -4  -5    0.39    0.97   0
  12   4  -5    3.65    0.88   0
  12   4  -5    3.02    0.89   0
  12  -4  -5    2.22    0.90   0
  12  -4  -5    2.92    0.91   0
  11   4  -5    0.89    0.85   0
  11   4  -5    0.73    0.81   0
  11  -4  -5    1.49    0.84   0
  11  -4  -5    2.82    0.84   0
  10  -4  -5    2.01    0.77   0
 -10  -4   5    2.45    0.85   0
  10  -4  -5    2.96    0.79   0
  10   4  -5    3.08    0.83   0
   9   4  -5   73.55    1.15   0
   9  -4  -5   69.97    1.09   0
  -9  -4   5   71.42    1.12   0
   9  -4  -5   69.12    1.11   0
   8   4  -5   19.48    0.88   0
   8  -4  -5   19.61    0.82   0
  -8  -4   5   19.07    0.85   0
   8  -4  -5   18.07    0.63   0
   7  -4  -5    0.86    0.73   0
   7   4  -5    0.28    0.80   0
   7  -4  -5    0.07    0.73   0
  -7  -4   5   -0.30    0.69   0
   6   4  -5   16.58    0.84   0
  -6  -4   5   17.85    0.80   0
   6  -4  -5   17.04    0.81   0
   6  -4  -5   17.99    0.66   0
   5  -4  -5   17.62    0.82   0
  -5  -4   5   16.39    0.77   0
   5   4  -5   16.22    0.92   0
   5  -4  -5   16.54    0.65   0
   4   4  -5  214.76    1.68   0
   4  -4  -5  203.48    1.65   0
  -4  -4   5  225.76    1.65   0
   4  -4  -5  215.94    1.66   0
  -3  -4   5   71.56    1.21   0
   3  -4  -5   67.96    1.16   0
   3  -4  -5   63.85    1.15   0
   3   4  -5   68.24    1.21   0
   2   4  -5   80.97    1.27   0
   2  -4  -5   78.53    1.30   0
  -2  -4   5   76.23    1.27   0
   2  -4  -5   73.98    1.28   0
   1  -4  -5    0.76    0.72   0
   1   4  -5    0.11    0.90   0
   1  -4  -5    0.61    0.72   0
  -1  -4   5    1.12    0.73   0
   0  -4   5    9.07    0.79   0
   0   4  -5    9.50    0.94   0
   0  -4  -5    9.23    0.98   0
   0  -4  -5    8.70    0.98   0
  -1  -4  -5  440.63    4.69   0
  -1   4  -5  423.39    2.16   0
   1  -4   5  422.58    2.28   0
  -1  -4  -5  465.19    4.88   0
   2  -4   5   25.41    0.97   0
  -2   4  -5   27.77    0.90   0
   3  -4   5    0.59    0.78   0
  -3   4  -5    0.61    0.70   0
   4  -4   5    8.82    0.76   0
  -4   4  -5    8.25    0.56   0
   5  -4   5    2.88    0.74   0
  -5   4  -5    4.54    0.75   0
  -6   4  -5   23.77    0.89   0
   6  -4   5   24.26    0.90   0
   6   4   5   23.38    1.46   0
   6   4   5   23.84    1.64   0
  -7   4  -5   86.58    1.16   0
   7   4   5   85.80    1.82   0
   7  -4   5   88.98    1.12   0
   7   4   5   89.17    1.98   0
   8   4   5    0.97    1.03   0
   8  -4   5    1.03    0.74   0
  -8   4  -5    0.50    0.77   0
   8   4   5    0.86    1.00   0
   9  -4   5    1.19    0.75   0
   9   4   5    1.99    1.08   0
   9   4   5    1.29    0.95   0
  -9   4  -5    1.06    0.80   0
  10   4   5    0.72    0.95   0
  10  -4   5    1.20    0.81   0
 -10   4  -5   -0.25    0.85   0
  10   4   5   -0.04    0.96   0
  11   4   5   -0.11    1.02   0
  11  -4   5    0.20    0.86   0
  11   4   5   -0.56    1.02   0
  12  -4   5    0.31    0.88   0
  12   4   5    0.35    1.10   0
  12  -4   5   -0.39    0.94   0
  12   4   5    0.52    1.12   0
  13  -4   5   -0.37    1.03   0
  13   4   5    0.19    1.21   0
  13  -4   5    1.44    0.97   0
  13   4   5    0.12    1.22   0
  14   5  -5    0.36    1.09   0
  14   5  -5   -0.93    1.00   0
  14  -5  -5    2.84    1.08   0
  14  -5  -5    0.20    1.09   0
  13  -5  -5   -0.19    0.98   0
  13   5  -5    0.80    0.93   0
  13  -5  -5    1.62    0.96   0
  13   5  -5    1.75    0.97   0
  12   5  -5   -0.02    1.05   0
  12  -5  -5    1.96    0.88   0
  12  -5  -5    1.13    0.88   0
  12   5  -5    0.75    0.91   0
  11  -5  -5    2.12    0.85   0
  11   5  -5    0.96    0.83   0
  11  -5  -5    1.56    0.86   0
 -10  -5   5   -0.57    0.80   0
  10  -5  -5    1.06    0.57   0
  10   5  -5    1.04    0.76   0
  10  -5  -5    0.27    0.81   0
   9   5  -5   -0.61    0.78   0
  -9  -5   5   -0.59    0.79   0
   9  -5  -5    0.64    0.78   0
   9  -5  -5    0.21    0.77   0
   8   5  -5   38.66    1.04   0
  -8  -5   5   40.97    1.05   0
   8  -5  -5   39.62    0.94   0
   8  -5  -5   41.72    0.96   0
   7  -5  -5    7.17    0.72   0
   7   5  -5    5.79    0.82   0
  -7  -5   5    6.41    0.72   0
   7  -5  -5    6.23    0.74   0
  -6  -5   5   38.80    0.90   0
   6  -5  -5   38.27    0.92   0
   6   5  -5   36.36    0.97   0
   6  -5  -5   35.52    0.75   0
  -5  -5   5    0.69    0.69   0
   5  -5  -5    0.42    0.69   0
   5  -5  -5    0.79    0.68   0
   5   5  -5    1.10    0.82   0
   4  -5  -5   -0.61    0.70   0
  -4  -5   5   -0.33    0.74   0
   4   5  -5    0.27    0.82   0
   4  -5  -5   -0.41    0.68   0
  -3  -5   5   13.20    0.92   0
   3  -5  -5   13.28    0.84   0
   3   5  -5   13.73    0.92   0
   3  -5  -5   13.23    0.83   0
  -2  -5   5   16.08    0.98   0
   2  -5  -5   15.34    0.84   0
   2   5  -5   12.87    0.94   0
   2  -5  -5   13.38    0.98   0
   1  -5  -5   70.41    1.37   0
   1   5  -5   72.23    1.18   0
   1  -5  -5   67.13    1.25   0
  -1  -5   5   73.51    1.25   0
   0   5  -5  208.47    1.61   0
   0  -5   5  213.59    1.69   0
   0  -5  -5  224.40    2.30   0
   0  -5  -5  222.92    2.34   0
  -1  -5  -5    3.88    1.20   0
  -1   5  -5    3.74    0.74   0
  -1  -5  -5    3.96    1.11   0
   1  -5   5    4.07    0.87   0
  -2   5  -5   58.11    0.99   0
   2  -5   5   58.11    0.90   0
   3  -5   5   11.56    0.82   0
  -3   5  -5   14.08    0.75   0
   4  -5   5   16.14    0.84   0
  -4   5  -5   15.43    0.79   0
   5  -5   5    4.67    0.76   0
  -5   5  -5    2.92    0.77   0
  -6   5  -5   35.09    0.97   0
   6  -5   5   36.25    0.96   0
   7   5   5   15.97    1.55   0
   7  -5   5   16.02    0.81   0
  -7   5  -5   16.59    0.87   0
   7   5   5   16.17    1.67   0
  -8   5  -5   -0.46    0.81   0
   8  -5   5    1.08    0.74   0
   8   5   5    0.61    1.32   0
   8   5   5   -0.25    1.22   0
   9   5   5    0.27    1.08   0
   9   5   5    0.32    1.18   0
   9  -5   5    1.04    0.77   0
  -9   5  -5    0.74    0.80   0
  10   5   5    1.24    1.14   0
  10   5   5    1.62    1.20   0
  10  -5   5   -0.58    0.81   0
 -10   5  -5    3.32    0.86   0
  11  -5   5   -0.63    0.86   0
  11   5   5    0.64    1.23   0
  11   5   5    0.37    1.21   0
  12   5   5    2.19    1.32   0
  12   5   5    0.74    1.16   0
  12  -5   5    1.53    1.01   0
  12  -5   5    1.36    0.93   0
  13   5   5   -0.12    1.44   0
  13   5   5   -0.26    1.49   0
  13  -5   5    0.90    1.03   0
  13  -5   5    1.15    1.07   0
  13   6  -5    1.56    0.95   0
  13  -6  -5    2.64    0.99   0
  13  -6  -5   -0.35    0.97   0
  13   6  -5   -1.01    1.25   0
  12  -6  -5   -0.76    0.94   0
  12  -6  -5    1.73    0.92   0
  12   6  -5    0.34    1.09   0
  12   6  -5    0.05    0.92   0
  11   6  -5    1.19    0.82   0
  11  -6  -5   -0.39    0.86   0
 -11  -6   5    0.84    0.85   0
  11  -6  -5    1.82    0.61   0
  10   6  -5    1.78    0.84   0
  10  -6  -5    1.29    0.58   0
  10  -6  -5    1.15    0.82   0
 -10  -6   5    1.16    0.86   0
   9   6  -5    2.32    0.80   0
   9  -6  -5    2.75    0.82   0
  -9  -6   5    3.38    0.84   0
   9  -6  -5    1.57    0.79   0
   8   6  -5   17.47    0.91   0
   8  -6  -5   17.72    0.87   0
  -8  -6   5   17.72    0.89   0
   8  -6  -5   15.66    0.87   0
   7  -6  -5    0.36    0.74   0
  -7  -6   5    0.52    0.77   0
   7   6  -5    0.58    0.81   0
   7  -6  -5   -0.34    0.73   0
  -6  -6   5    2.70    0.72   0
   6  -6  -5    1.70    0.71   0
   6  -6  -5    2.65    0.52   0
   6   6  -5    2.61    0.82   0
   5   6  -5    1.45    0.82   0
  -5  -6   5    2.13    0.72   0
   5  -6  -5    1.93    0.72   0
   5  -6  -5    1.53    0.51   0
   4  -6  -5   83.23    1.14   0
  -4  -6   5   84.00    1.16   0
   4   6  -5   81.16    1.18   0
   4  -6  -5   80.56    1.12   0
   3  -6  -5   22.40    0.82   0
  -3  -6   5   21.66    0.93   0
   3   6  -5   23.69    0.91   0
   2  -6  -5    2.22    0.85   0
  -2  -6   5    1.64    0.87   0
   2   6  -5    0.20    0.77   0
   1  -6  -5    6.53    0.89   0
   1   6  -5    5.75    0.78   0
  -1   6   5    6.51    0.72   0
  -1  -6   5    6.67    0.95   0
   0   6  -5    0.34    0.75   0
   0  -6   5   -0.04    0.92   0
   0  -6  -5   -0.09    0.88   0
  -1  -6  -5   19.80    1.39   0
   1  -6   5   19.04    0.93   0
  -1   6  -5   18.84    0.80   0
  -2   6  -5    0.03    0.70   0
   2  -6   5    0.25    0.80   0
  -2  -6  -5    0.51    1.87   0
  -2  -6  -5   -0.03    1.26   0
  -3   6  -5    2.49    0.70   0
   3  -6   5    2.30    0.83   0
   4  -6   5    2.00    0.77   0
  -4   6  -5    1.75    0.71   0
   5  -6   5   30.64    0.70   0
  -5   6  -5   31.37    0.89   0
   6  -6   5    2.71    0.75   0
  -6   6  -5    3.71    0.73   0
  -7   6  -5    1.83    0.76   0
   7  -6   5    1.18    0.54   0
  -8   6  -5    1.13    0.79   0
   8  -6   5    0.68    0.75   0
   9  -6   5   10.95    0.87   0
  -9   6  -5   11.45    0.91   0
   9   6   5    9.77    1.80   0
   9   6   5    9.55    1.85   0
  10   6   5    0.19    1.42   0
  10  -6   5    0.18    0.78   0
 -10   6  -5    0.20    0.87   0
  10   6   5    0.15    1.48   0
  11   6   5    0.40    1.58   0
  11  -6   5   -0.09    0.89   0
 -11   6  -5    0.50    0.92   0
  11   6   5    0.67    1.57   0
  12   6   5    0.01    1.62   0
  12  -6   5    1.01    0.97   0
  12   6   5    0.26    1.63   0
  12  -6   5    1.91    1.01   0
  13   6   5    0.38    1.85   0
  13   6   5    0.77    1.97   0
  13  -7  -5    0.42    1.02   0
  13   7  -5   -0.09    1.04   0
  13  -7  -5   -0.45    1.02   0
  13   7  -5    0.42    1.00   0
  12  -7  -5   -0.71    0.68   0
  12  -7  -5    0.88    0.95   0
  12   7  -5    1.19    0.95   0
  12   7  -5   -0.53    0.91   0
  11  -7  -5    4.67    0.92   0
  11  -7  -5    6.50    0.89   0
 -11  -7   5    5.73    0.92   0
  11   7  -5    5.06    0.93   0
  10  -7  -5    2.51    0.84   0
  10  -7  -5    1.25    0.83   0
  10   7  -5    0.20    0.81   0
 -10  -7   5    1.86    0.86   0
   9  -7  -5    4.80    0.79   0
   9  -7  -5    3.53    0.83   0
  -9  -7   5    3.28    0.87   0
   9   7  -5    2.52    0.86   0
   8   7  -5    3.43    0.80   0
   8  -7  -5    4.52    0.78   0
  -8  -7   5    5.42    0.79   0
   8  -7  -5    5.01    0.57   0
  -7  -7   5   11.76    0.85   0
   7  -7  -5   11.68    0.83   0
   7   7  -5   11.51    0.89   0
   7  -7  -5   12.29    0.82   0
   6  -7  -5   23.10    0.84   0
   6  -7  -5   23.00    0.82   0
  -6  -7   5   23.68    0.87   0
   6   7  -5   21.37    0.93   0
   5  -7  -5    4.17    0.76   0
   5  -7  -5    3.88    0.54   0
  -5  -7   5    5.11    0.76   0
   5   7  -5    3.77    0.82   0
  -4  -7   5   -0.30    0.77   0
   4   7  -5   -0.40    0.78   0
   4  -7  -5    0.69    0.70   0
  -3   7   5    1.46    0.68   0
   3  -7  -5    1.40    0.73   0
  -3  -7   5    2.99    0.87   0
   3   7  -5    2.11    0.81   0
  -2  -7   5    4.86    0.88   0
   2  -7  -5    4.73    0.74   0
   2   7  -5    6.48    0.79   0
  -2   7   5    4.56    0.74   0
  -1   7   5    4.51    0.76   0
   1  -7  -5    5.21    0.91   0
   1   7  -5    5.23    0.79   0
  -1  -7   5    3.48    0.69   0
   0  -7  -5    1.39    0.92   0
   0   7  -5    0.65    0.75   0
   0  -7   5    2.12    0.91   0
   0   7   5    2.09    0.88   0
  -1  -7  -5   28.02    1.42   0
  -1   7  -5   24.26    0.69   0
   1  -7   5   26.30    0.99   0
   1   7   5   24.73    1.15   0
  -2  -7  -5   51.16    1.95   0
  -2   7  -5   46.24    0.95   0
   2  -7   5   48.73    1.04   0
  -3   7  -5    2.39    0.72   0
   3  -7   5    2.35    0.57   0
   4  -7   5   13.81    0.83   0
  -4   7  -5   11.89    0.60   0
  -5   7  -5   23.46    0.86   0
   5  -7   5   24.74    0.88   0
   6  -7   5   -0.22    0.54   0
  -6   7  -5    1.51    0.78   0
  -7   7  -5    0.00    0.75   0
   7  -7   5    0.50    0.78   0
   8  -7   5   -0.34    0.79   0
  -8   7  -5   -0.27    0.82   0
  -9   7  -5    9.96    0.89   0
   9  -7   5   11.10    0.84   0
 -10   7  -5    1.11    0.91   0
  10  -7   5    0.79    0.85   0
  11  -7   5    1.70    0.97   0
 -11   7  -5    1.16    0.97   0
  12  -7   5   -1.45    1.03   0
  12  -8  -5   -0.01    0.97   0
  12  -8  -5    1.41    0.72   0
  12   8  -5    1.44    0.98   0
 -11  -8   5   -0.59    0.92   0
  11  -8  -5   -0.08    0.92   0
  11  -8  -5    1.57    0.92   0
  11   8  -5   -0.29    1.10   0
  10  -8  -5    0.90    0.86   0
 -10  -8   5    2.59    1.07   0
  10   8  -5    0.42    1.05   0
  10  -8  -5    1.66    0.60   0
  -9  -8   5    1.01    0.83   0
   9  -8  -5   -0.70    0.81   0
   9   8  -5   -0.12    0.83   0
   9  -8  -5    0.97    0.81   0
   8  -8  -5   -0.12    0.77   0
  -8  -8   5   -0.60    0.77   0
   8  -8  -5   -0.12    0.79   0
   8   8  -5    0.31    0.77   0
   7  -8  -5    0.07    0.77   0
  -7  -8   5    0.51    0.80   0
   7   8  -5    0.06    0.79   0
   7  -8  -5    2.19    0.75   0
   6  -8  -5   -0.52    0.75   0
   6   8  -5   -0.54    0.82   0
   6  -8  -5    0.60    0.75   0
  -6  -8   5    0.77    0.78   0
  -5  -8   5   -0.76    0.98   0
   5  -8  -5   -0.45    0.70   0
   5   8  -5   -0.42    0.79   0
  -4  -8   5    4.90    0.84   0
   4   8  -5    4.33    0.77   0
   4  -8  -5    6.18    0.75   0
  -4   8   5    5.99    0.71   0
   3  -8  -5   -0.03    0.70   0
  -3  -8   5    0.74    0.82   0
   3   8  -5    1.43    0.77   0
  -3   8   5    0.56    0.68   0
  -2  -8   5   66.72    1.15   0
   2  -8  -5   65.21    1.11   0
   2   8  -5   65.51    1.10   0
  -2   8   5   61.48    1.21   0
  -1   8   5    6.75    0.78   0
   1  -8  -5    7.54    0.94   0
   1   8  -5    7.81    0.75   0
  -1  -8   5    7.66    0.95   0
   0   8  -5    6.16    0.75   0
   0  -8  -5    5.31    0.98   0
   0  -8   5    6.74    0.89   0
   0   8   5    4.82    0.78   0
  -1  -8  -5   22.05    1.20   0
   1  -8   5   21.37    0.95   0
  -1   8  -5   21.59    0.85   0
   1   8   5   20.12    1.15   0
  -2   8  -5    1.42    0.68   0
   2  -8   5   -1.39    0.79   0
   2   8   5    0.17    0.97   0
  -2  -8  -5    0.00    1.30   0
   3  -8   5    2.58    0.57   0
  -3  -8  -5    2.69    1.53   0
  -3   8  -5    2.89    0.70   0
  -4   8  -5    0.26    0.54   0
   4  -8   5    1.31    0.79   0
   5  -8   5    0.27    0.78   0
  -5   8  -5    0.22    0.74   0
   6  -8   5    0.39    0.78   0
  -6   8  -5    0.82    0.53   0
   7  -8   5    1.62    0.80   0
  -7   8  -5   -0.62    0.81   0
   8  -8   5   -0.00    0.85   0
  -8   8  -5    3.04    0.59   0
   9  -8   5    6.42    0.90   0
  -9   8  -5    4.68    0.92   0
  10  -8   5    2.56    0.93   0
 -10   8  -5    2.84    0.90   0
  11  -8   5    0.63    0.92   0
 -11   8  -5    2.03    0.98   0
  12  -9  -5    1.96    1.02   0
  12  -9  -5    1.86    1.04   0
  12   9  -5    0.09    1.02   0
  11  -9  -5    0.83    0.95   0
  11   9  -5    0.58    0.93   0
  11  -9  -5    0.11    0.95   0
 -11  -9   5    0.57    1.18   0
  10   9  -5    1.87    0.87   0
 -10  -9   5    1.49    0.94   0
  10  -9  -5    0.81    0.89   0
  10  -9  -5    1.11    0.89   0
   9  -9  -5    0.86    0.84   0
   9  -9  -5   -0.05    0.85   0
   9   9  -5    2.26    1.02   0
  -9  -9   5    2.66    0.83   0
   8  -9  -5    1.91    0.79   0
  -8  -9   5    0.11    1.03   0
   8   9  -5    2.19    1.01   0
   8  -9  -5    1.47    0.82   0
   7  -9  -5    0.17    0.77   0
  -7  -9   5    0.00    0.82   0
   7   9  -5   -1.08    0.75   0
   7  -9  -5   -0.25    0.54   0
   6  -9  -5   15.74    0.84   0
   6   9  -5   13.55    0.89   0
  -6  -9   5   16.44    0.86   0
   5  -9  -5    0.15    0.72   0
   5   9  -5    0.32    0.76   0
  -5  -9   5    1.26    0.82   0
   4  -9  -5   12.13    0.78   0
   4   9  -5   10.42    0.79   0
  -4  -9   5   10.08    0.92   0
  -4   9   5   10.93    0.76   0
  -3  -9   5    6.40    0.88   0
  -3   9   5    6.41    0.76   0
   3   9  -5    6.61    0.76   0
   3  -9  -5    6.42    0.78   0
  -2  -9   5   24.14    0.94   0
   2  -9  -5   21.65    0.91   0
   2   9  -5   20.91    0.83   0
  -2   9   5   19.90    0.88   0
   1  -9  -5    0.31    0.92   0
   1   9  -5    0.41    0.70   0
  -1  -9   5   -0.13    0.84   0
  -1   9   5   -0.57    0.86   0
   0   9  -5   74.08    1.09   0
   0   9   5   75.74    1.43   0
   0  -9   5   79.65    1.17   0
   0  -9  -5   79.28    1.48   0
  -1   9  -5    0.81    0.69   0
  -1  -9  -5   -0.01    1.08   0
   1   9   5    0.74    0.94   0
   1  -9   5    0.97    0.83   0
  -2  -9  -5   15.68    1.36   0
  -2   9  -5   14.70    0.79   0
   2  -9   5   15.59    0.88   0
   2   9   5   13.79    1.19   0
  -3   9  -5    1.71    0.74   0
   3   9   5    1.57    1.16   0
   3  -9   5    3.29    0.57   0
  -3  -9  -5    1.49    1.26   0
  -4   9  -5    1.14    0.74   0
   4  -9   5    1.52    0.80   0
   5  -9   5    0.24    0.78   0
  -5   9  -5    0.39    0.55   0
   6  -9   5    1.34    0.82   0
  -6   9  -5    0.96    0.78   0
   7  -9   5    0.33    0.83   0
  -7   9  -5    1.18    0.81   0
  -8   9  -5    2.07    0.90   0
   8  -9   5    2.44    0.67   0
  -9   9  -5    0.46    0.89   0
   9  -9   5   -0.37    0.92   0
  10  -9   5    1.98    0.97   0
 -10   9  -5    1.89    0.96   0
  11  -9   5   -0.63    0.75   0
 -11   9  -5    2.45    1.00   0
  11 -10  -5    1.93    1.02   0
 -11 -10   5    0.49    1.03   0
  11  10  -5   -0.29    0.98   0
  11 -10  -5    0.88    0.68   0
  10 -10  -5    0.24    0.93   0
  10 -10  -5    1.14    0.94   0
 -10 -10   5    0.93    0.90   0
  10  10  -5    0.47    1.10   0
   9 -10  -5    0.51    0.61   0
   9 -10  -5    0.35    0.86   0
   9  10  -5    0.17    0.86   0
  -9 -10   5    0.22    1.09   0
   8 -10  -5    0.38    0.82   0
   8 -10  -5    2.25    0.80   0
  -8 -10   5   -0.52    1.05   0
   8  10  -5    0.32    0.84   0
  -7 -10   5   -0.55    0.85   0
   7 -10  -5   -1.12    0.77   0
   7 -10  -5    0.47    0.77   0
   7  10  -5   -0.12    0.80   0
   6 -10  -5    0.64    0.58   0
   6  10  -5    0.60    0.80   0
  -6 -10   5    1.30    0.81   0
   5 -10  -5    0.19    0.80   0
  -5 -10   5    1.57    0.82   0
   5  10  -5    1.44    0.90   0
   4 -10  -5    0.97    0.77   0
  -4 -10   5    0.27    0.87   0
   4  10  -5    0.43    0.79   0
  -4  10   5    0.59    0.72   0
  -3  10   5    4.78    0.76   0
  -3 -10   5    6.28    0.88   0
   3 -10  -5    4.86    0.95   0
   3  10  -5    4.73    0.77   0
   2  10  -5    0.89    0.73   0
  -2 -10   5    3.05    0.86   0
   2 -10  -5    0.99    0.89   0
  -2  10   5    1.74    0.86   0
   1  10  -5    5.94    0.73   0
   1 -10  -5    7.36    0.85   0
  -1  10   5    6.76    0.76   0
  -1 -10   5    8.20    0.84   0
   0  10  -5    1.19    0.70   0
   0 -10  -5    1.61    1.00   0
   0 -10   5    0.95    0.84   0
   0  10   5    0.12    0.92   0
  -1  10  -5   -0.93    0.76   0
  -1 -10  -5   -0.55    1.06   0
   1 -10   5    0.11    0.86   0
   1  10   5   -0.25    0.93   0
  -2 -10  -5    0.34    1.07   0
   2 -10   5    0.07    0.86   0
   2  10   5    0.68    0.93   0
  -2  10  -5    0.21    0.72   0
   3 -10   5    1.62    0.82   0
  -3 -10  -5    1.45    1.28   0
  -3  10  -5    2.42    0.72   0
   3  10   5    0.82    1.21   0
   4 -10   5    0.29    0.57   0
  -4  10  -5    0.26    0.75   0
  -5  10  -5    4.30    0.82   0
   5 -10   5    5.50    0.85   0
  -6  10  -5    1.36    0.81   0
   6 -10   5    0.96    0.84   0
  -7  10  -5    1.35    0.85   0
   7 -10   5    0.66    0.89   0
  -8  10  -5    1.09    0.88   0
   8 -10   5    1.07    0.90   0
  -9  10  -5    1.68    0.93   0
   9 -10   5    0.90    0.93   0
 -10  10  -5    2.87    0.97   0
  10 -10   5    1.99    1.03   0
  10 -11  -5   -1.71    0.96   0
 -10 -11   5    1.62    1.23   0
  10  11  -5   -0.38    1.00   0
  10 -11  -5    1.54    1.00   0
   9 -11  -5    4.96    0.71   0
   9 -11  -5    5.39    0.73   0
   9  11  -5    3.33    1.19   0
  -9 -11   5    9.71    0.96   0
   8 -11  -5   -0.02    0.88   0
   8 -11  -5    0.83    0.87   0
  -8 -11   5    0.10    0.88   0
   8  11  -5    0.23    0.85   0
  -7 -11   5    2.20    0.84   0
   7 -11  -5    1.19    0.81   0
   7 -11  -5    0.48    0.80   0
   7  11  -5    1.14    0.78   0
   6 -11  -5   -0.12    0.83   0
   6  11  -5    1.15    0.83   0
  -6 -11   5    0.99    1.02   0
   5 -11  -5    3.95    0.81   0
   5  11  -5    2.88    0.78   0
  -5 -11   5    4.82    0.88   0
   4 -11  -5    0.52    0.78   0
   4  11  -5    1.17    0.74   0
  -4 -11   5    0.85    0.87   0
  -4  11   5    0.26    0.75   0
  -3 -11   5    1.02    0.90   0
   3 -11  -5    2.33    0.76   0
  -3  11   5    0.42    0.77   0
   3  11  -5   -0.03    0.77   0
  -2 -11   5   -0.74    0.95   0
   2  11  -5   -0.84    0.80   0
   2 -11  -5   -0.47    1.01   0
  -2  11   5    0.52    0.75   0
   1 -11  -5    0.90    0.80   0
   1  11  -5    1.16    0.75   0
  -1  11   5    0.91    0.79   0
  -1 -11   5    3.25    0.92   0
   0  11   5    1.55    0.78   0
   0  11  -5    2.15    0.73   0
   0 -11  -5    2.82    1.04   0
   0 -11   5    1.10    0.87   0
  -1 -11  -5    1.70    0.86   0
  -1  11  -5    1.39    0.74   0
   1 -11   5    1.68    0.86   0
   1  11   5    1.35    0.96   0
  -2 -11  -5   -0.38    1.12   0
   2 -11   5   -0.13    0.85   0
   2  11   5    0.32    0.95   0
  -2  11  -5   -0.23    0.76   0
  -3  11  -5   -0.25    0.79   0
   3  11   5   -0.24    1.17   0
   3 -11   5    1.49    0.84   0
  -3 -11  -5    0.18    1.13   0
  -4  11  -5    0.04    0.78   0
   4 -11   5    0.60    0.85   0
  -4 -11  -5    0.23    1.67   0
  -4 -11  -5    0.30    1.92   0
   5 -11   5    1.05    0.87   0
  -5  11  -5    1.52    0.82   0
  -6  11  -5    1.22    0.86   0
   6 -11   5    0.87    0.88   0
   7 -11   5    4.40    0.93   0
  -7  11  -5    4.48    0.92   0
   8 -11   5    0.01    0.67   0
  -8  11  -5   -0.06    0.66   0
   9 -11   5    1.15    1.03   0
  -9  11  -5    0.36    1.02   0
   9 -12  -5    0.64    1.03   0
   9 -12  -5    0.18    1.04   0
   9  12  -5    0.68    0.98   0
  -9 -12   5   -0.37    1.02   0
   8 -12  -5    0.57    0.94   0
   8 -12  -5    0.76    0.93   0
   8  12  -5    1.23    0.94   0
  -8 -12   5    0.21    0.97   0
  -7 -12   5   -0.51    0.88   0
   7 -12  -5   -0.11    0.86   0
   7  12  -5   -0.24    0.85   0
   7 -12  -5    1.27    0.86   0
   6  12  -5   -0.07    1.04   0
   6 -12  -5    0.25    0.87   0
  -6 -12   5   -0.26    0.91   0
   5  12  -5    0.20    0.82   0
   5 -12  -5    0.29    0.84   0
  -5 -12   5    1.31    0.92   0
   4  12  -5    0.49    0.82   0
   4 -12  -5   -0.41    0.82   0
  -4 -12   5    2.05    0.90   0
  -4  12   5    1.13    0.83   0
   3  12  -5    2.10    0.77   0
  -3  12   5    1.58    0.77   0
  -3 -12   5    0.49    1.09   0
   3 -12  -5   -0.41    1.00   0
  -2 -12   5    1.15    0.89   0
   2  12  -5    1.31    0.80   0
   2 -12  -5    1.24    0.99   0
  -2  12   5    0.65    0.80   0
   1  12  -5    3.34    0.80   0
   1 -12  -5    3.98    1.02   0
  -1  12   5    4.78    0.79   0
  -1 -12   5    3.88    0.92   0
   0 -12   5    2.35    0.91   0
   0  12  -5    2.13    0.78   0
   0 -12  -5    2.61    1.08   0
   0  12   5    1.88    0.79   0
  -1  12  -5    0.97    0.78   0
  -1 -12  -5    3.65    1.11   0
   1  12   5    1.57    0.99   0
   1 -12   5    2.39    0.93   0
  -2 -12  -5    3.52    1.10   0
   2 -12   5    4.50    0.90   0
   2  12   5    1.89    1.03   0
  -2  12  -5    4.35    0.80   0
  -3 -12  -5    6.33    1.30   0
   3 -12   5    6.90    0.90   0
  -3  12  -5    6.59    0.87   0
  -4  12  -5    0.21    0.86   0
   4 -12   5    0.44    0.90   0
  -4 -12  -5    0.74    1.84   0
  -4 -12  -5    0.43    2.03   0
   5 -12   5    0.46    0.91   0
  -5  12  -5   -0.62    0.64   0
  -6  12  -5    0.08    0.91   0
   6 -12   5    0.16    0.93   0
  -7  12  -5   -0.49    0.98   0
   7 -12   5   -0.33    1.01   0
  -8  12  -5    2.77    1.02   0
   8 -12   5    2.13    1.05   0
   8 -13  -5    1.00    1.01   0
   8  13  -5    0.56    0.99   0
  -8 -13   5    1.09    1.05   0
   8 -13  -5    0.76    0.98   0
  -7 -13   5    1.10    1.00   0
   7  13  -5    1.45    0.97   0
   7 -13  -5    0.57    1.00   0
   7 -13  -5    0.21    0.97   0
   6  13  -5    1.21    0.88   0
   6 -13  -5   -0.04    0.94   0
  -6 -13   5   -1.33    0.96   0
   6 -13  -5    0.10    0.94   0
   5  13  -5   -0.38    0.89   0
   5 -13  -5    0.78    0.92   0
  -5 -13   5   -0.55    0.93   0
   4  13  -5    1.72    0.86   0
   4 -13  -5    1.82    0.86   0
  -4 -13   5    1.98    0.92   0
   3  13  -5   -0.58    0.82   0
   3 -13  -5    1.26    0.91   0
  -3  13   5    0.40    0.85   0
  -3 -13   5   -0.74    0.91   0
  -2  13   5   -0.19    0.85   0
   2 -13  -5    0.22    0.84   0
  -2 -13   5    0.15    0.93   0
   2  13  -5    0.90    0.85   0
   1 -13  -5   -0.69    0.87   0
   1  13  -5   -0.84    0.83   0
  -1 -13   5   -1.09    0.92   0
  -1  13   5   -0.71    0.82   0
   0  13  -5    1.72    0.84   0
   0 -13  -5    0.16    0.95   0
   0  13   5    1.88    1.03   0
   0 -13   5    3.00    0.94   0
  -1  13  -5    0.79    0.83   0
  -1 -13  -5    0.67    1.17   0
   1  13   5    0.85    1.05   0
   1 -13   5    0.48    0.92   0
  -2 -13  -5    1.21    1.16   0
   2  13   5    2.17    1.07   0
   2 -13   5    0.56    0.97   0
  -2  13  -5    1.66    0.88   0
  -3 -13  -5    0.45    1.28   0
   3 -13   5    1.03    0.94   0
  -3  13  -5    1.26    0.87   0
  -4  13  -5    3.31    0.90   0
   4 -13   5    1.79    0.93   0
   5 -13   5    0.19    0.96   0
  -5  13  -5    1.12    0.95   0
   6 -13   5    2.66    1.01   0
  -6  13  -5    1.73    0.99   0
  -7  13  -5   -0.31    1.04   0
   7 -13   5    1.38    1.02   0
   6 -14  -5    1.02    1.02   0
   6 -14  -5   -0.73    1.04   0
   6  14  -5    0.49    0.99   0
  -6 -14   5   -0.28    1.05   0
   5  14  -5    0.19    0.93   0
   5 -14  -5    1.25    0.99   0
  -5 -14   5    0.07    1.21   0
   4  14  -5    1.27    0.93   0
  -4 -14   5    0.06    0.97   0
   4 -14  -5    0.72    0.95   0
   3  14  -5   -0.20    0.89   0
  -3 -14   5    0.29    0.96   0
   3 -14  -5    1.28    0.92   0
   2  14  -5    0.52    1.08   0
  -2 -14   5   -0.53    1.20   0
   2 -14  -5   -0.29    0.93   0
  -2  14   5    0.31    1.10   0
  -1 -14   5    1.38    0.99   0
   1  14  -5    1.53    0.91   0
  -1  14   5    0.69    0.92   0
   1 -14  -5    2.87    0.98   0
   0  14  -5   -0.64    0.94   0
   0  14   5   -0.11    1.15   0
   0 -14  -5    0.35    1.20   0
   0 -14   5   -0.63    1.00   0
  -1  14  -5    0.11    0.92   0
  -1 -14  -5    0.22    1.24   0
   1  14   5   -0.74    1.19   0
   1 -14   5   -1.33    0.92   0
  -2  14  -5    0.41    0.93   0
  -2 -14  -5    0.40    1.41   0
   2 -14   5   -0.76    0.96   0
   3 -14   5    0.49    1.01   0
  -3 -14  -5    0.14    1.39   0
  -3 -14  -5    0.04    1.56   0
  -3  14  -5    0.74    0.61   0
   4 -14   5    1.03    1.00   0
  -4  14  -5    0.26    0.98   0
   5 -14   5    1.11    1.05   0
  -5  14  -5    1.93    1.03   0
   4  15  -5   -0.56    1.03   0
  -4 -15   5    0.02    1.07   0
   4 -15  -5    0.69    1.01   0
   3  15  -5    0.62    1.00   0
   3 -15  -5    0.78    1.01   0
  -3 -15   5    0.93    1.04   0
  -2 -15   5    2.38    1.11   0
   2  15  -5    0.19    1.02   0
   2 -15  -5   -0.12    1.01   0
   1  15  -5    0.29    1.02   0
   1 -15  -5    1.11    1.23   0
  -1 -15   5   -0.06    1.07   0
   0  15  -5    0.34    1.04   0
   0 -15   5   -0.35    1.09   0
   0 -15  -5    2.12    1.29   0
  -1 -15  -5    0.14    1.25   0
   1 -15   5    2.33    1.03   0
  -1  15  -5   -0.56    0.95   0
  -2 -15  -5    1.37    1.47   0
  -2  15  -5   -0.05    1.02   0
  -2 -15  -5   -0.34    1.25   0
   2 -15   5   -0.61    1.07   0
  -3 -15  -5   -0.37    1.74   0
  -3 -15  -5    0.28    1.71   0
   3 -15   5    0.49    1.06   0
  -3  15  -5    1.03    1.04   0
  14   0  -6   -0.32    1.04   0
  14   0  -6    1.71    0.92   0
  12   0  -6    1.36    0.60   0
  12   0  -6    1.46    0.79   0
  10   0  -6    0.57    0.74   0
  10   0  -6    2.59    0.79   0
   8   0  -6    0.63    0.49   0
   6   0  -6  184.42    1.34   0
  -6   0   6  171.66    1.41   0
  -4   0   6   61.78    1.07   0
   4   0  -6   61.48    1.09   0
  -2   0   6    1.55    0.57   0
   2   0  -6    1.33    0.91   0
   0   0   6  363.30    2.55   0
   0   0  -6  353.39    2.58   0
  -2   0  -6   71.04    1.34   0
   2   0   6   71.62    1.54   0
   4   0   6  310.51    2.20   0
  -4   0  -6  331.66    2.34   0
   6   0   6   49.11    1.17   0
  -6   0  -6   45.97    1.05   0
   8   0   6   15.69    0.81   0
  10   0   6    0.41    0.75   0
  10   0   6    0.63    0.72   0
  12   0   6    1.40    0.87   0
  12   0   6    0.09    0.86   0
  14  -1  -6    0.75    1.02   0
  14  -1  -6   -0.53    0.95   0
  14   1  -6   -0.42    0.93   0
  14   1  -6   -0.05    1.09   0
  13  -1  -6   -0.22    0.86   0
  13   1  -6    0.16    0.59   0
  13  -1  -6   -0.59    0.95   0
  13   1  -6   -1.48    0.98   0
  12   1  -6   -0.00    0.90   0
  12   1  -6    0.12    0.78   0
  12  -1  -6    1.56    0.78   0
  12  -1  -6    1.45    0.85   0
  11  -1  -6    0.76    0.54   0
  11   1  -6    0.88    0.80   0
  11   1  -6    1.38    0.80   0
  11  -1  -6    1.76    0.83   0
  10  -1  -6    1.81    0.73   0
  10   1  -6    0.33    0.55   0
  10  -1  -6    0.37    0.80   0
  10   1  -6    1.67    0.74   0
   9  -1  -6   33.23    0.96   0
   9  -1  -6   34.79    0.93   0
   9   1  -6   36.43    0.91   0
   8   1  -6    3.50    0.75   0
   8  -1  -6    2.63    0.71   0
  -8  -1   6    2.57    0.76   0
   8  -1  -6    4.60    0.73   0
  -7  -1   6    5.24    0.73   0
   7  -1  -6    4.21    0.54   0
   7  -1  -6    5.66    0.75   0
   7   1  -6    6.80    0.74   0
   6  -1  -6   13.28    0.79   0
  -6  -1   6   13.73    0.77   0
   6   1  -6   15.81    0.80   0
  -6   1   6   13.69    0.60   0
   5  -1  -6   43.76    0.92   0
   5   1  -6   43.73    0.97   0
  -5  -1   6   43.29    0.91   0
  -5   1   6   44.24    0.91   0
  -4   1   6   85.44    1.05   0
   4  -1  -6   81.87    1.18   0
  -4  -1   6   82.97    1.15   0
   4   1  -6   84.90    1.06   0
   3  -1  -6   37.14    0.99   0
  -3   1   6   36.62    0.94   0
  -3  -1   6   36.67    0.99   0
   3   1  -6   37.09    1.08   0
   2  -1  -6  305.73    2.18   0
  -2  -1   6  323.32    1.98   0
   2   1  -6  310.67    2.11   0
  -2   1   6  314.12    2.14   0
   1   1  -6   76.90    1.40   0
  -1   1   6   74.64    1.32   0
   1  -1  -6   74.54    1.43   0
  -1  -1   6   74.17    1.37   0
   0  -1  -6    4.19    1.05   0
   0  -1   6    4.18    1.00   0
   0   1   6    4.39    1.03   0
   0   1  -6    3.25    0.99   0
   1   1   6   86.41    1.74   0
  -1   1  -6   85.03    1.39   0
  -1  -1  -6   86.22    1.65   0
   1  -1   6   85.19    1.45   0
  -2   1  -6    2.07    0.77   0
  -2  -1  -6    1.66    0.94   0
   2  -1   6    1.60    0.88   0
   2   1   6    1.89    1.06   0
   3  -1   6    5.77    0.86   0
  -3  -1  -6    5.56    0.95   0
   3   1   6    5.67    1.04   0
  -3   1  -6    6.02    0.82   0
   4  -1   6    1.20    0.76   0
   4   1   6    0.93    0.83   0
  -4   1  -6    0.14    0.75   0
  -4  -1  -6    1.04    0.94   0
   5  -1   6   78.44    1.17   0
   5   1   6   74.26    1.31   0
  -5  -1  -6   76.02    1.44   0
  -5   1  -6   74.24    1.18   0
   6  -1   6    5.82    0.74   0
  -6  -1  -6    4.78    0.92   0
  -6   1  -6    5.46    0.75   0
   6   1   6    4.74    0.79   0
   7   1   6   -0.40    0.69   0
   7  -1   6    0.32    0.71   0
   7   1   6    0.94    0.85   0
  -7   1  -6    0.90    0.73   0
   8   1   6   19.43    0.98   0
   8  -1   6   19.84    0.84   0
   8   1   6   19.21    1.02   0
  -8   1  -6   18.36    1.01   0
   9   1   6    7.90    0.81   0
   9   1   6    7.19    0.95   0
   9  -1   6    6.75    0.81   0
  10   1   6    0.73    0.77   0
  10   1   6    2.10    0.93   0
  10  -1   6    1.33    0.92   0
  10  -1   6    1.38    0.78   0
  11   1   6    3.41    0.87   0
  11  -1   6    3.19    0.84   0
  11   1   6    3.07    0.85   0
  11  -1   6    3.31    1.00   0
  12  -1   6    1.38    0.86   0
  12   1   6    0.63    1.08   0
  12   1   6    1.49    1.04   0
  12  -1   6    0.74    0.86   0
  13   1   6    3.03    1.23   0
  13  -1   6    4.99    0.99   0
  13   1   6    5.16    1.20   0
  13  -1   6    4.18    1.20   0
  14  -2  -6    0.94    0.93   0
  14   2  -6    1.50    0.97   0
  14   2  -6    1.58    1.03   0
  14  -2  -6   -0.95    1.08   0
  13  -2  -6   -0.15    0.61   0
  13   2  -6    0.29    1.00   0
  13  -2  -6    1.06    0.95   0
  13   2  -6   -0.06    0.86   0
  12  -2  -6   -0.01    0.90   0
  12   2  -6    0.48    0.80   0
  12  -2  -6   -1.25    0.81   0
  12   2  -6    0.58    0.92   0
  11  -2  -6    1.24    0.78   0
  11   2  -6    2.46    0.87   0
  11  -2  -6    0.37    0.85   0
  11   2  -6    0.90    0.77   0
  10  -2  -6    9.94    0.86   0
  10  -2  -6    9.55    0.81   0
  10   2  -6   10.19    0.59   0
  -9  -2   6    0.22    0.78   0
   9  -2  -6    1.98    0.76   0
   9   2  -6    1.21    0.53   0
   9  -2  -6    0.19    0.78   0
   8  -2  -6    1.60    0.69   0
   8   2  -6    1.22    0.74   0
   8  -2  -6    0.94    0.70   0
  -8  -2   6    1.42    0.72   0
  -7  -2   6   77.13    1.09   0
   7  -2  -6   74.15    1.06   0
   7   2  -6   75.97    1.11   0
   7  -2  -6   73.66    1.07   0
  -6  -2   6  118.32    1.24   0
   6  -2  -6  110.26    1.21   0
   6   2  -6  117.58    1.28   0
   6  -2  -6  117.76    1.26   0
   5   2  -6   24.19    0.94   0
  -5  -2   6   25.07    0.86   0
   5  -2  -6   23.42    0.86   0
  -4  -2   6    2.38    0.76   0
   4   2  -6    3.28    0.87   0
   4  -2  -6    2.14    0.75   0
  -4   2   6    2.80    0.76   0
  -3   2   6  207.24    1.69   0
   3  -2  -6  213.94    1.76   0
  -3  -2   6  217.52    1.69   0
   3   2  -6  208.41    1.79   0
  -2   2   6   66.84    1.19   0
   2  -2  -6   68.21    1.23   0
  -2  -2   6   70.94    1.08   0
   2   2  -6   68.73    1.30   0
   1  -2  -6   20.04    1.11   0
  -1  -2   6   21.52    1.10   0
  -1   2   6   19.96    0.92   0
   1   2  -6   18.76    1.09   0
   0  -2  -6   39.37    1.45   0
   0   2  -6   41.82    1.16   0
   0   2   6   38.50    1.16   0
   0  -2   6   38.60    0.95   0
   1   2   6  112.77    2.10   0
  -1   2  -6  111.94    1.43   0
   1  -2   6  111.90    1.49   0
  -1  -2  -6  113.25    2.14   0
  -2  -2  -6   12.24    1.32   0
  -2   2  -6   11.05    0.83   0
   2   2   6   12.78    1.29   0
   2  -2   6   11.70    0.91   0
   3   2   6  165.21    2.80   0
   3  -2   6  150.16    1.52   0
  -3  -2  -6  168.36    2.71   0
  -3   2  -6  161.31    1.57   0
  -4   2  -6    0.47    0.76   0
  -4  -2  -6    1.56    1.10   0
   4  -2   6    1.17    0.78   0
   4   2   6    1.17    1.20   0
   5  -2   6   21.23    0.85   0
   5   2   6   21.03    1.21   0
  -5   2  -6   21.61    0.85   0
   6   2   6    0.74    0.81   0
   6  -2   6    1.06    0.71   0
   6   2   6    1.27    0.89   0
  -6   2  -6    0.22    0.74   0
  -7   2  -6   16.28    0.84   0
   7   2   6   16.23    1.02   0
   7  -2   6   14.95    0.78   0
   7   2   6   15.33    0.98   0
   8   2   6    9.25    0.99   0
   8   2   6    9.85    0.99   0
   8  -2   6    8.69    0.78   0
  -8   2  -6    8.94    0.82   0
   9   2   6    1.21    0.95   0
   9  -2   6    1.82    0.92   0
  -9   2  -6    1.81    0.75   0
   9   2   6    1.48    0.91   0
  10   2   6    0.09    0.97   0
  10  -2   6    1.63    0.80   0
  10   2   6    0.20    0.95   0
  11   2   6    1.53    1.02   0
  11  -2   6    0.95    0.82   0
  11   2   6   -0.78    0.84   0
  11  -2   6   -0.72    0.81   0
  12  -2   6    1.11    0.89   0
  12   2   6   -0.22    1.06   0
  12   2   6    0.92    0.88   0
  12  -2   6    1.43    0.88   0
  13   2   6    0.09    0.98   0
  13  -2   6    0.07    1.18   0
  13  -2   6    0.33    0.95   0
  13   2   6   -0.11    1.19   0
  14   3  -6    1.68    1.10   0
  14   3  -6   -0.16    1.00   0
  14  -3  -6    1.46    1.07   0
  14  -3  -6    0.28    0.97   0
  13  -3  -6    1.42    0.91   0
  13   3  -6    0.13    0.91   0
  13   3  -6   -0.20    1.05   0
  13  -3  -6   -0.17    0.97   0
  12   3  -6    2.71    0.87   0
  12  -3  -6    2.91    0.60   0
  12   3  -6    2.01    0.93   0
  12  -3  -6    3.37    0.91   0
  11  -3  -6    2.17    0.82   0
  11   3  -6    0.25    0.85   0
  11   3  -6    1.68    0.88   0
  11  -3  -6    1.49    0.60   0
 -10  -3   6   14.62    0.90   0
  10  -3  -6   13.34    0.83   0
  10   3  -6   14.82    0.89   0
  10  -3  -6   14.93    0.88   0
   9  -3  -6    7.12    0.60   0
   9   3  -6    7.51    0.79   0
  -9  -3   6    6.35    0.79   0
   9  -3  -6    7.59    0.80   0
   8  -3  -6    1.17    0.71   0
   8   3  -6   -0.16    0.76   0
  -8  -3   6    0.29    0.71   0
   8  -3  -6    0.63    0.70   0
   7   3  -6   13.33    0.86   0
   7  -3  -6   14.09    0.82   0
   7  -3  -6   13.95    0.81   0
  -7  -3   6   11.81    0.78   0
   6   3  -6   -0.96    0.77   0
  -6  -3   6    0.96    0.67   0
   6  -3  -6    4.67    0.72   0
   6  -3  -6   -0.26    0.71   0
   5  -3  -6   13.39    0.64   0
  -5  -3   6   13.67    0.76   0
   5   3  -6   13.35    0.90   0
   5  -3  -6   11.55    0.76   0
   4   3  -6  636.30    2.66   0
  -4  -3   6  666.48    2.59   0
   4  -3  -6  604.89    2.68   0
   4  -3  -6  673.26    2.79   0
   3   3  -6   10.88    0.98   0
  -3  -3   6   10.82    0.86   0
   3  -3  -6    9.67    0.81   0
   3  -3  -6    9.82    0.83   0
  -2  -3   6   19.00    0.78   0
   2  -3  -6   18.76    0.91   0
   2  -3  -6   21.01    0.95   0
   2   3  -6   20.93    1.07   0
  -1  -3   6    4.14    1.02   0
   1  -3  -6    4.40    0.78   0
   1   3  -6    4.53    1.02   0
   0   3  -6    0.86    0.65   0
   0  -3  -6    1.00    0.94   0
   0  -3   6    1.82    1.04   0
  -1  -3  -6  272.95    3.57   0
  -1   3  -6  250.40    1.81   0
   1  -3   6  258.48    1.86   0
   2  -3   6    5.50    0.88   0
  -2   3  -6    5.55    0.79   0
   3  -3   6    4.55    0.81   0
  -3   3  -6    3.91    0.56   0
  -4   3  -6   22.74    0.83   0
   4   3   6   22.89    2.65   0
   4  -3   6   22.29    0.87   0
  -5   3  -6   19.77    0.80   0
   5  -3   6   18.94    0.81   0
   5   3   6   18.32    1.33   0
   5   3   6   18.03    1.55   0
   6  -3   6   23.30    0.84   0
   6   3   6   24.30    1.30   0
   6   3   6   23.46    1.22   0
  -6   3  -6   22.65    0.88   0
   7  -3   6   11.23    0.78   0
   7   3   6   11.03    1.07   0
   7   3   6   10.35    1.12   0
  -7   3  -6   11.12    0.82   0
   8   3   6    8.97    1.17   0
   8  -3   6    8.74    0.75   0
  -8   3  -6    8.81    0.82   0
   8   3   6    9.62    1.17   0
   9   3   6    2.45    0.96   0
   9   3   6    2.35    0.97   0
   9  -3   6    2.03    0.82   0
  -9   3  -6    2.65    0.82   0
  10   3   6   -0.56    0.96   0
  10  -3   6   -0.37    0.80   0
  10   3   6    0.23    0.95   0
 -10   3  -6   -0.55    0.79   0
  11   3   6    1.51    1.04   0
  11  -3   6    0.67    0.87   0
  11  -3   6    1.85    0.84   0
  11   3   6    2.55    1.01   0
  12   3   6    1.12    1.15   0
  12  -3   6    1.04    0.87   0
  12  -3   6   -0.06    0.90   0
  12   3   6    0.12    1.16   0
  13  -3   6    0.12    0.98   0
  13   3   6    0.87    1.23   0
  13  -3   6    1.93    1.05   0
  13   3   6    1.53    1.22   0
  14   4  -6    1.26    1.10   0
  14  -4  -6    1.19    1.04   0
  14   4  -6    0.10    1.00   0
  14  -4  -6   -0.83    1.08   0
  13  -4  -6    0.46    0.92   0
  13   4  -6    1.50    0.95   0
  13   4  -6    0.91    1.24   0
  13  -4  -6    1.47    0.97   0
  12   4  -6    1.40    0.92   0
  12  -4  -6    0.52    0.88   0
  12   4  -6    0.87    0.87   0
  12  -4  -6    0.74    0.86   0
  11   4  -6   -0.44    0.82   0
  11  -4  -6   -0.24    0.83   0
  11  -4  -6    1.99    0.82   0
 -10  -4   6    4.20    0.77   0
  10  -4  -6    6.09    0.84   0
  10   4  -6    5.28    0.87   0
  10  -4  -6    3.85    0.85   0
   9   4  -6    7.83    0.83   0
   9  -4  -6    8.40    0.85   0
   9  -4  -6    9.58    0.84   0
  -9  -4   6    9.37    0.82   0
   8  -4  -6   -0.70    0.76   0
   8  -4  -6   -0.57    0.76   0
  -8  -4   6   -0.12    0.73   0
   8   4  -6    0.83    0.74   0
   7  -4  -6   35.69    0.92   0
  -7  -4   6   37.18    0.90   0
   7  -4  -6   40.04    0.93   0
   7   4  -6   38.40    0.96   0
   6  -4  -6    2.61    0.73   0
   6   4  -6    2.46    0.82   0
  -6  -4   6    1.50    0.70   0
   6  -4  -6    0.83    0.74   0
  -5  -4   6    1.59    0.67   0
   5   4  -6    0.75    0.80   0
   5  -4  -6    1.38    0.71   0
   5  -4  -6    1.50    0.71   0
   4   4  -6   11.89    0.91   0
   4  -4  -6   12.94    0.81   0
   4  -4  -6   12.33    0.79   0
  -4  -4   6   14.23    0.84   0
   3  -4  -6    9.98    0.82   0
   3  -4  -6   10.50    0.85   0
  -3  -4   6   11.31    0.92   0
   3   4  -6    9.36    0.97   0
   2  -4  -6    2.00    0.94   0
  -2  -4   6    2.76    0.92   0
   2   4  -6    2.46    0.90   0
   2  -4  -6    1.30    0.75   0
  -1  -4   6  153.90    1.53   0
   1   4  -6  150.20    1.49   0
   1  -4  -6  142.31    1.75   0
   1  -4  -6  147.55    1.77   0
   0  -4  -6  196.94    2.36   0
   0   4  -6  187.95    1.58   0
   0  -4   6  200.19    1.67   0
   0  -4  -6  187.18    2.29   0
  -1   4  -6  139.69    1.28   0
  -1  -4  -6  153.02    2.98   0
  -1  -4  -6  146.32    2.86   0
   1  -4   6  139.58    1.47   0
  -2   4  -6   24.73    0.72   0
   2  -4   6   26.77    1.00   0
  -3   4  -6   40.20    0.94   0
   3  -4   6   39.67    0.95   0
   4  -4   6    4.27    0.55   0
  -4   4  -6    3.43    0.73   0
   5  -4   6    2.23    0.74   0
  -5   4  -6    1.73    0.74   0
   6   4   6   35.47    2.39   0
   6  -4   6   34.06    0.97   0
   6   4   6   35.38    2.39   0
  -6   4  -6   35.84    0.96   0
   7   4   6    1.02    1.19   0
  -7   4  -6    1.00    0.75   0
   7  -4   6    2.11    0.71   0
   7   4   6    0.98    1.22   0
   8  -4   6   -0.02    0.73   0
   8   4   6    0.80    1.01   0
   8   4   6    0.59    1.05   0
  -8   4  -6    0.98    0.80   0
   9   4   6    0.98    1.08   0
   9  -4   6    1.56    0.76   0
   9   4   6    0.27    0.96   0
  -9   4  -6    1.36    0.87   0
  10   4   6    2.32    1.16   0
  10  -4   6    1.05    0.83   0
  10   4   6    2.63    1.14   0
 -10   4  -6    1.46    0.84   0
  11   4   6    0.45    1.23   0
  11  -4   6    1.18    0.87   0
  11   4   6    1.03    1.21   0
  12   4   6    1.61    1.34   0
  12  -4   6    2.20    0.97   0
  12  -4   6    1.06    0.93   0
  12   4   6    2.02    1.33   0
  13   4   6    0.03    1.40   0
  13  -4   6    0.16    1.00   0
  13  -4   6    1.90    1.02   0
  13   4   6    0.11    1.23   0
  14   5  -6   -0.14    1.05   0
  14   5  -6    0.97    1.35   0
  14  -5  -6    0.14    1.04   0
  14  -5  -6    0.80    1.06   0
  13   5  -6    0.32    0.94   0
  13  -5  -6   -1.57    0.99   0
  13  -5  -6    1.02    1.00   0
  13   5  -6   -0.73    1.00   0
  12   5  -6    0.73    0.89   0
  12   5  -6    0.07    0.93   0
  12  -5  -6    1.39    0.64   0
  12  -5  -6    2.03    0.91   0
 -11  -5   6    0.45    0.88   0
  11   5  -6    1.48    0.81   0
  11  -5  -6   -0.21    0.88   0
  11  -5  -6    0.58    0.85   0
  10  -5  -6    1.36    0.81   0
  10   5  -6    0.83    0.79   0
 -10  -5   6    0.17    1.02   0
  10  -5  -6    1.23    0.81   0
  -9  -5   6    6.42    0.77   0
   9  -5  -6    7.22    0.77   0
   9   5  -6    4.56    0.83   0
   9  -5  -6    5.23    0.81   0
  -8  -5   6   15.61    0.83   0
   8   5  -6   14.20    0.86   0
   8  -5  -6   14.76    0.86   0
   8  -5  -6   12.50    0.65   0
   7   5  -6    9.08    0.85   0
  -7  -5   6    8.77    0.76   0
   7  -5  -6    8.48    0.76   0
   7  -5  -6    9.77    0.77   0
   6   5  -6    4.55    0.85   0
  -6  -5   6    3.56    0.72   0
   6  -5  -6    4.26    0.73   0
   6  -5  -6    2.86    0.75   0
   5   5  -6    5.64    0.82   0
   5  -5  -6    4.15    0.74   0
  -5  -5   6    4.19    0.75   0
   5  -5  -6    4.46    0.74   0
   4  -5  -6   26.76    0.85   0
   4   5  -6   26.69    0.97   0
  -4  -5   6   27.50    0.91   0
   4  -5  -6   24.46    0.83   0
   3   5  -6    3.96    0.61   0
  -3  -5   6    3.58    0.86   0
   3  -5  -6    3.15    0.73   0
   3  -5  -6    2.97    0.75   0
   2  -5  -6    4.45    0.85   0
  -2  -5   6    3.64    0.91   0
   2  -5  -6    3.89    0.70   0
   2   5  -6    3.82    0.92   0
   1   5  -6   65.66    1.07   0
   1  -5  -6   65.78    1.32   0
   1  -5  -6   62.32    1.20   0
  -1  -5   6   64.65    1.19   0
   0  -5  -6  340.37    2.95   0
   0  -5  -6  342.62    2.96   0
   0  -5   6  341.85    1.95   0
   0   5  -6  331.76    1.88   0
  -1  -5  -6    1.46    1.10   0
  -1   5  -6    1.99    0.69   0
  -1  -5  -6    1.69    1.08   0
   1  -5   6    1.24    0.84   0
  -2   5  -6   93.07    1.01   0
   2  -5   6   89.88    1.04   0
  -3   5  -6    0.93    0.72   0
   3  -5   6    1.62    0.80   0
   4  -5   6   16.90    0.84   0
  -4   5  -6   16.05    0.82   0
   5  -5   6    0.43    0.80   0
  -5   5  -6    0.84    0.79   0
   6  -5   6   43.45    0.94   0
  -6   5  -6   44.16    0.97   0
   7  -5   6    1.07    0.75   0
  -7   5  -6    1.70    0.76   0
   8   5   6   19.15    2.23   0
   8  -5   6   23.86    0.86   0
   8   5   6   18.74    2.17   0
  -8   5  -6   20.60    0.89   0
   9   5   6    0.13    1.37   0
   9  -5   6    0.26    0.74   0
   9   5   6    0.10    1.33   0
  -9   5  -6   -0.29    0.78   0
  10   5   6    0.77    1.35   0
  10  -5   6    0.95    0.80   0
  10   5   6    0.89    1.29   0
 -10   5  -6    0.01    0.87   0
  11   5   6    1.73    1.34   0
  11  -5   6    1.24    0.88   0
  11   5   6    2.12    1.42   0
 -11   5  -6    1.16    0.67   0
  12   5   6    1.02    1.54   0
  12  -5   6   -0.28    1.00   0
  12  -5   6    0.32    0.95   0
  12   5   6    0.96    1.54   0
  13   5   6   -0.07    1.68   0
  13   5   6   -0.37    1.73   0
  13  -5   6   -0.48    1.04   0
  13  -5   6    0.33    1.08   0
  13  -6  -6    0.32    0.99   0
  13   6  -6    0.64    0.93   0
  13   6  -6    1.26    1.00   0
  13  -6  -6    0.57    0.98   0
  12   6  -6    2.45    0.94   0
  12  -6  -6    3.45    0.97   0
  12  -6  -6    4.71    0.99   0
  11  -6  -6    0.44    0.87   0
 -11  -6   6    2.02    0.92   0
  11   6  -6    1.74    0.84   0
  11  -6  -6    0.62    0.65   0
  10   6  -6    4.68    0.89   0
  10  -6  -6    3.05    0.84   0
  10  -6  -6    3.91    0.84   0
 -10  -6   6    4.39    0.88   0
  -9  -6   6    5.61    0.84   0
   9  -6  -6    4.41    0.80   0
   9   6  -6    2.82    0.76   0
   9  -6  -6    2.44    0.83   0
   8   6  -6   20.27    0.91   0
   8  -6  -6   20.88    0.87   0
  -8  -6   6   21.53    0.87   0
   8  -6  -6   21.77    0.87   0
   7  -6  -6   27.50    0.86   0
  -7  -6   6   27.12    0.89   0
   7  -6  -6   25.21    0.90   0
   7   6  -6   24.75    0.94   0
  -6  -6   6    8.28    0.77   0
   6  -6  -6    7.19    0.74   0
   6   6  -6    8.43    0.86   0
   6  -6  -6    6.42    0.55   0
   5  -6  -6    2.07    0.74   0
   5   6  -6    2.19    0.82   0
   5  -6  -6    2.18    0.72   0
  -5  -6   6    1.67    0.77   0
   4  -6  -6    1.38    0.67   0
  -4  -6   6    1.20    0.77   0
   4  -6  -6   -0.02    0.65   0
   4   6  -6    2.42    0.84   0
   3  -6  -6    3.11    0.72   0
  -3  -6   6    2.28    0.87   0
   3  -6  -6    3.82    0.68   0
   3   6  -6    3.13    0.82   0
   2  -6  -6    3.55    0.72   0
   2  -6  -6    3.72    0.87   0
  -2  -6   6    3.94    0.89   0
   2   6  -6    3.84    0.79   0
   1  -6  -6    4.40    0.91   0
   1  -6  -6    5.05    0.74   0
  -1  -6   6    5.51    0.95   0
   1   6  -6    4.81    0.76   0
   0  -6  -6    0.26    0.89   0
   0  -6  -6    0.02    0.85   0
   0   6  -6   -0.31    0.75   0
   0  -6   6    1.52    0.88   0
  -1   6  -6   62.40    1.02   0
  -1  -6  -6   62.88    1.77   0
  -1  -6  -6   62.80    1.69   0
   1  -6   6   59.34    1.10   0
  -2   6  -6   13.59    0.77   0
   2  -6   6   11.56    0.89   0
   3  -6   6    8.12    0.83   0
  -3   6  -6    8.90    0.76   0
   4  -6   6   17.13    0.85   0
  -4   6  -6   14.78    0.77   0
  -5   6  -6    1.34    0.71   0
   5  -6   6    0.14    0.76   0
  -6   6  -6    0.89    0.72   0
   6  -6   6    0.73    0.77   0
   7  -6   6   10.33    0.81   0
  -7   6  -6   11.15    0.83   0
   8  -6   6    3.15    0.78   0
  -8   6  -6    3.99    0.79   0
   9  -6   6    0.16    0.80   0
  -9   6  -6    1.73    0.83   0
  10  -6   6    2.09    0.87   0
 -10   6  -6    0.24    0.91   0
  11  -6   6    1.28    0.88   0
 -11   6  -6    0.02    0.97   0
  12  -6   6   -0.48    0.98   0
  13  -7  -6   -0.91    1.04   0
  13  -7  -6    0.40    1.04   0
  13   7  -6    0.59    1.01   0
  13   7  -6   -0.22    1.06   0
  12  -7  -6   -0.18    0.99   0
  12   7  -6    0.18    0.94   0
  12  -7  -6    0.18    0.95   0
  11  -7  -6    0.52    0.88   0
  11  -7  -6    0.22    0.88   0
  11   7  -6    0.50    0.87   0
 -11  -7   6    1.25    0.98   0
  10  -7  -6   -0.12    0.84   0
  10  -7  -6    0.09    0.59   0
  10   7  -6    0.87    0.83   0
 -10  -7   6    0.60    0.88   0
   9  -7  -6    2.18    0.81   0
  -9  -7   6    1.54    0.81   0
   9  -7  -6    1.30    0.81   0
   9   7  -6    1.24    0.81   0
   8  -7  -6    2.05    0.76   0
  -8  -7   6    0.37    0.79   0
   8   7  -6    0.22    0.81   0
   8  -7  -6    1.83    0.75   0
   7  -7  -6    1.14    0.75   0
   7  -7  -6   -0.21    0.76   0
  -7  -7   6    1.46    0.76   0
   7   7  -6    1.02    0.82   0
  -6  -7   6    1.24    0.74   0
   6  -7  -6    0.25    0.51   0
   6   7  -6    0.31    0.80   0
   6  -7  -6    0.10    0.71   0
   5  -7  -6    2.57    0.74   0
  -5  -7   6    2.93    0.78   0
   5   7  -6    2.24    0.80   0
   5  -7  -6    3.17    0.73   0
   4  -7  -6    3.96    0.72   0
  -4  -7   6    2.73    0.85   0
   4   7  -6    3.62    0.86   0
   4  -7  -6    3.14    0.85   0
   3  -7  -6   11.85    0.81   0
  -3  -7   6   11.54    0.95   0
   3   7  -6   13.61    0.92   0
   3  -7  -6   12.00    0.78   0
   2  -7  -6   79.13    1.22   0
  -2  -7   6   78.22    1.22   0
   2   7  -6   73.88    1.11   0
   2  -7  -6   78.47    1.22   0
   1   7  -6   56.27    1.04   0
   1  -7  -6   60.07    1.15   0
  -1  -7   6   61.71    0.95   0
   1  -7  -6   58.81    1.15   0
   0   7  -6   24.63    0.85   0
   0  -7  -6   24.80    1.13   0
   0  -7  -6   25.80    1.10   0
   0  -7   6   25.63    0.98   0
   1  -7   6   24.44    0.98   0
  -1   7  -6   21.55    0.85   0
  -1  -7  -6   22.82    1.31   0
  -1  -7  -6   23.20    1.21   0
  -2   7  -6   30.35    0.90   0
  -2  -7  -6   33.81    2.05   0
  -2  -7  -6   32.52    2.39   0
   2  -7   6   32.37    0.99   0
  -3   7  -6   13.88    0.80   0
   3  -7   6   12.07    0.85   0
   4  -7   6   13.36    0.82   0
  -4   7  -6   10.62    0.58   0
   5  -7   6    1.13    0.77   0
  -5   7  -6   -0.85    0.72   0
  -6   7  -6    2.44    0.79   0
   6  -7   6    2.99    0.76   0
   7  -7   6    2.74    0.77   0
  -7   7  -6    0.94    0.79   0
  -8   7  -6    5.39    0.90   0
   8  -7   6    6.15    0.84   0
   9  -7   6    0.09    0.81   0
  -9   7  -6    0.48    0.86   0
  10  -7   6    1.33    0.91   0
 -10   7  -6    1.89    0.89   0
  11  -7   6    1.16    0.95   0
 -11   7  -6    1.68    0.95   0
  12  -7   6    0.87    1.01   0
  12  -8  -6    1.18    1.00   0
  12  -8  -6    0.69    1.00   0
 -12  -8   6    0.51    1.25   0
  12   8  -6    1.26    0.96   0
  11  -8  -6   -0.82    0.92   0
  11   8  -6    0.55    0.89   0
  11  -8  -6    0.99    0.91   0
 -11  -8   6   -0.00    0.93   0
 -10  -8   6    0.40    0.86   0
  10  -8  -6    0.40    0.87   0
  10  -8  -6   -0.38    0.86   0
  10   8  -6    0.60    0.86   0
   9  -8  -6    2.79    0.81   0
  -9  -8   6    0.02    0.85   0
   9  -8  -6   -0.84    0.82   0
   9   8  -6   -0.94    0.85   0
   8  -8  -6    1.57    0.79   0
  -8  -8   6    2.37    1.02   0
   8  -8  -6    2.19    0.78   0
   8   8  -6    2.45    0.79   0
   7  -8  -6    4.14    0.80   0
  -7  -8   6    6.22    0.80   0
   7  -8  -6    5.69    0.73   0
   7   8  -6    4.03    0.83   0
   6  -8  -6    4.67    0.77   0
   6   8  -6    5.26    0.84   0
   6  -8  -6    4.06    0.58   0
  -6  -8   6    4.62    0.97   0
   5  -8  -6    8.03    0.73   0
   5   8  -6    6.69    0.81   0
  -5  -8   6    8.85    0.80   0
   5  -8  -6    9.10    0.75   0
   4  -8  -6   13.01    0.93   0
  -4  -8   6   13.44    0.85   0
   4  -8  -6   13.95    0.79   0
   4   8  -6   12.48    0.84   0
   3   8  -6    6.82    0.82   0
  -3  -8   6    8.14    0.88   0
   3  -8  -6    7.87    0.94   0
   3  -8  -6    7.46    0.77   0
   2  -8  -6   14.06    0.84   0
   2   8  -6   15.58    0.84   0
  -2  -8   6   16.08    1.00   0
   1  -8  -6    4.02    0.91   0
   1   8  -6    3.80    0.78   0
  -1  -8   6    2.88    0.94   0
   0   8  -6    0.98    0.74   0
   0  -8  -6    1.40    0.93   0
   0  -8   6    1.99    0.90   0
  -1   8  -6    0.39    0.48   0
  -1  -8  -6    0.50    0.86   0
  -1  -8  -6    0.65    1.15   0
   1  -8   6   -0.34    0.57   0
  -2  -8  -6    1.26    1.57   0
  -2   8  -6    1.34    0.69   0
  -2  -8  -6    1.06    1.29   0
   2  -8   6    0.94    0.81   0
  -3   8  -6    0.16    0.70   0
   3  -8   6   -0.47    0.78   0
   4  -8   6    3.96    0.78   0
  -4   8  -6    3.28    0.75   0
  -5   8  -6    0.90    0.72   0
   5  -8   6    0.03    0.77   0
   6  -8   6   -0.93    0.77   0
  -6   8  -6   -0.19    0.73   0
  -7   8  -6    2.50    0.59   0
   7  -8   6    1.86    0.78   0
   8  -8   6    3.63    0.85   0
  -8   8  -6    3.00    0.86   0
  -9   8  -6   -0.08    0.64   0
   9  -8   6   -0.10    0.85   0
  10  -8   6    1.88    0.97   0
 -10   8  -6    3.07    0.95   0
  11  -8   6    0.33    0.98   0
 -11   8  -6   -0.93    1.00   0
 -12  -9   6    1.49    1.30   0
  12  -9  -6    0.49    1.04   0
  12   9  -6    0.49    1.03   0
  12  -9  -6   -0.46    1.04   0
  11  -9  -6    0.80    0.95   0
 -11  -9   6   -0.15    0.99   0
  11  -9  -6    0.34    0.67   0
  11   9  -6   -0.66    0.96   0
  10  -9  -6    0.48    0.90   0
 -10  -9   6    0.33    0.91   0
  10  -9  -6    2.05    0.88   0
  10   9  -6   -0.45    0.88   0
   9  -9  -6    0.52    0.85   0
   9  -9  -6    1.18    0.79   0
  -9  -9   6    0.79    0.85   0
   9   9  -6    0.96    0.89   0
   8  -9  -6    3.51    0.59   0
   8   9  -6    4.54    0.81   0
   8  -9  -6    4.12    0.81   0
  -8  -9   6    4.48    0.84   0
  -7  -9   6    0.68    0.81   0
   7   9  -6    0.74    0.80   0
   7  -9  -6    0.69    0.75   0
   7  -9  -6    0.05    0.75   0
   6  -9  -6    6.32    0.80   0
   6  -9  -6    7.93    0.81   0
   6   9  -6    5.91    0.83   0
  -6  -9   6    6.68    0.86   0
   5  -9  -6    6.98    0.80   0
   5  -9  -6    7.84    0.81   0
  -5  -9   6    6.98    0.83   0
   5   9  -6    6.03    0.79   0
   4  -9  -6    3.62    0.75   0
   4  -9  -6    3.52    0.73   0
   4   9  -6    3.28    0.76   0
  -4  -9   6    4.01    0.83   0
  -3  -9   6    1.19    0.83   0
   3   9  -6    0.28    0.71   0
   3  -9  -6    0.43    0.75   0
  -2  -9   6   14.11    0.89   0
   2   9  -6   12.97    0.78   0
   2  -9  -6   12.80    0.97   0
   1   9  -6   -0.67    0.69   0
   1  -9  -6    1.34    0.91   0
  -1  -9   6   -0.36    0.83   0
   0   9  -6   40.24    0.94   0
   0  -9  -6   44.33    1.33   0
   0  -9   6   43.05    1.03   0
  -1   9  -6    0.11    0.70   0
  -1  -9  -6    0.16    1.22   0
   1  -9   6   -0.71    0.84   0
  -2   9  -6    2.05    0.76   0
  -2  -9  -6    2.79    1.23   0
   2  -9   6    4.37    0.83   0
  -2  -9  -6    2.73    1.04   0
  -3   9  -6   16.73    0.83   0
   3  -9   6   20.29    0.89   0
  -4   9  -6    5.92    0.78   0
   4  -9   6    9.49    0.82   0
  -5   9  -6    2.32    0.78   0
   5  -9   6    4.38    0.83   0
  -6   9  -6    2.44    0.80   0
   6  -9   6    2.74    0.84   0
   7  -9   6    0.88    0.83   0
  -7   9  -6    0.66    0.83   0
   8  -9   6    1.29    0.89   0
  -8   9  -6    0.51    0.88   0
  -9   9  -6    0.26    0.95   0
   9  -9   6    0.83    0.93   0
  10  -9   6   -1.05    1.01   0
 -10   9  -6   -0.09    0.70   0
  11  -9   6   -0.62    1.00   0
 -11   9  -6    0.52    1.02   0
  11 -10  -6    0.61    0.74   0
 -11 -10   6    0.98    1.25   0
  11  10  -6   -0.15    1.00   0
  11 -10  -6    0.93    1.00   0
  10 -10  -6    2.36    0.95   0
  10  10  -6    0.49    0.95   0
  10 -10  -6    1.01    0.95   0
 -10 -10   6    1.91    0.97   0
  -9 -10   6    2.06    0.86   0
   9  10  -6    0.48    0.90   0
   9 -10  -6    0.70    0.90   0
   9 -10  -6    0.90    0.85   0
   8 -10  -6    0.46    0.84   0
  -8 -10   6    0.94    0.87   0
   8 -10  -6    1.22    0.83   0
   8  10  -6    0.91    0.83   0
   7 -10  -6    1.53    0.56   0
  -7 -10   6    2.40    0.86   0
   7  10  -6    2.28    0.80   0
   7 -10  -6    2.05    0.78   0
  -6 -10   6    0.46    0.85   0
   6  10  -6    1.95    0.83   0
   6 -10  -6    2.95    0.76   0
   6 -10  -6    1.19    0.82   0
   5 -10  -6    2.82    0.81   0
   5 -10  -6    4.48    0.77   0
  -5 -10   6    3.74    0.86   0
   5  10  -6    2.82    0.84   0
   4 -10  -6   14.24    0.84   0
  -4 -10   6   16.68    0.94   0
   4  10  -6   12.15    0.91   0
  -3 -10   6    4.11    0.84   0
   3 -10  -6    2.68    0.93   0
   3  10  -6    3.22    0.81   0
  -2 -10   6    9.07    0.91   0
   2 -10  -6    7.70    0.94   0
   2  10  -6    8.23    0.78   0
   1 -10  -6    0.96    0.75   0
   1  10  -6    1.90    0.76   0
  -1 -10   6    2.24    0.89   0
   0  10  -6    0.30    0.76   0
   0 -10   6    1.17    0.87   0
   0 -10  -6    1.63    1.03   0
  -1  10  -6   -0.26    0.73   0
  -1 -10  -6   -0.38    1.00   0
   1 -10   6    0.38    0.86   0
  -2  10  -6    1.65    0.76   0
  -2 -10  -6    1.51    1.39   0
  -2 -10  -6    1.19    0.97   0
   2 -10   6    1.63    0.84   0
  -3  10  -6    1.06    0.71   0
  -3 -10  -6    0.60    2.00   0
   3 -10   6    1.55    0.83   0
  -3 -10  -6    0.33    1.86   0
  -4  10  -6   -0.23    0.78   0
   4 -10   6    1.47    0.84   0
   5 -10   6    2.69    0.87   0
  -5  10  -6    1.79    0.80   0
  -6  10  -6    0.09    0.82   0
   6 -10   6    0.29    0.85   0
   7 -10   6    2.51    0.91   0
  -7  10  -6    2.22    0.65   0
  -8  10  -6    0.60    0.64   0
   8 -10   6   -0.52    0.63   0
   9 -10   6   -0.86    0.99   0
  -9  10  -6    2.51    0.98   0
  10 -10   6    1.57    1.07   0
 -10  10  -6    2.13    1.03   0
  10 -11  -6    1.39    0.99   0
 -10 -11   6   -1.11    1.25   0
  10  11  -6    1.09    1.04   0
  10 -11  -6    1.43    0.99   0
   9 -11  -6    0.78    0.92   0
   9 -11  -6   -0.92    0.91   0
   9  11  -6    0.53    0.92   0
  -9 -11   6    1.16    0.97   0
   8 -11  -6    1.67    0.89   0
  -8 -11   6   -0.82    1.10   0
   8 -11  -6    1.15    0.87   0
   8  11  -6   -0.41    0.87   0
  -7 -11   6    1.29    0.89   0
   7 -11  -6   -0.60    0.84   0
   7  11  -6   -0.17    0.83   0
   7 -11  -6    1.12    0.84   0
   6 -11  -6    0.77    0.83   0
  -6 -11   6   -0.57    0.86   0
   6 -11  -6    0.74    0.83   0
   6  11  -6    1.06    0.82   0
   5 -11  -6   13.01    0.90   0
   5  11  -6    8.87    1.06   0
   5 -11  -6   12.02    0.88   0
  -5 -11   6   11.38    0.94   0
   4 -11  -6    2.44    0.80   0
   4  11  -6    1.23    0.76   0
  -4 -11   6    3.05    0.87   0
  -3 -11   6    0.92    0.88   0
   3  11  -6    0.40    0.78   0
   3 -11  -6    0.78    0.76   0
  -2 -11   6    3.55    0.91   0
   2  11  -6    3.42    0.77   0
   2 -11  -6    1.86    0.78   0
   1  11  -6    3.55    0.78   0
   1 -11  -6    4.80    1.06   0
  -1 -11   6    4.23    0.91   0
   0  11  -6    0.52    0.76   0
   0 -11  -6    0.19    1.02   0
   0 -11   6   -0.26    0.60   0
  -1  11  -6    2.15    0.77   0
  -1 -11  -6    2.76    1.16   0
   1 -11   6    1.51    0.85   0
  -2  11  -6    0.32    0.78   0
  -2 -11  -6    0.76    1.19   0
  -2 -11  -6    0.01    1.07   0
   2 -11   6   -0.25    0.88   0
  -3 -11  -6    2.76    1.72   0
   3 -11   6    2.70    0.89   0
  -3 -11  -6    2.90    1.73   0
  -3  11  -6    3.17    0.80   0
  -4  11  -6   -1.33    0.81   0
   4 -11   6    0.37    0.86   0
   5 -11   6    1.50    0.88   0
  -5  11  -6    0.21    0.82   0
   6 -11   6    0.76    0.63   0
  -6  11  -6    0.99    0.88   0
  -7  11  -6    1.05    0.92   0
   7 -11   6   -1.35    0.95   0
   8 -11   6    1.59    0.95   0
  -8  11  -6   -0.31    0.96   0
   9 -11   6   -0.09    1.05   0
  -9  11  -6   -0.70    1.07   0
   9 -12  -6    0.63    0.98   0
   9 -12  -6    0.22    0.98   0
  -9 -12   6   -0.08    1.04   0
   9  12  -6    0.63    1.04   0
   8 -12  -6    0.21    0.94   0
  -8 -12   6    0.43    0.96   0
   8  12  -6   -0.35    0.94   0
   8 -12  -6   -0.76    0.92   0
   7 -12  -6    2.17    0.92   0
  -7 -12   6    0.78    0.90   0
   7  12  -6    0.65    0.89   0
   7 -12  -6    0.84    0.93   0
   6  12  -6    0.13    0.87   0
  -6 -12   6    0.87    0.88   0
   6 -12  -6    0.62    0.89   0
   6 -12  -6   -0.34    0.91   0
   5 -12  -6    0.16    0.85   0
   5  12  -6    0.03    0.85   0
   5 -12  -6    1.11    0.83   0
  -5 -12   6    2.78    1.08   0
  -4 -12   6    2.18    0.91   0
   4  12  -6    0.34    0.81   0
   4 -12  -6   -0.38    0.80   0
   4 -12  -6    0.08    0.81   0
   3  12  -6    1.64    0.82   0
  -3 -12   6    4.05    0.94   0
   3 -12  -6    3.56    0.86   0
  -2 -12   6   -0.14    0.95   0
   2  12  -6    1.19    0.74   0
   2 -12  -6    0.16    0.84   0
  -1 -12   6    0.29    0.92   0
   1  12  -6    0.20    0.59   0
   1 -12  -6   -0.24    0.86   0
   0  12  -6    0.65    0.79   0
   0 -12  -6    2.34    1.05   0
   0 -12   6    2.52    0.96   0
  -1  12  -6   -0.11    0.79   0
  -1 -12  -6   -0.87    1.11   0
   1 -12   6    0.30    0.88   0
  -2 -12  -6    4.32    1.47   0
  -2  12  -6    2.37    0.79   0
  -2 -12  -6    4.46    1.21   0
   2 -12   6    1.86    0.91   0
  -3  12  -6    0.68    0.85   0
  -3 -12  -6    1.30    1.58   0
   3 -12   6    2.83    0.93   0
  -3 -12  -6    0.95    1.72   0
   4 -12   6    0.50    0.91   0
  -4  12  -6    0.97    0.84   0
   5 -12   6    1.44    0.94   0
  -5  12  -6    1.89    0.89   0
   6 -12   6    0.93    0.96   0
  -6  12  -6    1.07    0.90   0
  -7  12  -6    1.28    0.97   0
   7 -12   6    2.99    1.01   0
   8 -12   6    0.20    1.07   0
  -8  12  -6    1.73    1.07   0
   8 -13  -6    1.63    1.00   0
   8 -13  -6    0.54    1.00   0
   8  13  -6    0.79    1.23   0
  -8 -13   6    3.18    1.30   0
   7 -13  -6   -0.37    0.98   0
   7  13  -6    0.03    0.96   0
   7 -13  -6    0.29    0.96   0
  -7 -13   6   -0.51    1.00   0
   6  13  -6   -0.30    0.91   0
   6 -13  -6    1.19    0.93   0
   6 -13  -6    1.44    0.94   0
  -6 -13   6    1.87    1.16   0
   5  13  -6   -0.11    1.11   0
   5 -13  -6   -0.47    0.88   0
  -5 -13   6   -0.38    0.97   0
   5 -13  -6    0.08    0.90   0
   4  13  -6   -0.43    0.83   0
   4 -13  -6    1.15    0.87   0
  -4 -13   6    1.55    1.03   0
   4 -13  -6    0.60    0.88   0
   3  13  -6    0.65    0.85   0
  -3 -13   6   -0.65    0.96   0
   3 -13  -6    0.11    0.85   0
  -2 -13   6    2.14    0.94   0
   2 -13  -6    3.17    0.88   0
   2  13  -6    2.12    0.88   0
  -1 -13   6    1.31    0.66   0
   1 -13  -6    0.78    1.11   0
   1  13  -6    0.80    0.85   0
   0  13  -6    1.10    0.81   0
   0 -13  -6    1.09    0.93   0
   0 -13   6    1.34    0.92   0
  -1 -13  -6    3.30    1.10   0
  -1  13  -6    3.17    0.89   0
   1 -13   6    1.43    1.00   0
  -1 -13  -6    2.69    1.17   0
  -2 -13  -6    0.30    1.36   0
  -2 -13  -6    0.50    1.12   0
  -2  13  -6    0.68    0.88   0
   2 -13   6    0.82    0.96   0
  -3 -13  -6    4.50    2.00   0
  -3  13  -6    3.82    0.94   0
   3 -13   6    4.31    0.99   0
  -3 -13  -6    5.23    2.00   0
   4 -13   6    2.72    1.00   0
  -4  13  -6    3.26    0.93   0
   5 -13   6    2.83    0.91   0
  -5  13  -6    0.37    0.95   0
   6 -13   6    1.31    1.01   0
  -6  13  -6    2.38    1.00   0
  -7  13  -6    1.11    1.06   0
   7 -13   6    0.84    1.08   0
   6  14  -6    0.96    1.00   0
   6 -14  -6    0.61    1.02   0
   6 -14  -6   -0.16    1.02   0
  -6 -14   6    1.07    1.05   0
   5  14  -6    0.34    0.96   0
   5 -14  -6    0.43    0.98   0
   5 -14  -6    0.76    0.99   0
  -5 -14   6   -0.25    1.02   0
   4  14  -6    1.55    1.18   0
  -4 -14   6    0.27    1.02   0
   4 -14  -6    2.16    0.94   0
   4 -14  -6    0.50    0.96   0
   3 -14  -6    0.05    1.15   0
   3  14  -6   -0.30    0.93   0
  -3 -14   6    1.49    1.24   0
   3 -14  -6    1.11    0.95   0
  -2 -14   6   -0.48    1.03   0
   2 -14  -6   -0.19    0.95   0
   2 -14  -6    0.79    0.93   0
   2  14  -6   -1.17    0.97   0
  -1 -14   6    1.59    1.04   0
   1 -14  -6    0.08    0.95   0
   1 -14  -6    1.66    1.21   0
   1  14  -6    0.49    0.96   0
   0  14  -6    1.98    0.94   0
   0 -14  -6    1.26    1.16   0
   0 -14  -6    0.90    1.19   0
   0 -14   6   -0.09    0.97   0
  -1  14  -6    1.58    0.95   0
  -1 -14  -6    0.60    1.39   0
   1 -14   6   -0.25    0.97   0
  -1 -14  -6   -0.10    1.13   0
  -2 -14  -6    0.39    1.36   0
  -2 -14  -6    1.09    1.39   0
   2 -14   6    1.46    0.97   0
  -2  14  -6    0.64    0.91   0
   3 -14   6    1.76    1.01   0
  -3  14  -6    1.62    0.97   0
   4 -14   6   -0.25    1.02   0
  -4  14  -6   -0.25    0.98   0
   5 -14   6    2.33    1.09   0
  -5  14  -6    1.22    0.73   0
   3 -15  -6    0.09    1.07   0
   3  15  -6   -0.19    1.06   0
   3 -15  -6    1.16    1.07   0
  -3 -15   6    0.20    1.07   0
   2  15  -6    1.30    0.99   0
   2 -15  -6    0.84    1.05   0
  -2 -15   6    0.66    1.06   0
   2 -15  -6    0.08    1.10   0
   1  15  -6    1.29    0.98   0
  -1 -15   6    1.20    1.05   0
   1 -15  -6    0.55    1.31   0
   1 -15  -6    0.55    1.06   0
   0 -15  -6   -0.07    1.24   0
   0  15  -6    0.88    0.99   0
   0 -15   6   -1.64    1.01   0
   0 -15  -6   -0.22    1.28   0
  -1 -15  -6    0.95    1.48   0
  -1 -15  -6    0.50    1.32   0
   1 -15   6    0.58    1.09   0
  -1  15  -6   -0.47    1.04   0
  -2  15  -6    1.38    0.73   0
  -2 -15  -6    0.62    1.67   0
  -2 -15  -6    0.41    1.65   0
   2 -15   6    0.08    0.77   0
  13   0  -7    1.03    0.96   0
  13   0  -7    0.46    0.86   0
  11   0  -7    3.00    0.81   0
  11   0  -7    2.36    0.80   0
   9   0  -7   24.75    0.69   0
   9   0  -7   24.80    0.91   0
   7   0  -7  285.45    1.73   0
  -7   0   7  280.94    1.57   0
  -5   0   7   81.15    1.06   0
   5   0  -7   79.42    1.07   0
  -3   0   7   88.67    1.17   0
   3   0  -7   86.39    1.26   0
   1   0  -7  708.82    3.22   0
  -1   0   7  715.63    3.10   0
   1   0   7  107.61    1.58   0
  -1   0  -7  110.81    1.56   0
  -3   0  -7  487.66    2.82   0
   3   0   7  513.10    2.81   0
   5   0   7    3.87    0.96   0
  -5   0  -7    4.56    0.77   0
   7   0   7    5.55    0.74   0
  -7   0  -7    5.25    0.87   0
   9   0   7    0.83    0.90   0
   9   0   7    0.23    0.90   0
  11   0   7    1.33    0.83   0
  11   0   7    0.56    1.02   0
  13   0   7    0.45    1.02   0
  13   0   7    1.87    0.99   0
  14   1  -7   -0.73    1.03   0
  14   1  -7    2.63    0.97   0
  14  -1  -7    2.15    1.06   0
  14  -1  -7    0.70    0.67   0
  13   1  -7    0.50    0.85   0
  13  -1  -7    0.38    0.90   0
  13   1  -7   -0.23    1.01   0
  13  -1  -7    0.09    0.95   0
  12  -1  -7    3.10    0.80   0
  12   1  -7    1.85    0.81   0
  12   1  -7    3.50    0.88   0
  12  -1  -7    2.53    0.64   0
  11  -1  -7    0.44    0.76   0
  11  -1  -7    0.79    0.87   0
  11   1  -7    1.49    0.76   0
  11   1  -7    0.72    0.52   0
  10  -1  -7    0.96    0.76   0
  10   1  -7    1.46    0.77   0
  10   1  -7    1.15    0.53   0
  10  -1  -7    1.33    0.77   0
   9  -1  -7    0.81    0.76   0
   9   1  -7   -0.98    0.74   0
   9  -1  -7   -0.03    0.77   0
  -9  -1   7    1.30    0.79   0
   8  -1  -7   -0.84    0.51   0
   8  -1  -7    1.72    0.74   0
   8   1  -7    0.19    0.73   0
  -8  -1   7    1.72    0.73   0
  -7  -1   7    7.33    0.74   0
   7  -1  -7    6.95    0.56   0
   7   1  -7    6.64    0.78   0
   6  -1  -7   25.72    0.85   0
  -6  -1   7   26.87    0.85   0
  -6   1   7   28.76    0.86   0
   6   1  -7   26.31    0.87   0
   5  -1  -7    6.34    0.73   0
  -5   1   7    6.56    0.68   0
   5   1  -7    6.72    0.73   0
  -5  -1   7    7.08    0.68   0
  -4  -1   7  276.03    1.73   0
   4   1  -7  268.49    1.79   0
  -4   1   7  268.32    1.76   0
   4  -1  -7  263.22    1.78   0
  -3  -1   7   16.87    0.85   0
   3  -1  -7   15.54    0.86   0
   3   1  -7   16.76    0.97   0
  -3   1   7   16.29    0.82   0
   2   1  -7   27.77    1.08   0
  -2   1   7   27.31    0.92   0
   2  -1  -7   27.96    1.02   0
  -2  -1   7   29.26    1.00   0
  -1  -1   7  236.63    1.74   0
  -1   1   7  230.43    1.92   0
   1  -1  -7  235.95    2.18   0
   1   1  -7  230.25    1.91   0
   0  -1   7    1.13    0.91   0
   0  -1  -7    1.08    0.92   0
   0   1  -7    1.08    0.95   0
   0   1   7    1.25    0.75   0
   1   1   7   51.84    1.39   0
  -1   1  -7   54.62    1.23   0
  -1  -1  -7   51.01    1.30   0
   1  -1   7   48.30    1.24   0
   2   1   7    0.27    0.99   0
  -2   1  -7    0.50    0.78   0
  -2  -1  -7    0.02    0.88   0
   2  -1   7   -0.38    0.86   0
  -3  -1  -7   14.46    1.09   0
  -3   1  -7   15.50    1.01   0
   3  -1   7   15.02    0.95   0
   3   1   7   14.92    1.12   0
  -4   1  -7  110.25    1.36   0
   4  -1   7  108.90    1.34   0
   4   1   7  105.80    1.69   0
  -4  -1  -7  108.68    1.71   0
   5  -1   7    0.42    0.75   0
   5   1   7    0.40    0.94   0
  -5  -1  -7   -0.26    0.87   0
  -5   1  -7    0.18    0.74   0
  -6  -1  -7   26.98    1.10   0
   6  -1   7   27.94    1.08   0
   6   1   7   27.67    1.13   0
  -6   1  -7   29.66    1.07   0
   7   1   7    2.44    0.71   0
   7  -1   7    2.79    0.74   0
  -7   1  -7    2.37    0.76   0
   8  -1   7    0.38    0.71   0
   8   1   7    0.20    0.96   0
  -8   1  -7    1.23    0.69   0
   8   1   7    1.27    0.87   0
   9   1   7    0.51    0.90   0
   9  -1   7    0.59    0.91   0
   9   1   7   -0.33    0.90   0
  -9   1  -7    0.09    0.75   0
  10   1   7    0.14    0.99   0
  10   1   7   -0.16    1.00   0
  10  -1   7    0.20    0.78   0
  10  -1   7    0.17    0.94   0
  11  -1   7    0.86    0.85   0
  11   1   7   -0.63    0.87   0
  11  -1   7    0.84    0.82   0
  11   1   7    1.78    1.04   0
  12   1   7    0.33    0.89   0
  12  -1   7    2.03    0.92   0
  12   1   7    0.76    1.10   0
  12  -1   7   -0.17    0.89   0
  13  -1   7    0.58    1.04   0
  13   1   7    1.69    1.05   0
  13  -1   7    3.17    1.06   0
  13   1   7    0.69    1.25   0
  14  -2  -7    1.04    0.94   0
  14   2  -7   -0.63    1.16   0
  14   2  -7   -0.78    1.01   0
  14  -2  -7    1.11    1.07   0
  13  -2  -7   -0.70    0.62   0
  13   2  -7   -0.90    0.85   0
  13   2  -7   -1.25    0.95   0
  13  -2  -7    0.83    0.97   0
  12  -2  -7    2.00    0.82   0
  12  -2  -7    0.31    0.87   0
  12   2  -7    0.28    0.80   0
  12   2  -7    1.94    0.91   0
  11  -2  -7    3.53    0.86   0
  11  -2  -7    2.45    0.79   0
  11   2  -7    2.72    0.86   0
  11   2  -7    1.73    0.78   0
  10  -2  -7    5.64    0.81   0
  10   2  -7    7.56    0.57   0
  10  -2  -7    6.07    0.83   0
   9  -2  -7    3.95    0.79   0
   9  -2  -7    2.69    0.76   0
  -9  -2   7    2.23    0.77   0
   9   2  -7    3.54    0.78   0
   8  -2  -7    0.75    0.71   0
   8   2  -7    2.18    0.75   0
   8  -2  -7    1.28    0.72   0
  -8  -2   7    3.22    0.70   0
   7  -2  -7   16.75    0.84   0
  -7  -2   7   19.92    0.83   0
   7  -2  -7   17.04    0.84   0
   7   2  -7   20.08    0.88   0
   6  -2  -7   50.49    0.99   0
   6   2  -7   50.47    1.03   0
  -6  -2   7   50.17    0.96   0
   5  -2  -7   16.50    0.80   0
   5   2  -7   16.47    0.87   0
  -5  -2   7   17.07    0.76   0
  -5   2   7   15.23    0.78   0
  -4   2   7    0.10    0.72   0
  -4  -2   7    0.44    0.68   0
   4  -2  -7   -0.15    0.75   0
   4   2  -7    5.27    0.83   0
   3  -2  -7   20.30    0.89   0
  -3   2   7   18.97    0.86   0
   3   2  -7   18.72    1.01   0
  -3  -2   7   18.59    0.87   0
   2   2  -7  332.87    2.10   0
  -2  -2   7  345.37    2.06   0
   2  -2  -7  336.76    2.25   0
  -2   2   7  332.63    2.18   0
  -1  -2   7    2.14    0.65   0
   1  -2  -7    1.39    0.87   0
   1   2  -7    1.14    0.96   0
  -1   2   7    1.45    0.71   0
   0  -2   7   10.97    0.97   0
   0  -2  -7    9.82    0.97   0
   0   2   7    9.75    0.91   0
   0   2  -7    8.94    0.93   0
   1   2   7   65.04    1.51   0
  -1  -2  -7   67.09    1.71   0
  -1   2  -7   65.41    1.18   0
   1  -2   7   61.29    1.22   0
  -2  -2  -7   67.80    1.84   0
  -2   2  -7   69.58    1.15   0
   2   2   7   68.31    1.81   0
   2  -2   7   66.71    1.20   0
   3   2   7  143.01    2.48   0
  -3   2  -7  146.33    1.47   0
  -3  -2  -7  144.87    2.45   0
   3  -2   7  144.69    1.50   0
  -4   2  -7   38.47    0.94   0
   4  -2   7   38.15    0.99   0
   4   2   7   36.89    1.60   0
  -4  -2  -7   37.41    1.37   0
   5  -2   7    4.81    0.75   0
   5   2   7    5.27    1.13   0
  -5  -2  -7    5.09    1.01   0
  -5   2  -7    5.26    0.75   0
   6  -2   7   -0.23    0.69   0
   6   2   7   -0.05    1.03   0
   6   2   7    0.94    0.98   0
  -6   2  -7    0.58    0.73   0
  -7   2  -7    2.15    0.73   0
   7  -2   7    2.86    0.87   0
   7   2   7    1.65    0.92   0
   7   2   7    1.16    0.92   0
   8   2   7    2.80    0.92   0
  -8   2  -7    1.62    0.79   0
   8   2   7    2.57    0.96   0
   8  -2   7    2.49    0.74   0
  -9   2  -7    0.72    0.71   0
   9  -2   7    0.47    0.74   0
   9   2   7    0.03    0.92   0
   9   2   7    0.78    0.89   0
  10  -2   7    0.94    0.82   0
  10   2   7    0.29    1.00   0
  10   2   7    0.21    0.96   0
  11  -2   7   -0.31    0.98   0
  11  -2   7    1.25    0.84   0
  11   2   7    1.37    1.04   0
  11   2   7   -0.13    1.04   0
  12  -2   7   -0.78    0.91   0
  12   2   7    1.39    1.08   0
  12  -2   7    1.16    0.89   0
  12   2   7    0.43    1.13   0
  13   2   7   -0.33    1.21   0
  13  -2   7    0.48    1.24   0
  13   2   7    1.14    1.00   0
  13  -2   7    1.23    1.20   0
  14   3  -7    1.36    1.12   0
  14  -3  -7   -0.18    1.00   0
  14  -3  -7    1.31    0.77   0
  14   3  -7    1.59    1.02   0
  13  -3  -7   -0.28    0.97   0
  13   3  -7    2.11    1.01   0
  13  -3  -7   -0.72    1.00   0
  13   3  -7    0.05    0.91   0
  12  -3  -7    1.52    0.88   0
  12   3  -7    0.93    0.86   0
  12  -3  -7    0.21    0.90   0
  12   3  -7    0.79    0.93   0
  11  -3  -7    3.32    0.81   0
  11   3  -7    3.07    0.87   0
  11  -3  -7    2.49    0.84   0
 -10  -3   7    1.70    0.84   0
  10  -3  -7    0.88    0.81   0
  10  -3  -7    0.62    0.56   0
  10   3  -7   -0.55    0.75   0
  -9  -3   7   13.78    0.83   0
   9  -3  -7   11.17    0.85   0
   9   3  -7   12.29    0.83   0
   9  -3  -7   10.76    0.86   0
  -8  -3   7   -0.46    0.71   0
   8  -3  -7    0.52    0.74   0
   8   3  -7    0.38    0.75   0
   8  -3  -7    0.52    0.73   0
  -7  -3   7   15.47    0.81   0
   7  -3  -7   15.21    0.79   0
   7   3  -7   18.39    0.86   0
   7  -3  -7   16.94    0.81   0
   6  -3  -7    3.53    0.72   0
   6   3  -7    3.02    0.59   0
  -6  -3   7    3.65    0.71   0
   6  -3  -7    3.83    0.74   0
   5  -3  -7   28.72    0.89   0
  -5  -3   7   31.38    0.87   0
   5   3  -7   30.94    0.99   0
   5  -3  -7   31.91    0.94   0
   4   3  -7  172.36    1.58   0
   4  -3  -7  170.36    1.49   0
  -4  -3   7  178.42    1.46   0
   4  -3  -7  172.82    1.54   0
   3   3  -7   15.35    0.72   0
   3  -3  -7   14.27    0.87   0
  -3  -3   7   15.80    0.89   0
   2  -3  -7   12.78    0.90   0
  -2   3   7   13.66    0.83   0
  -2  -3   7   13.54    0.72   0
   2   3  -7   12.98    0.99   0
  -1  -3   7  125.54    1.28   0
  -1   3   7  125.94    1.56   0
   1   3  -7  126.99    1.45   0
   1  -3  -7  129.27    1.69   0
   0   3   7   14.33    0.98   0
   0  -3  -7   15.01    1.13   0
   0   3  -7   16.79    0.95   0
   0  -3   7   15.90    1.00   0
  -1   3  -7  413.85    2.20   0
   1   3   7  421.76    3.84   0
   1  -3   7  377.67    2.16   0
  -1  -3  -7  408.40    3.80   0
  -2  -3  -7   12.25    1.69   0
  -2   3  -7   11.84    0.82   0
   2   3   7   12.98    1.62   0
   2  -3   7   12.02    0.93   0
  -3   3  -7   -0.20    0.70   0
   3  -3   7    1.20    0.77   0
   4  -3   7    0.87    0.74   0
  -4   3  -7    0.44    0.67   0
  -5   3  -7    1.18    0.70   0
   5  -3   7    0.75    0.71   0
   5   3   7    0.62    1.12   0
   5   3   7    0.31    1.35   0
   6  -3   7   27.90    0.87   0
   6   3   7   27.22    1.45   0
   6   3   7   26.72    1.37   0
  -6   3  -7   27.92    0.94   0
   7   3   7    0.48    1.05   0
   7  -3   7    0.75    0.71   0
   7   3   7    0.63    0.99   0
  -7   3  -7    1.38    0.75   0
  -8   3  -7    2.06    0.76   0
   8  -3   7    0.60    0.73   0
   8   3   7    1.36    1.01   0
   8   3   7    0.61    0.91   0
   9   3   7    1.12    0.94   0
   9  -3   7   -0.80    0.78   0
   9   3   7    1.21    0.99   0
  -9   3  -7    2.49    0.77   0
  10   3   7    1.69    0.95   0
  10  -3   7    1.66    0.82   0
 -10   3  -7    1.07    0.81   0
  10   3   7    1.72    1.14   0
  11  -3   7    1.82    0.91   0
  11   3   7    0.35    1.08   0
  11   3   7    2.28    1.20   0
  12  -3   7   -0.38    0.94   0
  12  -3   7   -0.53    0.92   0
  12   3   7    0.41    1.13   0
  12   3   7    0.50    1.13   0
  13  -3   7   -1.22    0.97   0
  13   3   7    0.68    1.24   0
  13  -3   7    0.86    1.01   0
  13   3   7    0.20    1.44   0
  14  -4  -7    1.05    1.03   0
  14   4  -7    1.33    1.02   0
  14   4  -7   -0.19    1.14   0
  14  -4  -7   -0.04    1.09   0
  13   4  -7    1.13    1.03   0
  13   4  -7   -0.59    0.91   0
  13  -4  -7    1.41    0.95   0
  13  -4  -7    0.02    0.96   0
  12   4  -7    0.40    0.87   0
  12   4  -7    0.12    0.82   0
  12  -4  -7   -1.53    0.89   0
  12  -4  -7    0.27    0.63   0
 -11  -4   7   -0.26    0.92   0
  11   4  -7   -0.17    0.87   0
  11  -4  -7    0.53    0.82   0
  11  -4  -7    0.33    0.82   0
  10   4  -7    5.15    0.86   0
 -10  -4   7    7.13    0.86   0
  10  -4  -7    5.14    0.62   0
  10  -4  -7    5.74    0.83   0
   9   4  -7   20.83    0.90   0
  -9  -4   7   22.88    0.91   0
   9  -4  -7   19.62    0.86   0
   9  -4  -7   19.64    0.88   0
  -8  -4   7    3.05    0.77   0
   8  -4  -7    2.91    0.78   0
   8   4  -7    2.58    0.76   0
   8  -4  -7    2.46    0.77   0
   7   4  -7    2.99    0.83   0
   7  -4  -7    3.29    0.73   0
  -7  -4   7    3.68    0.73   0
   7  -4  -7    3.75    0.71   0
   6  -4  -7   16.93    0.82   0
   6   4  -7   16.92    0.91   0
  -6  -4   7   19.13    0.79   0
   6  -4  -7   16.38    0.83   0
   5   4  -7    1.21    0.82   0
   5  -4  -7    1.69    0.71   0
  -5  -4   7    0.65    0.49   0
   5  -4  -7    0.58    0.70   0
   4  -4  -7   12.72    0.74   0
  -4  -4   7   14.63    0.83   0
   4  -4  -7   13.48    0.78   0
   4   4  -7   10.56    0.92   0
  -3  -4   7   35.63    1.04   0
   3  -4  -7   33.64    0.96   0
   3   4  -7   34.88    1.09   0
   3  -4  -7   35.52    0.97   0
  -2  -4   7  279.16    1.79   0
   2  -4  -7  271.19    2.05   0
   2   4  -7  254.73    1.72   0
   2  -4  -7  265.76    2.03   0
  -1  -4   7   10.07    0.92   0
   1  -4  -7    8.72    0.92   0
   1   4  -7   10.20    0.88   0
   1  -4  -7    8.49    0.91   0
   0  -4  -7    7.97    1.00   0
   0   4  -7    9.32    0.83   0
   0  -4   7    8.01    0.94   0
   0  -4  -7    8.28    1.09   0
  -1  -4  -7   90.09    2.38   0
  -1   4  -7   86.13    1.19   0
   1  -4   7   86.65    1.28   0
  -1  -4  -7   85.75    2.22   0
  -2   4  -7   13.32    0.81   0
   2  -4   7   13.22    0.89   0
  -3   4  -7    1.49    0.69   0
   3  -4   7    0.11    0.79   0
  -4   4  -7    1.11    0.71   0
   4  -4   7    0.14    0.74   0
   5  -4   7   41.57    0.98   0
  -5   4  -7   42.01    0.95   0
  -6   4  -7   22.21    0.92   0
   6  -4   7   22.85    0.66   0
   7  -4   7    0.54    0.71   0
   7   4   7    0.08    1.64   0
  -7   4  -7   -1.10    0.75   0
   7   4   7    0.53    1.64   0
   8  -4   7   -1.52    0.76   0
   8   4   7    0.13    1.35   0
   8   4   7    0.03    1.24   0
  -8   4  -7   -0.29    0.79   0
   9  -4   7    0.02    0.78   0
   9   4   7   -0.04    1.17   0
   9   4   7    0.26    1.24   0
  -9   4  -7   -0.78    0.85   0
  10   4   7   -0.04    1.16   0
  10  -4   7   -0.36    0.81   0
  10   4   7    0.36    1.14   0
 -10   4  -7    2.03    0.84   0
  11  -4   7    1.05    0.89   0
 -11   4  -7    2.25    0.95   0
  11   4   7    1.62    1.27   0
  11   4   7    2.11    1.28   0
  12  -4   7    0.81    0.94   0
  12   4   7    1.57    1.40   0
  12   4   7    0.81    1.35   0
  12  -4   7    1.52    1.19   0
  13   4   7    0.84    1.46   0
  13  -4   7    0.13    1.04   0
  13  -4   7    0.64    1.04   0
  13   4   7   -0.04    1.47   0
  14   5  -7   -0.82    1.31   0
  14  -5  -7    0.07    1.06   0
  14   5  -7   -1.12    1.15   0
  13   5  -7    1.59    0.96   0
  13   5  -7    0.62    1.30   0
  13  -5  -7    0.24    1.01   0
  13  -5  -7    0.39    1.00   0
  12   5  -7   -0.19    0.95   0
  12  -5  -7   -0.99    0.89   0
  12  -5  -7   -0.24    0.92   0
  11   5  -7    0.54    0.84   0
 -11  -5   7   -0.59    0.88   0
  11  -5  -7    1.13    0.85   0
  11  -5  -7    0.40    0.85   0
  10   5  -7   -0.29    0.84   0
 -10  -5   7    0.19    0.82   0
  10  -5  -7    0.27    0.81   0
  10  -5  -7    0.51    0.80   0
   9   5  -7    8.14    0.85   0
  -9  -5   7    7.44    0.88   0
   9  -5  -7    6.75    0.79   0
   9  -5  -7    6.51    0.80   0
   8  -5  -7   14.40    0.85   0
   8   5  -7   14.50    0.86   0
  -8  -5   7   15.32    0.83   0
   8  -5  -7   14.84    0.86   0
   7   5  -7   19.49    0.90   0
   7  -5  -7   17.89    0.66   0
  -7  -5   7   20.00    0.82   0
   7  -5  -7   18.16    0.87   0
   6   5  -7    0.43    0.86   0
  -6  -5   7    0.99    0.74   0
   6  -5  -7    1.38    0.52   0
   6  -5  -7    0.41    0.73   0
   5  -5  -7   54.41    1.01   0
  -5  -5   7   52.35    1.00   0
   5  -5  -7   51.78    1.02   0
   5   5  -7   48.28    0.88   0
   4  -5  -7    5.03    0.72   0
  -4  -5   7    5.13    0.83   0
   4  -5  -7    4.57    0.70   0
   4   5  -7    4.38    0.88   0
   3  -5  -7   42.44    1.00   0
   3  -5  -7   42.67    0.96   0
  -3  -5   7   46.85    0.87   0
   3   5  -7   41.17    1.06   0
   2  -5  -7   38.44    1.00   0
  -2  -5   7   38.22    0.84   0
   2  -5  -7   36.73    0.96   0
   2   5  -7   37.96    0.98   0
  -1  -5   7   80.86    1.20   0
   1   5  -7   75.31    1.14   0
   1  -5  -7   79.19    1.32   0
   1  -5  -7   73.87    1.30   0
   0  -5  -7   42.06    1.34   0
   0   5  -7   40.33    0.80   0
   0  -5   7   43.95    1.06   0
   0  -5  -7   40.72    1.32   0
  -1  -5  -7   33.54    1.66   0
  -1   5  -7   32.26    0.90   0
  -1  -5  -7   33.25    1.79   0
   1  -5   7   34.86    1.03   0
  -2   5  -7    3.78    0.73   0
   2  -5   7    4.40    0.86   0
  -3   5  -7    9.64    0.76   0
   3  -5   7   11.13    0.87   0
  -4   5  -7    7.90    0.75   0
   4  -5   7    7.59    0.82   0
  -5   5  -7   72.13    1.11   0
   5  -5   7   72.00    1.08   0
   6  -5   7    4.67    0.77   0
  -6   5  -7    5.14    0.78   0
   7  -5   7   17.04    0.82   0
  -7   5  -7   19.05    0.86   0
   8  -5   7    0.22    0.80   0
  -8   5  -7    1.22    0.82   0
   9  -5   7   -0.04    0.80   0
  -9   5  -7   -0.06    0.61   0
  10  -5   7    0.14    0.84   0
 -10   5  -7    1.11    0.64   0
  11   5   7    0.41    2.12   0
  11  -5   7    0.72    0.89   0
  11   5   7    0.71    2.17   0
 -11   5  -7   -1.02    0.93   0
  12  -5   7    0.48    0.97   0
  13   6  -7   -0.49    0.96   0
  13  -6  -7    1.38    0.98   0
  13   6  -7    1.00    1.07   0
  13  -6  -7    0.70    1.00   0
  12   6  -7    2.28    0.94   0
 -12  -6   7    0.97    1.03   0
  12  -6  -7    1.84    0.95   0
  12  -6  -7    1.04    0.70   0
  11   6  -7    1.26    0.82   0
  11  -6  -7   -0.69    0.88   0
  11  -6  -7    0.94    0.86   0
 -11  -6   7    0.46    0.92   0
  10   6  -7    2.91    0.84   0
  10  -6  -7    2.43    0.82   0
 -10  -6   7    3.97    0.84   0
  10  -6  -7    2.85    0.82   0
   9   6  -7    2.04    0.86   0
  -9  -6   7    2.42    0.86   0
   9  -6  -7    2.80    0.82   0
   9  -6  -7    2.81    0.81   0
   8  -6  -7    8.67    0.58   0
  -8  -6   7    8.37    0.83   0
   8  -6  -7    9.05    0.61   0
   8   6  -7    6.81    0.88   0
  -7  -6   7    2.04    0.68   0
   7  -6  -7    1.35    0.73   0
   7  -6  -7    0.10    0.74   0
   7   6  -7    0.69    0.75   0
  -6  -6   7    5.37    0.72   0
   6  -6  -7    4.76    0.71   0
   6   6  -7    3.74    0.84   0
   6  -6  -7    4.15    0.73   0
   5  -6  -7    6.43    0.74   0
  -5  -6   7    5.61    0.81   0
   5   6  -7    5.33    0.90   0
   5  -6  -7    5.35    0.73   0
   4   6  -7    1.44    0.86   0
  -4  -6   7    3.01    0.82   0
   4  -6  -7    1.75    0.71   0
   4  -6  -7    2.68    0.66   0
  -3  -6   7   13.94    0.91   0
   3   6  -7   13.21    0.90   0
   3  -6  -7   14.10    0.77   0
   3  -6  -7   13.53    0.79   0
   2  -6  -7   17.24    0.97   0
  -2  -6   7   18.29    0.73   0
   2   6  -7   16.99    0.91   0
   2  -6  -7   16.18    0.82   0
   1  -6  -7   14.32    1.00   0
   1  -6  -7   13.97    0.98   0
   1   6  -7   15.54    0.86   0
  -1  -6   7   14.55    0.96   0
   0  -6  -7    6.77    0.96   0
   0  -6  -7    8.28    1.06   0
   0   6  -7    8.73    0.78   0
   0  -6   7    8.65    0.92   0
  -1  -6  -7   30.22    1.38   0
  -1   6  -7   28.42    0.86   0
  -1  -6  -7   30.66    1.54   0
   1  -6   7   28.98    0.97   0
  -2   6  -7   24.54    0.84   0
   2  -6   7   21.89    0.72   0
  -3   6  -7    7.94    0.55   0
   3  -6   7    9.97    0.86   0
  -4   6  -7    6.71    0.74   0
   4  -6   7    6.25    0.80   0
  -5   6  -7   19.62    0.83   0
   5  -6   7   19.01    0.87   0
   6  -6   7   14.62    0.83   0
  -6   6  -7   14.25    0.82   0
  -7   6  -7   15.25    0.83   0
   7  -6   7   15.37    0.84   0
  -8   6  -7    6.49    0.87   0
   8  -6   7    7.97    0.81   0
   9  -6   7    6.72    0.84   0
  -9   6  -7    7.19    0.89   0
  10  -6   7    2.02    0.87   0
 -10   6  -7    2.64    0.94   0
 -11   6  -7   -0.66    0.92   0
  11  -6   7    0.56    0.88   0
  12  -6   7   -0.73    1.00   0
  13   7  -7    2.37    1.32   0
  13  -7  -7    0.30    0.72   0
  13  -7  -7    1.05    1.04   0
  13   7  -7    0.35    0.99   0
  12  -7  -7    1.52    0.96   0
 -12  -7   7    0.40    1.23   0
  12  -7  -7    0.13    0.95   0
  12   7  -7    1.38    0.95   0
 -11  -7   7    0.58    0.95   0
  11  -7  -7    0.85    0.65   0
  11  -7  -7    0.28    0.93   0
  11   7  -7    1.43    0.94   0
  10  -7  -7    2.02    0.84   0
 -10  -7   7    1.32    0.88   0
  10   7  -7    1.92    1.08   0
  10  -7  -7    0.88    0.87   0
   9  -7  -7    8.70    0.83   0
   9  -7  -7    8.86    0.86   0
   9   7  -7    8.69    0.92   0
  -9  -7   7    9.44    0.92   0
   8  -7  -7    6.12    0.58   0
  -8  -7   7    6.30    0.87   0
   8   7  -7    7.23    0.86   0
   8  -7  -7    6.14    0.81   0
  -7  -7   7    0.68    0.76   0
   7  -7  -7    0.19    0.76   0
   7   7  -7   -0.20    0.80   0
   7  -7  -7    1.06    0.77   0
   6  -7  -7    6.22    0.72   0
   6   7  -7    4.64    0.79   0
  -6  -7   7    6.01    0.74   0
   6  -7  -7    6.59    0.75   0
   5  -7  -7   12.63    0.77   0
  -5  -7   7   13.61    0.81   0
   5   7  -7   10.70    0.84   0
   5  -7  -7   12.12    0.77   0
   4  -7  -7   52.67    1.02   0
  -4  -7   7   54.04    0.88   0
   4   7  -7   49.99    1.06   0
   4  -7  -7   50.83    1.15   0
   3  -7  -7   29.92    0.91   0
  -3  -7   7   33.08    1.02   0
   3  -7  -7   30.05    0.88   0
   3   7  -7   29.54    1.00   0
   2  -7  -7   16.54    1.02   0
   2  -7  -7   16.05    0.86   0
  -2  -7   7   16.72    0.98   0
   2   7  -7   16.72    0.88   0
   1  -7  -7    1.00    0.92   0
   1   7  -7    3.32    0.76   0
   1  -7  -7    2.10    0.73   0
  -1  -7   7    2.81    0.89   0
   0  -7  -7    4.01    0.89   0
   0   7  -7    3.96    0.75   0
   0  -7   7    5.42    0.90   0
   0  -7  -7    3.42    0.88   0
  -1  -7  -7    1.22    1.07   0
  -1   7  -7    0.98    0.71   0
  -1  -7  -7    1.13    1.09   0
   1  -7   7    0.45    0.85   0
  -2   7  -7    0.16    0.71   0
   2  -7   7    0.60    0.82   0
  -3   7  -7   25.63    0.81   0
   3  -7   7   24.62    0.87   0
  -4   7  -7    0.50    0.74   0
   4  -7   7    1.41    0.79   0
  -5   7  -7    0.67    0.75   0
   5  -7   7    0.73    0.79   0
   6  -7   7   -0.15    0.79   0
  -6   7  -7   -0.30    0.75   0
   7  -7   7    1.20    0.77   0
  -7   7  -7    0.66    0.80   0
   8  -7   7    0.84    0.79   0
  -8   7  -7   -0.62    0.86   0
   9  -7   7    0.96    0.84   0
  -9   7  -7    1.15    0.62   0
  10  -7   7    0.29    0.89   0
 -10   7  -7    0.25    0.94   0
  11  -7   7   -0.34    0.93   0
 -11   7  -7   -0.04    1.03   0
 -12   7  -7   -0.72    1.13   0
  12  -8  -7    1.72    1.01   0
  12  -8  -7   -0.87    0.99   0
 -12  -8   7    0.27    1.05   0
  12   8  -7    0.59    0.98   0
  11  -8  -7   -0.24    0.91   0
 -11  -8   7   -0.06    1.19   0
  11  -8  -7    0.52    0.92   0
  11   8  -7    0.14    1.14   0
  10  -8  -7    0.41    0.87   0
 -10  -8   7    1.05    1.13   0
  10  -8  -7   -0.98    0.88   0
  10   8  -7    0.27    0.86   0
   9  -8  -7    0.99    0.56   0
   9  -8  -7    1.70    0.85   0
   9   8  -7    0.53    0.84   0
  -9  -8   7   -0.25    1.07   0
   8  -8  -7    0.87    0.79   0
   8  -8  -7    1.77    0.76   0
  -8  -8   7    1.62    0.83   0
   8   8  -7    2.96    0.85   0
  -7  -8   7    0.71    0.87   0
   7   8  -7   -0.31    0.89   0
   7  -8  -7    0.29    0.76   0
   7  -8  -7    2.03    0.76   0
   6  -8  -7    0.44    0.75   0
   6  -8  -7    0.20    0.73   0
   6   8  -7    0.99    0.79   0
  -6  -8   7    0.87    0.77   0
   5  -8  -7    1.63    0.72   0
   5  -8  -7    3.29    0.74   0
   5   8  -7    2.49    0.78   0
  -5  -8   7    3.04    0.80   0
   4  -8  -7    0.61    0.73   0
  -4  -8   7    1.98    0.77   0
   4  -8  -7    1.14    0.74   0
   4   8  -7    0.95    0.74   0
   3  -8  -7    8.26    0.79   0
  -3  -8   7    9.32    0.89   0
   3  -8  -7   10.44    0.78   0
   3   8  -7    8.63    0.80   0
  -2  -8   7    3.00    0.89   0
   2  -8  -7    2.87    0.71   0
   2   8  -7    2.51    0.77   0
   2  -8  -7    2.70    0.71   0
   1  -8  -7    2.65    0.88   0
   1   8  -7    0.96    0.72   0
   1  -8  -7    2.53    0.71   0
  -1  -8   7    2.19    0.87   0
   0  -8  -7    8.83    0.97   0
   0   8  -7    8.21    0.56   0
   0  -8  -7    9.19    1.14   0
   0  -8   7    9.02    0.88   0
  -1   8  -7    0.76    0.71   0
  -1  -8  -7    1.67    1.03   0
  -1  -8  -7    1.30    1.17   0
   1  -8   7    0.44    0.84   0
  -2   8  -7   35.18    0.91   0
   2  -8   7   38.28    0.96   0
  -3   8  -7   -0.23    0.72   0
   3  -8   7    0.57    0.81   0
  -4   8  -7   15.13    0.81   0
   4  -8   7   15.39    0.86   0
   5  -8   7    3.25    0.78   0
  -5   8  -7    2.22    0.75   0
  -6   8  -7    1.93    0.79   0
   6  -8   7   -0.08    0.82   0
   7  -8   7    1.07    0.82   0
  -7   8  -7    1.55    0.83   0
   8  -8   7    0.29    0.85   0
  -8   8  -7    0.16    0.89   0
   9  -8   7    3.59    0.89   0
  -9   8  -7    0.99    0.94   0
  10  -8   7   -0.41    0.89   0
 -10   8  -7   -0.34    0.96   0
  11  -8   7    2.12    1.02   0
 -11   8  -7    2.07    1.04   0
 -12  -9   7    1.51    1.10   0
  12   9  -7    0.25    1.04   0
  12  -9  -7    0.46    1.05   0
  11  -9  -7   -0.34    0.95   0
  11  -9  -7    0.20    0.96   0
  11   9  -7    0.63    0.94   0
 -11  -9   7   -0.06    1.00   0
  10  -9  -7    1.55    0.89   0
 -10  -9   7    0.30    0.96   0
  10  -9  -7    0.33    0.88   0
  10   9  -7    0.52    0.91   0
   9  -9  -7   -0.08    0.86   0
   9   9  -7    0.48    0.86   0
  -9  -9   7    1.27    0.96   0
   9  -9  -7    0.73    0.88   0
   8  -9  -7    1.76    0.81   0
  -8  -9   7    2.25    0.88   0
   8  -9  -7    2.91    0.81   0
   8   9  -7    1.39    0.85   0
   7  -9  -7    9.57    0.84   0
   7   9  -7    9.04    0.88   0
  -7  -9   7   12.19    0.88   0
   7  -9  -7   10.36    0.86   0
   6  -9  -7   12.05    0.85   0
   6  -9  -7   11.12    0.78   0
   6   9  -7    9.55    0.88   0
  -6  -9   7   11.34    0.94   0
   5  -9  -7    3.50    0.81   0
   5   9  -7    2.81    0.76   0
  -5  -9   7    3.96    0.82   0
   5  -9  -7    2.96    0.78   0
   4  -9  -7   21.85    0.85   0
  -4  -9   7   21.56    0.91   0
   4   9  -7   21.10    0.88   0
   4  -9  -7   22.56    0.87   0
   3  -9  -7    7.33    0.93   0
  -3  -9   7    6.68    0.88   0
   3   9  -7    5.33    0.79   0
   3  -9  -7    5.82    0.80   0
  -2  -9   7    8.40    0.86   0
   2  -9  -7    7.20    0.76   0
   2  -9  -7    5.87    0.89   0
   2   9  -7    6.87    0.75   0
   1  -9  -7    0.56    0.71   0
   1  -9  -7    0.83    0.77   0
   1   9  -7   -0.64    0.74   0
  -1  -9   7    0.88    0.58   0
   0  -9   7   28.57    1.00   0
   0   9  -7   26.77    0.90   0
   0  -9  -7   28.18    1.26   0
   0  -9  -7   28.76    1.02   0
   1  -9   7    4.76    0.88   0
  -1   9  -7    5.71    0.77   0
  -1  -9  -7    4.04    1.14   0
  -1  -9  -7    4.56    0.93   0
  -2   9  -7    8.84    0.81   0
  -2  -9  -7    8.67    1.84   0
  -2  -9  -7    8.66    1.53   0
   2  -9   7   10.40    0.89   0
  -3   9  -7    1.94    0.75   0
   3  -9   7    1.13    0.80   0
   4  -9   7    1.19    0.81   0
  -4   9  -7    2.18    0.54   0
   5  -9   7    1.84    0.81   0
  -5   9  -7    1.24    0.79   0
   6  -9   7    1.63    0.81   0
  -6   9  -7    0.78    0.80   0
   7  -9   7    1.54    0.86   0
  -7   9  -7    1.86    0.60   0
  -8   9  -7    2.38    0.92   0
   8  -9   7    1.99    0.91   0
   9  -9   7    1.04    0.95   0
  -9   9  -7   -0.24    0.94   0
  10  -9   7    0.97    0.98   0
 -10   9  -7    1.01    1.04   0
  11 -10  -7    0.44    1.02   0
  11 -10  -7   -0.58    0.99   0
  11  10  -7    0.20    1.00   0
 -11 -10   7   -0.59    1.29   0
  10 -10  -7    0.43    0.93   0
 -10 -10   7    0.90    1.21   0
  10 -10  -7    1.27    0.93   0
  10  10  -7    0.56    0.95   0
   9 -10  -7   -0.09    0.88   0
   9  10  -7    1.17    0.84   0
   9 -10  -7    0.06    0.87   0
  -9 -10   7    0.28    0.98   0
   8 -10  -7   -0.55    0.90   0
  -8 -10   7    2.06    0.91   0
   8 -10  -7    0.83    0.84   0
   8  10  -7    0.38    0.88   0
  -7 -10   7    0.46    1.05   0
   7 -10  -7    0.94    0.80   0
   7 -10  -7    0.70    0.80   0
   7  10  -7    0.13    0.83   0
   6 -10  -7    0.76    0.82   0
   6 -10  -7    1.46    0.79   0
   6  10  -7    1.69    0.81   0
  -6 -10   7    1.07    0.88   0
   5 -10  -7    0.09    0.79   0
   5  10  -7   -1.20    0.81   0
  -5 -10   7    0.12    0.86   0
   5 -10  -7    0.50    0.79   0
   4 -10  -7   -0.90    0.71   0
  -4 -10   7    0.69    0.91   0
   4  10  -7    0.30    0.83   0
   4 -10  -7   -0.34    0.73   0
   3 -10  -7    3.16    0.90   0
  -3 -10   7    1.29    0.87   0
   3 -10  -7    1.93    0.72   0
   3  10  -7    1.69    0.78   0
  -2 -10   7    2.04    0.84   0
   2 -10  -7    2.34    0.93   0
   2  10  -7    2.71    0.76   0
   2 -10  -7    3.02    0.75   0
   1  10  -7    4.43    0.79   0
   1 -10  -7    5.22    0.81   0
   1 -10  -7    6.09    0.95   0
  -1 -10   7    6.01    0.85   0
   0 -10  -7    2.35    0.94   0
   0  10  -7    0.86    0.74   0
   0 -10  -7    2.42    1.01   0
   0 -10   7    1.94    0.88   0
  -1  10  -7    0.52    0.77   0
  -1 -10  -7    1.04    1.06   0
  -1 -10  -7    0.77    1.20   0
   1 -10   7    0.88    0.88   0
  -2  10  -7    9.11    0.78   0
  -2 -10  -7   10.03    1.62   0
  -2 -10  -7    9.18    1.64   0
   2 -10   7    9.09    0.85   0
   3 -10   7    2.86    0.61   0
  -3  10  -7    4.20    0.79   0
  -4  10  -7    0.89    0.75   0
   4 -10   7    0.53    0.84   0
   5 -10   7   11.87    0.89   0
  -5  10  -7    8.73    0.65   0
   6 -10   7   -0.16    0.86   0
  -6  10  -7    1.59    0.83   0
   7 -10   7   -1.43    0.88   0
  -7  10  -7    0.32    0.87   0
   8 -10   7    1.41    0.94   0
  -8  10  -7    1.31    0.94   0
  -9  10  -7    1.91    0.99   0
   9 -10   7    0.38    1.01   0
  10 -10   7    0.33    1.04   0
 -10  10  -7    0.55    0.75   0
 -10 -11   7    0.25    1.06   0
  10 -11  -7    1.04    0.68   0
  10 -11  -7   -0.12    0.99   0
  10  11  -7    0.23    0.98   0
   9 -11  -7    2.09    0.92   0
   9  11  -7   -0.10    0.92   0
   9 -11  -7    0.21    0.92   0
  -9 -11   7   -0.79    0.97   0
   8 -11  -7    1.72    0.90   0
  -8 -11   7    2.51    0.94   0
   8  11  -7    0.84    0.92   0
   8 -11  -7    0.25    0.92   0
  -7 -11   7    1.58    0.91   0
   7 -11  -7    1.91    0.83   0
   7 -11  -7    1.34    0.87   0
   7  11  -7    0.95    0.87   0
   6 -11  -7    1.67    0.86   0
   6  11  -7   -0.23    0.83   0
   6 -11  -7    1.85    0.83   0
  -6 -11   7    1.12    0.90   0
   5 -11  -7   -0.78    0.83   0
   5  11  -7    0.30    0.83   0
  -5 -11   7    0.45    0.85   0
   5 -11  -7   -0.25    0.81   0
   4 -11  -7    0.32    0.97   0
   4 -11  -7    1.83    0.93   0
   4  11  -7    0.28    0.82   0
  -4 -11   7    0.26    0.90   0
  -3 -11   7   -0.63    0.91   0
   3 -11  -7   -0.31    0.94   0
   3  11  -7   -0.96    0.81   0
   3 -11  -7   -0.12    0.78   0
  -2 -11   7    3.24    0.88   0
   2  11  -7    3.95    0.81   0
   2 -11  -7    4.61    0.97   0
   2 -11  -7    4.44    1.00   0
  -1 -11   7    1.07    0.87   0
   1  11  -7   -0.01    0.51   0
   1 -11  -7    0.31    0.77   0
   1 -11  -7    0.58    1.00   0
   0 -11  -7    2.18    0.98   0
   0  11  -7    1.61    0.77   0
   0 -11  -7    1.44    1.07   0
   0 -11   7    1.24    0.89   0
  -1  11  -7    0.20    0.54   0
  -1 -11  -7    0.76    1.06   0
  -1 -11  -7    0.93    0.95   0
   1 -11   7    0.85    0.82   0
  -2 -11  -7    0.43    1.53   0
  -2 -11  -7    0.54    1.41   0
   2 -11   7   -0.25    0.88   0
  -2  11  -7    1.32    0.78   0
  -3  11  -7   -0.25    0.81   0
   3 -11   7    1.54    0.87   0
  -4  11  -7    1.26    0.79   0
   4 -11   7   -0.32    0.88   0
  -5  11  -7    1.90    0.87   0
   5 -11   7    1.57    0.93   0
   6 -11   7    2.55    0.90   0
  -6  11  -7    0.47    0.87   0
   7 -11   7    0.60    0.97   0
  -7  11  -7    2.83    0.94   0
   8 -11   7    0.45    1.01   0
  -8  11  -7    0.74    0.99   0
  -9  11  -7    0.28    1.08   0
   9 -11   7   -1.47    1.07   0
   9 -12  -7    0.44    1.03   0
   9  12  -7    0.41    1.00   0
   9 -12  -7    1.99    1.01   0
  -9 -12   7    1.98    1.05   0
   8 -12  -7    0.36    0.97   0
  -8 -12   7    0.84    0.97   0
   8  12  -7    0.30    1.19   0
   8 -12  -7    0.19    0.96   0
  -7 -12   7    0.84    0.94   0
   7 -12  -7    0.90    0.94   0
   7 -12  -7   -0.35    0.93   0
   7  12  -7   -1.01    1.10   0
   6 -12  -7    0.84    0.90   0
  -6 -12   7    1.82    1.00   0
   6 -12  -7    0.13    0.90   0
   6  12  -7    1.26    0.88   0
   5  12  -7    1.97    0.85   0
  -5 -12   7    1.09    1.13   0
   5 -12  -7    3.22    0.89   0
   5 -12  -7    3.82    0.87   0
   4  12  -7    1.45    0.84   0
   4 -12  -7    3.08    0.88   0
  -4 -12   7    2.58    0.92   0
   4 -12  -7    2.13    0.83   0
   3  12  -7    2.11    0.79   0
  -3 -12   7    0.25    0.95   0
   3 -12  -7    2.17    0.82   0
   3 -12  -7    1.36    0.84   0
  -2 -12   7    0.12    0.94   0
   2 -12  -7    0.92    0.82   0
   2 -12  -7    1.57    0.85   0
   2  12  -7    0.88    0.80   0
  -1 -12   7    2.24    0.89   0
   1  12  -7    0.95    0.84   0
   1 -12  -7    2.10    0.79   0
   1 -12  -7    0.89    0.86   0
   0 -12  -7    1.19    1.02   0
   0 -12   7    0.80    0.92   0
   0  12  -7    1.10    0.82   0
   0 -12  -7    0.52    1.11   0
   1 -12   7    1.45    0.91   0
  -1  12  -7    2.31    0.80   0
  -1 -12  -7    1.49    1.03   0
  -1 -12  -7    1.61    1.28   0
  -2  12  -7    0.39    0.79   0
  -2 -12  -7    0.45    1.53   0
  -2 -12  -7    0.23    1.44   0
   2 -12   7   -1.46    0.92   0
  -3  12  -7    0.25    0.84   0
   3 -12   7    0.73    0.91   0
   4 -12   7    0.74    0.65   0
  -4  12  -7   -0.25    0.88   0
   5 -12   7    1.90    0.95   0
  -5  12  -7   -1.07    0.94   0
   6 -12   7    1.32    0.98   0
  -6  12  -7    0.21    0.93   0
   7 -12   7   -0.02    1.01   0
  -7  12  -7   -0.38    0.98   0
  -8  12  -7    0.35    1.06   0
   8 -12   7   -0.56    0.77   0
  -8 -13   7    0.46    1.30   0
  -7 -13   7    0.48    1.01   0
   7 -13  -7    1.65    0.97   0
   7 -13  -7   -0.46    1.03   0
   7  13  -7    0.88    0.97   0
   6  13  -7    0.42    0.93   0
   6 -13  -7    1.59    1.21   0
   6 -13  -7    1.48    1.19   0
  -6 -13   7    1.56    1.00   0
   5  13  -7    0.74    0.90   0
   5 -13  -7    1.23    0.92   0
  -5 -13   7    0.89    0.95   0
   5 -13  -7    0.12    0.91   0
   4  13  -7    1.06    0.91   0
   4 -13  -7    0.14    0.90   0
  -4 -13   7    0.39    0.97   0
   4 -13  -7    0.28    0.89   0
   3  13  -7    0.60    0.87   0
  -3 -13   7    2.32    0.89   0
   3 -13  -7    0.18    0.85   0
   3 -13  -7    0.14    0.86   0
  -2 -13   7    0.84    0.97   0
   2  13  -7    0.26    0.83   0
   2 -13  -7    0.17    1.06   0
   2 -13  -7    0.28    1.15   0
  -1 -13   7    1.20    0.94   0
   1  13  -7   -0.96    0.84   0
   1 -13  -7   -0.12    0.92   0
   1 -13  -7    0.85    1.14   0
   0 -13  -7    3.45    1.17   0
   0  13  -7    2.30    0.84   0
   0 -13  -7    1.90    1.10   0
   0 -13   7    2.49    0.94   0
  -1 -13  -7    0.50    1.12   0
  -1  13  -7   -0.36    0.85   0
  -1 -13  -7    0.39    1.25   0
   1 -13   7    1.19    0.97   0
  -2  13  -7    0.93    0.91   0
  -2 -13  -7    2.52    1.46   0
  -2 -13  -7    2.58    1.67   0
   2 -13   7    2.85    0.95   0
  -3  13  -7    1.61    0.91   0
   3 -13   7    0.79    0.97   0
   4 -13   7    2.28    1.02   0
  -4  13  -7    1.67    0.95   0
   5 -13   7    0.48    1.02   0
  -5  13  -7    0.89    0.98   0
   6 -13   7    2.17    0.74   0
  -6  13  -7   -0.34    1.05   0
   6  14  -7    0.68    1.01   0
   6 -14  -7    0.62    1.02   0
  -6 -14   7    1.64    1.06   0
   5  14  -7    1.10    1.01   0
   5 -14  -7   -0.95    0.99   0
   5 -14  -7    0.25    0.97   0
  -5 -14   7    0.17    1.05   0
   4  14  -7    0.29    0.94   0
   4 -14  -7    0.62    0.97   0
  -4 -14   7   -0.64    1.02   0
   4 -14  -7   -0.11    0.95   0
   3  14  -7    1.19    1.18   0
  -3 -14   7    1.60    1.07   0
   3 -14  -7    1.55    0.98   0
   3 -14  -7    1.27    0.97   0
   2  14  -7    1.61    0.92   0
  -2 -14   7    0.90    1.00   0
   2 -14  -7    0.76    1.18   0
   2 -14  -7   -0.05    0.96   0
  -1 -14   7    0.46    1.03   0
   1  14  -7    1.51    0.91   0
   1 -14  -7   -0.16    1.17   0
   1 -14  -7   -0.03    1.19   0
   0  14  -7   -0.23    0.94   0
   0 -14  -7    0.15    1.21   0
   0 -14   7   -0.67    1.00   0
   0 -14  -7    1.70    1.23   0
  -1 -14  -7    0.96    1.26   0
  -1  14  -7    1.65    0.93   0
  -1 -14  -7    0.61    1.37   0
   1 -14   7    2.04    1.02   0
  -2  14  -7    0.72    0.94   0
  -2 -14  -7    1.22    1.95   0
  -2 -14  -7    0.78    1.87   0
   2 -14   7    1.42    1.05   0
  -3  14  -7    0.51    0.98   0
   3 -14   7    1.41    1.03   0
   4 -14   7   -0.19    1.00   0
  -4  14  -7    1.94    1.03   0
  -5  14  -7    2.49    1.05   0
   2  15  -7    1.57    1.04   0
  -2 -15   7   -0.36    1.11   0
   2 -15  -7    0.33    1.30   0
   2 -15  -7    1.27    1.28   0
   1  15  -7   -0.78    1.01   0
  -1 -15   7    1.80    1.07   0
   1 -15  -7    0.59    1.29   0
   1 -15  -7   -0.48    1.37   0
   0  15  -7    0.44    1.01   0
   0 -15   7   -0.30    1.06   0
   0 -15  -7    0.17    1.31   0
   0 -15  -7   -0.04    1.35   0
  -1  15  -7    0.31    1.04   0
  -1 -15  -7    0.21    1.53   0
  -1 -15  -7    0.07    1.52   0
   1 -15   7    0.99    1.15   0
  14   0  -8    0.57    1.07   0
  14   0  -8    0.52    0.69   0
  12   0  -8    1.57    0.86   0
  12   0  -8    0.10    0.81   0
  10   0  -8    7.23    0.80   0
  10   0  -8    8.07    0.79   0
  -8   0   8   25.41    0.85   0
   8   0  -8   25.32    0.85   0
   6   0  -8    2.00    0.75   0
  -6   0   8    1.34    0.69   0
   4   0  -8  118.98    1.28   0
  -4   0   8  122.52    1.27   0
  -2   0   8  628.10    2.71   0
   2   0  -8  600.63    2.74   0
   0   0   8  425.34    2.48   0
   0   0  -8  413.15    2.50   0
  -2   0  -8    9.24    0.85   0
   2   0   8    8.59    0.91   0
  -4   0  -8    1.77    0.87   0
   4   0   8    0.90    0.80   0
   6   0   8    2.14    0.76   0
  -6   0  -8    1.83    0.73   0
   8   0   8   55.31    1.24   0
  -8   0  -8   50.44    1.06   0
  10   0   8    1.68    0.97   0
  10   0   8    0.53    0.82   0
  12   0   8    0.25    1.17   0
  12   0   8   -0.48    0.95   0
  14   1  -8    0.58    0.97   0
  14   1  -8   -0.24    1.09   0
  14  -1  -8   -0.00    0.95   0
  14  -1  -8   -0.80    1.04   0
  13  -1  -8    0.45    0.97   0
  13   1  -8    1.80    0.86   0
  13   1  -8    1.74    0.95   0
  13  -1  -8    0.38    0.91   0
  12   1  -8    0.49    0.87   0
  12   1  -8   -0.12    0.81   0
  12  -1  -8    0.74    0.90   0
  12  -1  -8    0.09    0.84   0
  11   1  -8    1.29    0.77   0
  11   1  -8    1.71    0.78   0
  11  -1  -8    0.60    0.81   0
  11  -1  -8    1.29    0.80   0
  10  -1  -8    1.52    0.74   0
  10   1  -8    1.34    0.74   0
  10  -1  -8    1.88    0.78   0
   9  -1  -8   27.07    0.90   0
  -9  -1   8   30.43    0.90   0
   9   1  -8   26.50    0.91   0
   9  -1  -8   27.01    0.90   0
  -8  -1   8    1.34    0.69   0
   8  -1  -8    1.34    0.52   0
   8   1  -8    1.19    0.72   0
   7  -1  -8   75.44    1.11   0
  -7  -1   8   77.00    0.93   0
   7   1  -8   75.15    1.07   0
  -7   1   8   79.35    1.13   0
  -6  -1   8    1.27    0.70   0
   6   1  -8   -0.34    0.75   0
  -6   1   8    0.29    0.68   0
   6  -1  -8   -0.27    0.72   0
  -5   1   8    1.21    0.48   0
   5   1  -8    1.58    0.76   0
  -5  -1   8   -0.54    0.64   0
   5  -1  -8    1.93    0.72   0
  -4  -1   8    1.18    0.65   0
  -4   1   8    0.86    0.69   0
   4  -1  -8    0.47    0.76   0
   4   1  -8    1.13    0.78   0
  -3  -1   8  218.59    1.63   0
   3   1  -8  213.06    1.71   0
   3  -1  -8  209.42    1.71   0
  -3   1   8  211.97    1.65   0
   2   1  -8    7.36    0.96   0
  -2   1   8    6.94    0.78   0
   2  -1  -8    8.63    0.92   0
  -2  -1   8    9.72    0.84   0
  -1   1   8  367.83    2.29   0
   1  -1  -8  369.95    2.39   0
  -1  -1   8  382.57    2.19   0
   1   1  -8  364.40    2.22   0
   0  -1   8    1.71    0.88   0
   0   1  -8    0.77    0.91   0
   0   1   8    1.23    0.79   0
   0  -1  -8    0.78    0.99   0
   1   1   8  242.32    2.16   0
  -1   1  -8  240.94    1.89   0
  -1  -1  -8  237.67    2.31   0
   1  -1   8  222.11    1.87   0
   2   1   8   38.69    1.29   0
  -2   1  -8   39.45    1.08   0
  -2  -1  -8   39.62    1.26   0
   2  -1   8   40.50    1.15   0
  -3  -1  -8    8.09    0.82   0
  -3   1  -8    7.83    0.80   0
   3  -1   8    8.10    0.88   0
   3   1   8    8.29    1.15   0
  -4  -1  -8   48.22    1.28   0
  -4   1  -8   48.14    1.07   0
   4  -1   8   47.60    1.10   0
   4   1   8   44.47    1.21   0
   5  -1   8    0.25    0.92   0
  -5  -1  -8    0.50    0.89   0
   5   1   8    0.92    1.00   0
  -5   1  -8    0.97    0.74   0
  -6  -1  -8    0.32    0.86   0
   6  -1   8   -0.35    0.89   0
   6   1   8   -0.37    0.91   0
  -6   1  -8    0.40    0.72   0
   7   1   8    7.51    0.98   0
   7  -1   8    7.28    0.79   0
  -7  -1  -8    6.98    0.96   0
  -7   1  -8    6.98    0.93   0
  -8   1  -8    2.69    0.90   0
   8  -1   8    2.62    0.73   0
   8   1   8    3.04    0.74   0
   8   1   8    1.98    0.75   0
   9   1   8    1.83    0.75   0
   9  -1   8    1.92    0.73   0
   9   1   8    1.09    0.93   0
  -9   1  -8    1.44    0.97   0
  10  -1   8    2.53    0.95   0
  10   1   8    2.32    1.01   0
  10  -1   8    2.51    0.98   0
  10   1   8    2.56    1.01   0
  11   1   8   -0.08    1.08   0
  11  -1   8    0.34    0.85   0
  11   1   8   -0.08    0.90   0
  11  -1   8    0.23    0.85   0
  12  -1   8   -0.87    1.08   0
  12   1   8    0.12    1.16   0
  12   1   8    1.16    1.16   0
  12  -1   8    0.33    0.90   0
  13  -1   8    2.51    1.02   0
  13   1   8   -0.42    1.07   0
  13  -1   8    1.66    1.24   0
  13   1   8    1.19    1.29   0
  14   2  -8   -0.71    0.98   0
  14   2  -8   -0.44    1.13   0
  14  -2  -8   -1.28    0.97   0
  14  -2  -8    0.29    1.03   0
  13   2  -8   -0.10    0.92   0
  13  -2  -8    0.91    0.93   0
  13   2  -8   -0.63    1.00   0
  13  -2  -8   -0.47    0.66   0
  12  -2  -8    0.82    0.90   0
  12   2  -8   -0.04    0.84   0
  12   2  -8    1.79    0.94   0
  12  -2  -8    1.86    0.87   0
  11  -2  -8    1.41    0.79   0
  11  -2  -8    2.26    0.85   0
  11   2  -8    0.27    0.60   0
  11   2  -8    2.21    0.81   0
 -10  -2   8    2.16    0.77   0
  10  -2  -8    1.91    0.80   0
  10   2  -8    0.18    0.52   0
  10  -2  -8    0.88    0.57   0
   9  -2  -8   25.90    0.90   0
   9   2  -8   24.97    0.92   0
  -9  -2   8   28.80    0.90   0
   9  -2  -8   26.13    0.91   0
   8  -2  -8    7.50    0.78   0
   8  -2  -8    5.53    0.77   0
   8   2  -8    7.84    0.77   0
  -8  -2   8    7.14    0.76   0
  -7  -2   8   11.20    0.77   0
   7  -2  -8    8.33    0.77   0
   7  -2  -8    8.69    0.58   0
   7   2  -8   10.29    0.81   0
   6  -2  -8    2.12    0.74   0
   6   2  -8    2.44    0.80   0
  -6  -2   8    2.34    0.71   0
   5  -2  -8   72.17    1.10   0
   5   2  -8   67.80    0.95   0
  -5  -2   8   68.95    1.02   0
  -5   2   8   71.39    0.93   0
  -4  -2   8   -0.29    0.67   0
   4  -2  -8    0.70    0.69   0
   4   2  -8    0.45    0.81   0
  -4   2   8    0.61    0.67   0
  -3   2   8   33.95    0.96   0
   3  -2  -8   34.66    1.02   0
   3   2  -8   33.69    1.04   0
  -3  -2   8   34.45    0.90   0
  -2   2   8    0.99    0.72   0
  -2  -2   8    1.24    0.81   0
   2  -2  -8    1.16    0.80   0
   2   2  -8    0.72    0.67   0
  -1  -2   8   71.06    1.21   0
   1  -2  -8   68.99    1.36   0
   1   2  -8   69.37    1.22   0
  -1   2   8   69.86    1.22   0
   0  -2   8   85.27    1.11   0
   0  -2  -8   84.15    1.53   0
   0   2   8   85.95    1.38   0
   0   2  -8   89.69    1.29   0
   1   2   8   24.24    1.09   0
  -1   2  -8   23.83    0.97   0
  -1  -2  -8   23.94    1.34   0
   1  -2   8   23.73    1.04   0
  -2   2  -8    0.61    0.78   0
  -2  -2  -8    1.62    1.19   0
   2   2   8    0.77    0.97   0
   2  -2   8    1.63    0.86   0
   3   2   8    2.56    1.08   0
   3  -2   8    2.68    0.85   0
  -3   2  -8    3.59    0.75   0
  -3  -2  -8    3.68    1.12   0
  -4  -2  -8   14.01    1.06   0
  -4   2  -8   12.89    0.79   0
   4   2   8   13.11    1.35   0
   4  -2   8   13.22    0.85   0
  -5   2  -8    1.29    0.71   0
   5  -2   8    1.10    0.69   0
  -5  -2  -8    0.83    0.82   0
   5   2   8    1.49    1.00   0
   6  -2   8   12.06    0.83   0
   6   2   8   12.04    1.17   0
  -6   2  -8   13.65    0.99   0
   7  -2   8    2.23    0.75   0
   7   2   8    2.29    1.03   0
   7   2   8    1.24    0.96   0
  -7   2  -8    2.00    0.76   0
   8  -2   8    2.83    0.76   0
   8   2   8    3.86    0.95   0
   8   2   8    3.87    0.94   0
  -8   2  -8    2.90    0.80   0
   9   2   8    0.36    1.10   0
   9  -2   8    0.96    0.78   0
   9   2   8    0.53    1.00   0
  -9   2  -8    0.00    0.78   0
 -10   2  -8    0.43    0.83   0
  10  -2   8    1.04    0.77   0
  10   2   8    1.40    1.03   0
  10   2   8    0.53    1.01   0
  11  -2   8    1.04    0.87   0
  11   2   8    0.51    1.02   0
  11   2   8    0.14    1.05   0
  11  -2   8   -0.76    0.88   0
  12   2   8    2.32    1.16   0
  12  -2   8    2.71    0.95   0
  12  -2   8    2.90    1.14   0
  12   2   8    2.28    1.19   0
  13  -2   8    1.28    1.23   0
  13   2   8    0.65    1.24   0
  13   2   8    1.08    1.25   0
  13  -2   8   -0.22    1.04   0
  14  -3  -8    2.18    0.70   0
  14   3  -8    0.46    0.97   0
  14   3  -8   -0.02    1.11   0
  14  -3  -8    1.10    1.05   0
  13  -3  -8    0.40    0.94   0
  13   3  -8    1.39    0.99   0
  13   3  -8    1.13    0.95   0
  13  -3  -8   -0.56    0.97   0
  12  -3  -8    1.14    0.88   0
  12   3  -8   -0.23    0.84   0
  12   3  -8    1.06    0.88   0
  12  -3  -8    1.86    0.89   0
  11  -3  -8    1.75    0.58   0
  11   3  -8    3.57    0.82   0
  11  -3  -8    2.44    0.84   0
 -11  -3   8    3.17    0.85   0
 -10  -3   8   26.73    0.93   0
  10  -3  -8   26.78    0.96   0
  10  -3  -8   26.93    0.96   0
  10   3  -8   22.59    0.73   0
   9  -3  -8    1.35    0.78   0
   9   3  -8    2.29    0.78   0
   9  -3  -8    2.58    0.77   0
  -9  -3   8    0.86    0.56   0
   8  -3  -8    3.55    0.77   0
  -8  -3   8    2.56    0.73   0
   8   3  -8    3.72    0.74   0
   8  -3  -8    3.28    0.78   0
   7  -3  -8   16.27    0.78   0
   7   3  -8   17.20    0.86   0
   7  -3  -8   15.31    0.81   0
  -7  -3   8   18.15    0.80   0
   6   3  -8    1.16    0.58   0
   6  -3  -8   -0.18    0.74   0
  -6  -3   8    1.07    0.69   0
   6  -3  -8    0.64    0.69   0
  -5  -3   8   14.99    0.78   0
   5   3  -8   15.86    0.91   0
   5  -3  -8   14.87    0.77   0
   5  -3  -8   16.71    0.83   0
   4   3  -8    0.39    0.84   0
   4  -3  -8    0.74    0.72   0
  -4  -3   8    1.89    0.72   0
   3  -3  -8    0.71    0.74   0
  -3   3   8    0.92    0.69   0
  -3  -3   8    0.88    0.73   0
   3   3  -8    2.20    0.85   0
  -2  -3   8  210.77    1.59   0
  -2   3   8  200.27    1.74   0
   2   3  -8  206.92    1.63   0
   2  -3  -8  202.29    1.81   0
  -1  -3   8   80.32    1.04   0
  -1   3   8   83.06    1.31   0
   1  -3  -8   82.89    1.37   0
   1   3  -8   79.87    1.24   0
   0  -3   8   55.56    1.17   0
   0  -3  -8   55.48    1.53   0
   0   3  -8   56.90    0.94   0
   0   3   8   57.15    1.22   0
  -1   3  -8    0.15    0.84   0
   1   3   8   -0.17    1.03   0
  -1  -3  -8    0.80    1.35   0
   1  -3   8    1.62    0.93   0
  -2   3  -8   20.57    0.83   0
   2   3   8   19.71    1.49   0
  -2  -3  -8   18.28    1.52   0
   2  -3   8   18.89    0.94   0
   3  -3   8   -0.01    0.80   0
  -3   3  -8    1.48    0.68   0
   3   3   8    0.37    1.51   0
  -3  -3  -8    0.25    1.43   0
  -4   3  -8    0.49    0.69   0
   4  -3   8    1.05    0.74   0
   4   3   8    1.10    1.65   0
   4   3   8    0.90    1.71   0
   5   3   8    1.02    1.58   0
   5   3   8    0.83    1.27   0
   5  -3   8   -0.22    0.76   0
  -5   3  -8   -0.76    0.70   0
   6  -3   8    1.08    0.78   0
   6   3   8    0.77    1.34   0
   6   3   8    0.88    1.21   0
  -6   3  -8   -0.40    0.75   0
   7  -3   8    3.60    0.75   0
   7   3   8    3.38    1.01   0
   7   3   8    3.59    1.22   0
  -7   3  -8    4.57    0.79   0
  -8   3  -8    1.15    0.80   0
   8   3   8    0.68    1.03   0
   8  -3   8    0.82    0.95   0
   8   3   8    1.01    1.09   0
   9   3   8   -0.05    0.91   0
   9  -3   8    1.22    0.76   0
   9   3   8    0.74    0.96   0
  -9   3  -8    0.50    0.83   0
  10   3   8    2.14    1.16   0
  10  -3   8    3.86    0.84   0
  10   3   8    3.54    1.20   0
 -10   3  -8    3.37    0.85   0
  11  -3   8    0.53    0.89   0
  11   3   8    0.65    1.24   0
  11   3   8    0.87    1.05   0
  12  -3   8    1.00    0.94   0
  12  -3   8    1.64    0.96   0
  12   3   8    1.25    1.19   0
  12   3   8    1.72    1.18   0
  13  -3   8    0.94    1.06   0
  13  -3   8   -0.25    1.04   0
  13   3   8   -0.40    1.48   0
  13   3   8    0.17    1.24   0
  14  -4  -8   -0.03    1.06   0
  14   4  -8   -0.13    1.03   0
  14   4  -8   -0.40    1.15   0
  14  -4  -8   -0.05    1.10   0
  13  -4  -8   -0.39    0.99   0
  13   4  -8    0.84    0.94   0
  13   4  -8    0.96    1.03   0
  13  -4  -8    0.51    1.01   0
  12   4  -8   -0.26    0.86   0
  12  -4  -8   -0.38    0.88   0
  12  -4  -8    2.45    0.90   0
 -11  -4   8    2.89    0.88   0
  11   4  -8    4.18    0.86   0
  11  -4  -8    2.91    0.88   0
  11  -4  -8    2.72    0.87   0
  10   4  -8    0.92    0.77   0
 -10  -4   8    1.08    0.78   0
  10  -4  -8    2.18    0.80   0
  10  -4  -8    1.62    0.82   0
   9   4  -8    2.38    0.56   0
  -9  -4   8    2.93    0.76   0
   9  -4  -8    3.71    0.76   0
   9  -4  -8    3.27    0.77   0
  -8  -4   8    2.77    0.76   0
   8   4  -8    2.55    0.80   0
   8  -4  -8    1.99    0.76   0
   8  -4  -8    1.75    0.76   0
   7   4  -8    1.42    0.79   0
  -7  -4   8    1.93    0.69   0
   7  -4  -8    1.08    0.71   0
   7  -4  -8   -0.64    0.49   0
   6   4  -8    0.19    0.84   0
  -6  -4   8    1.87    0.71   0
   6  -4  -8    0.87    0.74   0
   6  -4  -8    1.66    0.71   0
   5   4  -8    8.09    0.92   0
   5  -4  -8    7.60    0.81   0
   5  -4  -8    7.61    0.78   0
  -5  -4   8    7.85    0.77   0
   4  -4  -8   47.63    0.98   0
   4  -4  -8   42.06    0.92   0
  -4  -4   8   47.14    0.98   0
   4   4  -8   44.95    1.06   0
   3  -4  -8    7.20    0.77   0
  -3  -4   8    6.76    0.62   0
   3  -4  -8    4.59    0.71   0
   3   4  -8    5.71    0.91   0
   2  -4  -8    3.52    0.71   0
  -2  -4   8    3.00    0.82   0
   2  -4  -8    3.76    0.86   0
   2   4  -8    3.77    0.85   0
  -1  -4   8   17.92    0.91   0
   1  -4  -8   16.87    0.90   0
   1   4  -8   16.73    0.89   0
   1  -4  -8   16.61    0.83   0
   0  -4  -8   33.51    1.21   0
   0   4  -8   37.29    0.99   0
   0  -4  -8   37.66    1.37   0
   0  -4   8   37.16    1.04   0
  -1  -4  -8    0.42    1.61   0
  -1   4  -8   -0.16    0.79   0
  -1  -4  -8    0.33    1.06   0
   1  -4   8    0.89    0.87   0
  -2   4  -8    0.11    0.73   0
   2  -4   8   -0.09    0.87   0
  -3   4  -8   23.93    0.87   0
   3  -4   8   24.71    0.94   0
   4  -4   8   23.39    0.89   0
  -4   4  -8   24.43    0.85   0
  -5   4  -8   69.64    1.07   0
   5  -4   8   71.46    1.11   0
   6  -4   8   99.92    1.21   0
  -6   4  -8  102.86    1.26   0
   7  -4   8    1.82    0.76   0
  -7   4  -8    1.35    0.77   0
   8  -4   8    1.27    0.71   0
   8   4   8    1.02    1.91   0
  -8   4  -8    0.50    0.84   0
   8   4   8    0.83    1.85   0
   9  -4   8    1.72    0.78   0
   9   4   8    0.52    1.54   0
   9   4   8    0.52    1.57   0
  -9   4  -8   -0.18    0.87   0
  10  -4   8    0.30    0.85   0
  10   4   8    0.33    1.43   0
  10   4   8   -0.19    1.45   0
 -10   4  -8    1.00    0.94   0
  11  -4   8   -0.02    0.91   0
  11   4   8    0.27    1.42   0
  11   4   8    1.00    1.42   0
 -11   4  -8    0.33    0.94   0
  12  -4   8    0.59    1.20   0
  12   4   8    0.42    1.55   0
  12  -4   8    1.51    0.97   0
  12   4   8   -0.10    1.57   0
  13   5  -8    1.13    0.96   0
  13  -5  -8    0.96    1.05   0
  13   5  -8   -0.42    1.05   0
  13  -5  -8    0.64    0.73   0
  12   5  -8    1.62    0.88   0
 -12  -5   8   -0.04    0.98   0
  12  -5  -8    0.40    0.92   0
  12  -5  -8    0.21    0.93   0
  11   5  -8   -0.58    0.86   0
  11  -5  -8   -0.98    0.86   0
  11  -5  -8    1.40    0.87   0
 -11  -5   8    0.68    0.94   0
  10   5  -8    1.37    0.77   0
 -10  -5   8    0.78    0.81   0
  10  -5  -8   -0.04    0.81   0
  10  -5  -8    0.25    0.80   0
   9   5  -8    2.01    0.79   0
  -9  -5   8    2.53    0.81   0
   9  -5  -8    1.89    0.79   0
   9  -5  -8    1.81    0.79   0
   8   5  -8    3.99    0.84   0
  -8  -5   8    3.95    0.80   0
   8  -5  -8    3.56    0.80   0
   8  -5  -8    3.85    0.76   0
   7   5  -8    0.21    0.77   0
  -7  -5   8   -0.83    0.69   0
   7  -5  -8    0.84    0.71   0
   7  -5  -8    0.04    0.70   0
  -6  -5   8    3.12    0.72   0
   6  -5  -8    2.54    0.73   0
   6  -5  -8    1.91    0.75   0
   6   5  -8    1.54    0.85   0
   5   5  -8   37.74    1.05   0
  -5  -5   8   43.07    0.99   0
   5  -5  -8   37.88    0.98   0
   5  -5  -8   41.18    0.95   0
  -4  -5   8   41.68    1.00   0
   4  -5  -8   37.44    0.93   0
   4   5  -8   39.69    1.06   0
   4  -5  -8   39.81    0.93   0
   3  -5  -8   19.48    0.84   0
  -3  -5   8   20.11    0.93   0
   3  -5  -8   19.22    0.85   0
   3   5  -8   18.47    0.93   0
  -2  -5   8   51.22    1.10   0
   2  -5  -8   52.26    1.23   0
   2   5  -8   49.49    1.05   0
   2  -5  -8   47.67    1.06   0
  -1  -5   8    2.32    0.93   0
   1  -5  -8    4.74    0.92   0
   1   5  -8    3.62    0.84   0
   1  -5  -8    3.46    0.89   0
   0   5  -8    4.61    0.81   0
   0  -5  -8    5.49    1.01   0
   0  -5  -8    4.54    0.95   0
   0  -5   8    4.46    0.92   0
  -1  -5  -8    6.28    1.21   0
   1  -5   8    6.65    0.65   0
  -1  -5  -8    6.21    1.54   0
  -1   5  -8    6.69    0.78   0
  -2   5  -8    6.65    0.76   0
   2  -5   8    7.66    0.88   0
  -3   5  -8   11.21    0.60   0
   3  -5   8   12.09    0.87   0
   4  -5   8    1.57    0.81   0
  -4   5  -8   -0.24    0.53   0
   5  -5   8   21.66    0.88   0
  -5   5  -8   20.30    0.86   0
   6  -5   8   16.31    0.81   0
  -6   5  -8   16.04    0.83   0
   7  -5   8    7.91    0.78   0
  -7   5  -8    6.69    0.84   0
   8  -5   8   -0.58    0.77   0
  -8   5  -8    0.11    0.84   0
   9  -5   8   -0.36    0.87   0
  -9   5  -8    0.32    0.92   0
  10  -5   8    0.41    0.82   0
 -10   5  -8    0.28    0.87   0
 -11   5  -8   -0.31    0.97   0
  11  -5   8    0.14    0.95   0
  12  -5   8    0.83    1.05   0
  13   6  -8   -0.13    1.04   0
  13  -6  -8    2.63    1.02   0
  13   6  -8    0.54    1.10   0
  13  -6  -8   -0.04    1.05   0
  12   6  -8    4.10    0.96   0
 -12  -6   8    4.87    1.02   0
  12  -6  -8    4.71    0.96   0
  12  -6  -8    1.63    0.97   0
  11   6  -8    0.47    0.92   0
  11  -6  -8    1.25    0.90   0
 -11  -6   8    0.18    0.95   0
  11  -6  -8    1.37    0.88   0
  10   6  -8    0.86    0.83   0
 -10  -6   8   -0.70    0.89   0
  10  -6  -8    0.88    0.85   0
  10  -6  -8    0.77    0.81   0
   9   6  -8   -1.48    0.86   0
  -9  -6   8    0.95    0.79   0
   9  -6  -8    1.27    0.78   0
   9  -6  -8    0.86    0.81   0
  -8  -6   8    9.36    0.83   0
   8  -6  -8    9.79    0.85   0
   8  -6  -8    9.64    0.82   0
   8   6  -8    8.81    0.90   0
   7  -6  -8    0.55    0.74   0
  -7  -6   8    0.74    0.73   0
   7  -6  -8    0.56    0.52   0
   7   6  -8   -0.01    0.80   0
   6  -6  -8    0.71    0.69   0
   6  -6  -8    1.28    0.70   0
  -6  -6   8    0.37    0.69   0
   6   6  -8    0.36    0.79   0
   5  -6  -8   12.39    0.79   0
   5  -6  -8   12.26    0.81   0
  -5  -6   8   12.88    0.81   0
   5   6  -8   10.52    0.89   0
   4  -6  -8   38.15    0.92   0
  -4  -6   8   40.22    1.00   0
   4   6  -8   35.70    1.04   0
   4  -6  -8   37.74    0.92   0
   3  -6  -8   -0.22    0.85   0
  -3  -6   8    1.23    0.86   0
   3  -6  -8    0.58    0.71   0
   3   6  -8   -0.29    0.85   0
   2  -6  -8   74.28    1.27   0
  -2  -6   8   78.84    1.19   0
   2   6  -8   77.97    1.16   0
   2  -6  -8   76.36    1.36   0
  -1  -6   8    9.20    0.94   0
   1   6  -8    8.00    0.86   0
   1  -6  -8    9.27    0.95   0
   1  -6  -8    8.33    0.96   0
   0  -6  -8   10.00    0.99   0
   0  -6   8   12.80    0.92   0
   0  -6  -8   11.12    0.99   0
   0   6  -8   11.16    0.59   0
   1  -6   8    0.97    0.92   0
  -1  -6  -8    0.56    1.10   0
  -1   6  -8    0.41    0.77   0
  -1  -6  -8    0.54    1.23   0
  -2   6  -8    8.13    0.56   0
   2  -6   8    7.64    0.89   0
  -3   6  -8    9.45    0.79   0
   3  -6   8    8.22    0.82   0
  -4   6  -8    0.09    0.71   0
   4  -6   8    0.57    0.54   0
  -5   6  -8   11.83    0.83   0
   5  -6   8    9.78    0.86   0
   6  -6   8    1.12    0.76   0
  -6   6  -8    0.52    0.79   0
   7  -6   8    1.35    0.74   0
  -7   6  -8    1.45    0.76   0
   8  -6   8   -0.26    0.78   0
  -8   6  -8    0.42    0.88   0
   9  -6   8    2.09    0.83   0
  -9   6  -8    1.58    0.87   0
  10  -6   8    0.96    0.88   0
 -10   6  -8    1.39    0.96   0
  11  -6   8    0.70    0.91   0
 -11   6  -8    1.25    0.99   0
  12  -6   8   -1.06    1.04   0
 -12   6  -8    0.57    1.09   0
  13  -7  -8    1.51    1.05   0
  13  -7  -8    3.06    1.03   0
  13   7  -8    0.90    1.08   0
  12   7  -8   -0.34    1.00   0
  12  -7  -8    1.85    0.95   0
 -12  -7   8   -0.64    1.08   0
  12  -7  -8    0.26    0.69   0
 -11  -7   8   -0.07    1.01   0
  11  -7  -8    0.90    0.93   0
  11   7  -8    1.72    0.90   0
  11  -7  -8    1.42    0.90   0
 -10  -7   8    0.83    0.91   0
  10  -7  -8    0.43    0.85   0
  10   7  -8    1.38    0.87   0
  10  -7  -8    0.42    0.61   0
   9  -7  -8    1.07    0.79   0
   9  -7  -8   -0.09    0.81   0
  -9  -7   8    0.35    0.87   0
   9   7  -8    0.24    0.87   0
   8  -7  -8   20.99    0.92   0
  -8  -7   8   23.24    0.94   0
   8   7  -8   19.49    0.95   0
   8  -7  -8   19.92    0.70   0
  -7  -7   8   13.13    0.81   0
   7  -7  -8   10.71    0.80   0
   7   7  -8   10.07    0.88   0
   7  -7  -8   11.46    0.79   0
   6  -7  -8    0.94    0.71   0
   6   7  -8    1.58    0.57   0
  -6  -7   8    1.35    0.75   0
   6  -7  -8    2.20    0.74   0
   5  -7  -8   12.72    0.76   0
   5   7  -8   11.52    0.84   0
  -5  -7   8   13.13    0.83   0
   5  -7  -8   11.22    0.77   0
   4  -7  -8   18.93    0.82   0
  -4  -7   8   20.19    0.88   0
   4   7  -8   17.87    0.93   0
   4  -7  -8   17.39    0.83   0
  -3  -7   8    4.56    0.88   0
   3  -7  -8    3.75    0.75   0
   3   7  -8    4.39    0.79   0
   3  -7  -8    4.69    0.74   0
   2  -7  -8   61.89    1.30   0
  -2  -7   8   69.14    1.15   0
   2  -7  -8   64.11    1.17   0
   2   7  -8   62.72    1.09   0
  -1  -7   8    2.14    0.88   0
   1  -7  -8    2.00    0.73   0
   1  -7  -8    2.75    0.88   0
   1   7  -8    3.49    0.74   0
   0   7  -8   13.21    0.78   0
   0  -7  -8   15.03    1.00   0
   0  -7  -8   15.29    1.03   0
   0  -7   8   15.23    0.71   0
  -1   7  -8    9.46    0.75   0
  -1  -7  -8    9.59    1.38   0
   1  -7   8    9.94    0.87   0
  -1  -7  -8    8.52    1.35   0
  -2   7  -8   20.02    0.79   0
   2  -7   8   18.76    0.92   0
  -3   7  -8    3.22    0.72   0
   3  -7   8    4.12    0.84   0
  -4   7  -8    0.79    0.72   0
   4  -7   8    0.84    0.56   0
  -5   7  -8    9.94    0.79   0
   5  -7   8    8.89    0.82   0
   6  -7   8   -0.02    0.77   0
  -6   7  -8   -0.37    0.77   0
   7  -7   8    1.08    0.57   0
  -7   7  -8    0.60    0.57   0
   8  -7   8    1.79    0.84   0
  -8   7  -8    0.84    0.60   0
   9  -7   8    2.94    0.64   0
  -9   7  -8    2.69    0.91   0
 -10   7  -8    1.16    0.93   0
  10  -7   8   -0.80    0.88   0
  11  -7   8   -0.90    0.96   0
 -11   7  -8    0.98    1.05   0
  12  -8  -8   -0.17    1.02   0
 -12  -8   8   -0.00    1.31   0
  12  -8  -8    2.27    1.02   0
  12   8  -8    1.16    1.00   0
  11  -8  -8   -0.72    0.92   0
  11  -8  -8    0.49    0.90   0
  11   8  -8    0.53    0.95   0
 -11  -8   8    0.93    1.01   0
  10  -8  -8    0.64    0.86   0
 -10  -8   8    0.78    1.00   0
  10   8  -8   -0.53    0.96   0
  10  -8  -8   -0.29    0.87   0
   9  -8  -8    1.58    0.81   0
   9  -8  -8    0.45    0.82   0
  -9  -8   8    0.34    0.88   0
   9   8  -8    0.05    0.86   0
   8  -8  -8    4.01    0.81   0
   8  -8  -8    3.11    0.79   0
  -8  -8   8    4.42    0.87   0
   8   8  -8    2.90    0.85   0
  -7  -8   8   10.59    0.83   0
   7  -8  -8   10.34    0.82   0
   7   8  -8   10.48    0.92   0
   7  -8  -8   11.53    0.77   0
   6  -8  -8    1.82    0.77   0
   6  -8  -8    1.85    0.75   0
   6   8  -8    2.42    0.79   0
  -6  -8   8    1.77    0.79   0
   5  -8  -8    3.93    0.74   0
  -5  -8   8    5.10    0.81   0
   5   8  -8    4.79    0.78   0
   5  -8  -8    3.28    0.73   0
   4  -8  -8   35.79    0.95   0
  -4  -8   8   38.68    0.97   0
   4   8  -8   32.57    0.92   0
   4  -8  -8   36.74    0.95   0
   3  -8  -8   34.05    1.12   0
  -3  -8   8   40.58    0.99   0
   3   8  -8   33.43    0.93   0
   3  -8  -8   36.66    0.92   0
   2  -8  -8   42.41    1.16   0
  -2  -8   8   44.61    1.03   0
   2   8  -8   41.22    0.94   0
   2  -8  -8   44.59    1.03   0
  -1  -8   8   14.73    0.90   0
   1  -8  -8   14.93    0.90   0
   1  -8  -8   14.45    1.04   0
   1   8  -8   13.91    0.79   0
   0  -8  -8    9.39    1.12   0
   0   8  -8    8.89    0.56   0
   0  -8  -8   10.97    1.01   0
   0  -8   8   10.07    0.89   0
  -1   8  -8    1.68    0.73   0
  -1  -8  -8    0.85    1.16   0
  -1  -8  -8    1.22    1.27   0
   1  -8   8    0.94    0.62   0
  -2   8  -8   -0.30    0.75   0
   2  -8   8   -1.60    0.85   0
   3  -8   8    0.93    0.81   0
  -3   8  -8    0.56    0.53   0
  -4   8  -8    1.36    0.74   0
   4  -8   8    1.89    0.81   0
   5  -8   8    1.42    0.79   0
  -5   8  -8    1.44    0.76   0
  -6   8  -8    2.14    0.81   0
   6  -8   8    3.08    0.83   0
   7  -8   8    3.80    0.85   0
  -7   8  -8    5.47    0.87   0
   8  -8   8    1.90    0.86   0
  -8   8  -8    0.91    0.59   0
  -9   8  -8    1.83    0.93   0
   9  -8   8    0.50    0.89   0
  10  -8   8    1.50    0.94   0
 -10   8  -8    2.96    1.01   0
 -11   8  -8    0.02    1.09   0
  11  -8   8    0.23    1.03   0
  11  -9  -8    0.87    0.96   0
 -11  -9   8    0.43    1.03   0
  11   9  -8    1.88    1.01   0
  11  -9  -8   -0.37    0.97   0
  10  -9  -8   -0.27    0.87   0
  10  -9  -8    0.79    0.87   0
 -10  -9   8    0.47    0.95   0
  10   9  -8    0.46    0.89   0
   9  -9  -8    1.20    0.90   0
  -9  -9   8   -0.46    0.94   0
   9   9  -8    0.89    0.88   0
   9  -9  -8   -0.24    0.84   0
   8  -9  -8    0.79    0.82   0
  -8  -9   8    2.17    0.88   0
   8  -9  -8    0.30    0.81   0
   8   9  -8    2.45    1.03   0
   7  -9  -8    0.19    0.81   0
  -7  -9   8    0.53    0.85   0
   7  -9  -8   -0.75    0.79   0
   7   9  -8    1.71    0.81   0
   6  -9  -8    0.28    0.78   0
   6   9  -8    0.58    0.60   0
   6  -9  -8   -0.35    0.81   0
  -6  -9   8    0.69    0.84   0
   5  -9  -8    3.97    0.81   0
   5   9  -8    3.33    0.81   0
  -5  -9   8    4.76    0.86   0
   5  -9  -8    4.65    0.78   0
   4  -9  -8   -1.20    0.73   0
  -4  -9   8    1.09    0.79   0
   4   9  -8    0.07    0.77   0
   4  -9  -8    0.45    0.73   0
   3  -9  -8   37.09    1.12   0
  -3  -9   8   39.99    1.02   0
   3   9  -8   35.34    0.95   0
   3  -9  -8   37.82    0.96   0
   2  -9  -8   13.26    0.79   0
  -2  -9   8   13.49    0.91   0
   2  -9  -8   13.49    0.82   0
   2   9  -8   12.80    0.63   0
  -1  -9   8   10.10    0.92   0
   1  -9  -8    9.46    0.84   0
   1   9  -8    8.50    0.78   0
   1  -9  -8    8.49    1.02   0
   0  -9  -8    1.27    0.92   0
   0   9  -8    1.34    0.74   0
   0  -9  -8    1.53    1.03   0
   0  -9   8    2.43    0.86   0
  -1   9  -8    1.24    0.73   0
  -1  -9  -8    0.64    1.02   0
  -1  -9  -8    0.26    1.29   0
   1  -9   8    0.08    0.85   0
  -2   9  -8   -0.55    0.51   0
   2  -9   8   -1.30    0.80   0
  -3   9  -8    7.02    0.80   0
   3  -9   8    4.92    0.85   0
  -4   9  -8   -0.94    0.79   0
   4  -9   8    1.53    0.81   0
  -5   9  -8    2.90    0.82   0
   5  -9   8    1.07    0.84   0
   6  -9   8   -0.00    0.57   0
  -6   9  -8    1.54    0.80   0
   7  -9   8    2.51    0.90   0
  -7   9  -8    3.18    0.90   0
   8  -9   8   -0.56    0.91   0
  -8   9  -8    1.38    0.90   0
   9  -9   8    3.70    0.96   0
  -9   9  -8    1.19    0.97   0
  10  -9   8   -0.07    0.72   0
 -10   9  -8    1.61    1.06   0
  11 -10  -8   -0.27    1.03   0
  11 -10  -8   -0.99    1.01   0
 -11 -10   8    0.05    1.09   0
  11  10  -8   -0.51    1.01   0
 -10 -10   8    3.69    1.05   0
  10 -10  -8    1.29    1.01   0
  10 -10  -8    4.60    0.94   0
  10  10  -8    3.19    1.00   0
   9 -10  -8    0.20    0.91   0
   9 -10  -8   -0.72    0.90   0
  -9 -10   8    2.19    0.93   0
   9  10  -8    0.82    0.89   0
   8 -10  -8   -0.23    0.86   0
  -8 -10   8    2.05    0.87   0
   8 -10  -8   -0.89    0.85   0
   8  10  -8    0.78    0.87   0
  -7 -10   8    2.58    0.91   0
   7 -10  -8    1.48    0.82   0
   7  10  -8    1.31    0.85   0
   7 -10  -8    1.02    0.86   0
   6 -10  -8    0.36    0.78   0
   6  10  -8    0.60    0.79   0
   6 -10  -8    1.32    0.76   0
  -6 -10   8    0.68    0.84   0
   5 -10  -8    2.15    0.82   0
   5  10  -8   -0.28    0.82   0
  -5 -10   8    1.55    0.87   0
   5 -10  -8    0.91    0.78   0
   4 -10  -8    0.75    0.77   0
   4 -10  -8    0.48    0.74   0
  -4 -10   8   -1.19    0.81   0
   4  10  -8   -0.01    0.75   0
   3 -10  -8    0.08    0.74   0
   3 -10  -8   -0.32    0.76   0
  -3 -10   8    1.44    0.86   0
   3  10  -8    0.51    0.76   0
  -2 -10   8    0.56    0.84   0
   2 -10  -8    0.21    0.73   0
   2  10  -8    1.81    0.72   0
   2 -10  -8    0.57    0.74   0
  -1 -10   8    6.22    0.89   0
   1  10  -8    6.95    0.77   0
   1 -10  -8    7.94    0.85   0
   1 -10  -8    7.30    0.99   0
   0  10  -8    6.47    0.77   0
   0 -10  -8    6.42    1.02   0
   0 -10  -8    6.10    1.06   0
   0 -10   8    7.68    0.88   0
  -1  10  -8   -0.49    0.52   0
  -1 -10  -8    0.83    1.21   0
   1 -10   8    1.32    0.84   0
  -1 -10  -8    1.42    1.22   0
  -2  10  -8    0.22    0.79   0
   2 -10   8    0.94    0.86   0
   3 -10   8    2.30    0.85   0
  -3  10  -8    0.47    0.79   0
  -4  10  -8    3.19    0.79   0
   4 -10   8    0.47    0.84   0
   5 -10   8    3.59    0.84   0
  -5  10  -8    1.16    0.82   0
   6 -10   8    0.34    0.89   0
  -6  10  -8   -0.86    0.87   0
   7 -10   8   -1.32    0.96   0
  -7  10  -8   -0.03    0.93   0
   8 -10   8    3.26    0.93   0
  -8  10  -8   -1.28    0.96   0
  -9  10  -8    0.66    1.01   0
   9 -10   8    0.15    1.02   0
 -10 -11   8    0.21    1.09   0
  10 -11  -8    1.19    0.73   0
  10 -11  -8    0.58    1.03   0
  10  11  -8    0.39    1.23   0
   9 -11  -8    0.37    0.95   0
   9 -11  -8   -0.27    0.94   0
   9  11  -8    0.13    0.96   0
  -9 -11   8    1.44    0.97   0
   8 -11  -8    0.88    0.92   0
  -8 -11   8   -0.12    0.95   0
   8  11  -8    0.57    0.90   0
   8 -11  -8   -0.16    0.90   0
  -7 -11   8    0.53    0.92   0
   7 -11  -8    0.55    0.90   0
   7  11  -8   -0.12    0.87   0
   7 -11  -8   -1.30    0.90   0
  -6 -11   8    0.37    0.94   0
   6 -11  -8   -0.08    0.87   0
   6  11  -8   -0.50    0.87   0
   6 -11  -8   -0.44    0.85   0
   5 -11  -8   -0.42    0.82   0
   5  11  -8    0.92    0.83   0
  -5 -11   8    2.06    0.88   0
   5 -11  -8   -0.49    0.81   0
   4 -11  -8    0.16    0.76   0
   4 -11  -8    0.16    0.78   0
   4  11  -8   -0.38    0.86   0
  -4 -11   8    0.86    0.88   0
   3 -11  -8    1.23    0.78   0
  -3 -11   8    1.78    0.87   0
   3 -11  -8    0.87    0.78   0
   3  11  -8    2.60    0.81   0
   2 -11  -8    0.28    1.01   0
  -2 -11   8    0.37    0.81   0
   2  11  -8    1.21    0.81   0
   2 -11  -8   -0.12    0.83   0
  -1 -11   8   -0.17    0.64   0
   1  11  -8    0.35    0.79   0
   1 -11  -8   -0.12    1.03   0
   1 -11  -8    0.72    0.99   0
   0  11  -8    4.31    0.76   0
   0 -11  -8    3.79    1.02   0
   0 -11  -8    4.11    1.24   0
   0 -11   8    4.22    0.90   0
  -1  11  -8    0.05    0.79   0
   1 -11   8    2.37    0.87   0
  -1 -11  -8    0.52    1.40   0
  -1 -11  -8    1.01    1.14   0
  -2  11  -8    0.79    0.78   0
   2 -11   8    0.79    0.85   0
  -3  11  -8   -1.01    0.59   0
   3 -11   8    0.92    0.62   0
  -4  11  -8    2.75    0.86   0
   4 -11   8    3.07    0.91   0
   5 -11   8    2.87    0.89   0
  -5  11  -8    1.46    0.87   0
  -6  11  -8    1.83    0.92   0
   6 -11   8    0.56    0.96   0
  -7  11  -8   -0.38    0.96   0
   7 -11   8    0.16    0.96   0
   8 -11   8    1.17    1.05   0
  -8  11  -8    0.64    1.04   0
   9 -12  -8    0.69    1.01   0
   9  12  -8    0.16    1.03   0
   8 -12  -8   -0.63    0.98   0
  -8 -12   8    0.49    1.25   0
   8  12  -8    0.23    0.97   0
   8 -12  -8   -1.36    0.96   0
  -7 -12   8    0.69    1.19   0
   7 -12  -8    2.08    0.93   0
   7  12  -8    0.10    0.93   0
   7 -12  -8    1.78    0.92   0
   6 -12  -8    0.57    0.93   0
   6  12  -8    0.40    0.90   0
   6 -12  -8    0.07    0.91   0
  -6 -12   8    1.68    0.97   0
   5 -12  -8    2.73    0.88   0
   5  12  -8    2.67    0.89   0
  -5 -12   8    1.86    0.99   0
   5 -12  -8    3.78    0.89   0
   4 -12  -8    0.77    0.86   0
   4 -12  -8    2.15    0.85   0
   4  12  -8    0.40    0.83   0
  -4 -12   8   -0.26    0.92   0
   3 -12  -8    0.30    0.84   0
   3  12  -8    1.30    0.84   0
  -3 -12   8    1.02    0.95   0
   3 -12  -8   -0.19    0.85   0
   2 -12  -8    0.66    1.06   0
  -2 -12   8    3.73    0.90   0
   2  12  -8    0.14    0.82   0
   2 -12  -8    1.17    0.83   0
  -1 -12   8    1.70    0.91   0
   1  12  -8    1.71    0.80   0
   1 -12  -8    1.69    1.08   0
   1 -12  -8    2.57    1.03   0
   0  12  -8    0.13    0.56   0
   0 -12  -8    0.61    1.02   0
   0 -12  -8    0.56    1.10   0
   0 -12   8    1.03    0.88   0
  -1 -12  -8   -0.13    1.33   0
  -1  12  -8    0.65    0.80   0
   1 -12   8   -1.53    0.93   0
  -1 -12  -8    0.72    1.29   0
  -2  12  -8    0.79    0.84   0
   2 -12   8    0.75    0.63   0
   3 -12   8    2.00    0.94   0
  -3  12  -8    1.15    0.87   0
  -4  12  -8    1.01    0.62   0
   4 -12   8    1.02    0.96   0
   5 -12   8    1.36    0.97   0
  -5  12  -8    1.27    0.93   0
   6 -12   8    1.38    1.00   0
  -6  12  -8    0.79    0.96   0
   7 -12   8   -0.64    1.06   0
  -7  12  -8    0.61    1.04   0
  -7 -13   8    1.34    1.04   0
   7 -13  -8   -0.80    1.03   0
   7  13  -8    1.38    1.00   0
   7 -13  -8    0.48    1.02   0
   6 -13  -8    1.94    0.94   0
   6  13  -8    0.64    0.95   0
  -6 -13   8    0.59    1.00   0
   6 -13  -8    0.38    0.96   0
   5  13  -8   -0.99    0.92   0
   5 -13  -8    0.98    0.92   0
  -5 -13   8   -0.15    0.98   0
   5 -13  -8   -0.36    0.90   0
   4  13  -8    1.46    0.92   0
   4 -13  -8   -0.80    0.96   0
  -4 -13   8    1.23    1.02   0
   4 -13  -8    0.15    0.92   0
   3 -13  -8   -0.38    1.10   0
   3  13  -8    2.19    0.88   0
  -3 -13   8    1.21    1.01   0
   3 -13  -8    0.15    0.93   0
   2  13  -8    1.48    0.92   0
  -2 -13   8   -1.88    0.92   0
   2 -13  -8    0.49    0.89   0
   2 -13  -8    0.34    0.88   0
  -1 -13   8   -0.75    1.01   0
   1  13  -8   -0.02    0.91   0
   1 -13  -8    1.87    1.11   0
   1 -13  -8    0.45    1.12   0
   0  13  -8    1.19    0.85   0
   0 -13   8    0.57    0.94   0
   0 -13  -8    0.46    1.10   0
   0 -13  -8    0.19    1.16   0
  -1  13  -8    2.95    0.91   0
  -1 -13  -8    4.22    1.40   0
  -1 -13  -8    2.84    1.47   0
   1 -13   8    2.27    0.99   0
  -2  13  -8   -0.48    0.62   0
   2 -13   8    1.94    0.95   0
  -3  13  -8    4.00    0.92   0
   3 -13   8    3.03    1.03   0
   4 -13   8    0.15    0.97   0
  -4  13  -8    0.23    0.96   0
   5 -13   8    0.66    1.03   0
  -5  13  -8    1.57    1.00   0
  -6  13  -8    1.60    1.04   0
   6 -13   8    0.37    0.74   0
   5  14  -8    0.58    0.99   0
   5 -14  -8    1.43    1.02   0
  -5 -14   8    1.28    1.06   0
   5 -14  -8   -0.46    1.01   0
   4  14  -8    0.00    1.00   0
   4 -14  -8    0.11    0.99   0
  -4 -14   8   -0.11    1.08   0
   4 -14  -8   -0.51    1.21   0
   3  14  -8    0.07    0.94   0
  -3 -14   8    1.44    1.03   0
   3 -14  -8    0.57    1.23   0
   3 -14  -8   -0.20    1.23   0
   2  14  -8    0.95    0.97   0
  -2 -14   8    3.14    1.01   0
   2 -14  -8    0.53    1.22   0
   2 -14  -8    0.25    1.26   0
  -1 -14   8    0.77    1.04   0
   1  14  -8    2.12    0.96   0
   1 -14  -8    0.12    1.20   0
   1 -14  -8    2.97    1.22   0
   0  14  -8    0.38    0.94   0
   0 -14  -8   -0.01    1.36   0
   0 -14   8    1.66    1.02   0
   0 -14  -8    0.99    1.45   0
  -1  14  -8   -1.32    0.99   0
  -1 -14  -8    0.38    1.63   0
  -1 -14  -8    0.20    1.57   0
   1 -14   8    0.28    1.03   0
  -2  14  -8    1.39    0.96   0
   2 -14   8    3.38    1.02   0
   3 -14   8    0.07    1.02   0
  -3  14  -8    0.40    0.99   0
   4 -14   8    1.02    1.06   0
  -4  14  -8   -0.18    1.03   0
  13   0  -9    1.54    0.90   0
  13   0  -9    1.96    0.72   0
  11   0  -9    0.93    0.80   0
  11   0  -9   -1.87    0.78   0
  -9   0   9    6.37    0.76   0
   9   0  -9    4.57    0.77   0
  -7   0   9  134.59    1.29   0
   7   0  -9  137.67    1.33   0
  -5   0   9   71.70    1.03   0
   5   0  -9   70.47    1.10   0
  -3   0   9  119.89    1.31   0
   3   0  -9  120.11    1.43   0
   1   0  -9  240.75    2.05   0
  -1   0   9  237.75    1.81   0
   1   0   9  131.46    1.57   0
  -1   0  -9  127.90    1.51   0
  -3   0  -9    8.32    0.83   0
   3   0   9    8.08    0.91   0
   5   0   9   11.76    1.05   0
  -5   0  -9   10.12    0.84   0
   7   0   9    5.93    0.77   0
  -7   0  -9    6.52    0.96   0
   9   0   9    1.84    0.81   0
  11   0   9    1.19    1.08   0
  11   0   9    0.59    0.89   0
  14   1  -9   -1.12    1.11   0
  14   1  -9    0.99    1.00   0
  14  -1  -9   -0.56    0.94   0
  14  -1  -9   -0.71    1.01   0
  13   1  -9    0.25    0.93   0
  13   1  -9   -0.70    1.01   0
  13  -1  -9   -0.32    0.97   0
  13  -1  -9    0.75    0.92   0
  12   1  -9    0.64    0.90   0
  12   1  -9    0.07    0.85   0
  12  -1  -9   -0.52    0.91   0
  12  -1  -9    1.35    0.86   0
  11  -1  -9    0.20    0.56   0
  11   1  -9    0.23    0.81   0
  11   1  -9    0.07    0.82   0
  11  -1  -9   -0.26    0.84   0
  10  -1  -9    1.55    0.80   0
  10   1  -9    1.82    0.79   0
  10  -1  -9    1.90    0.79   0
  -9  -1   9    4.14    0.77   0
   9   1  -9    4.36    0.79   0
   9  -1  -9    4.10    0.76   0
   9  -1  -9    3.08    0.54   0
   8  -1  -9    3.50    0.54   0
  -8  -1   9    2.95    0.74   0
   8   1  -9    1.77    0.76   0
  -7  -1   9    1.70    0.74   0
  -7   1   9    1.93    0.71   0
   7   1  -9    1.76    0.81   0
   7  -1  -9    3.67    0.74   0
  -6  -1   9   11.26    0.76   0
  -6   1   9   12.56    0.80   0
   6   1  -9   10.43    0.83   0
   6  -1  -9   10.35    0.80   0
   5  -1  -9   44.17    0.82   0
   5   1  -9   43.41    1.05   0
  -5  -1   9   43.61    0.78   0
  -5   1   9   44.71    0.93   0
  -4   1   9   -0.14    0.65   0
  -4  -1   9    0.83    0.67   0
   4   1  -9    0.07    0.81   0
   4  -1  -9    0.03    0.73   0
  -3  -1   9  137.53    1.37   0
   3   1  -9  138.69    1.51   0
   3  -1  -9  139.95    1.46   0
  -3   1   9  137.38    1.36   0
   2   1  -9 1161.72    3.56   0
   2  -1  -9 1243.22    3.97   0
  -2   1   9 1223.60    3.78   0
  -2  -1   9 1284.95    3.65   0
  -1   1   9   38.41    1.14   0
   1  -1  -9   37.96    1.20   0
  -1  -1   9   36.77    1.03   0
   1   1  -9   35.36    1.12   0
   0  -1   9   35.16    1.04   0
   0   1   9   35.43    0.97   0
   0   1  -9   33.61    1.10   0
   0  -1  -9   32.05    1.15   0
   1  -1   9   11.22    0.96   0
   1   1   9   12.37    0.82   0
  -1   1  -9   12.72    0.94   0
  -1  -1  -9   12.09    1.09   0
   2   1   9    2.97    1.00   0
   2  -1   9    2.73    0.86   0
  -2   1  -9    2.82    0.76   0
  -2  -1  -9    3.21    0.98   0
   3   1   9   77.33    1.57   0
  -3  -1  -9   76.56    1.37   0
  -3   1  -9   79.75    1.19   0
   3  -1   9   76.58    1.24   0
  -4  -1  -9   15.35    1.01   0
   4  -1   9   15.13    1.07   0
   4   1   9   15.04    1.16   0
  -4   1  -9   15.70    0.85   0
  -5   1  -9    1.51    0.74   0
   5  -1   9    1.47    0.95   0
   5   1   9    2.10    0.97   0
  -5  -1  -9    2.05    0.76   0
  -6  -1  -9   13.95    1.00   0
   6  -1   9   13.47    1.02   0
   6   1   9   13.66    1.08   0
  -6   1  -9   13.78    0.81   0
  -7  -1  -9    8.77    1.00   0
   7  -1   9    9.78    1.00   0
   7   1   9    8.63    0.89   0
  -7   1  -9    8.67    0.80   0
   8  -1   9    2.22    0.95   0
   8   1   9    1.94    0.78   0
  -8   1  -9    2.44    0.76   0
   9   1   9    1.93    0.97   0
   9  -1   9    1.52    0.81   0
   9   1   9    2.41    0.99   0
  -9   1  -9    1.76    0.78   0
  10  -1   9    1.80    1.04   0
  10   1   9    0.97    1.00   0
  10   1   9    1.00    1.01   0
  11  -1   9    0.31    1.05   0
  11   1   9   -0.38    1.05   0
  11  -1   9    0.80    0.87   0
  11   1   9   -0.27    0.89   0
  12  -1   9   -1.32    0.95   0
  12   1   9   -0.10    1.12   0
  12   1   9    0.72    0.96   0
  12  -1   9   -0.39    1.14   0
  14   2  -9    0.41    0.98   0
  14   2  -9    1.37    1.09   0
  14  -2  -9   -0.15    1.01   0
  14  -2  -9    1.44    1.08   0
  13   2  -9    0.00    0.93   0
  13  -2  -9    1.96    0.97   0
  13   2  -9    1.55    0.95   0
  13  -2  -9    1.12    0.94   0
  12   2  -9    0.29    0.87   0
  12   2  -9    1.62    0.82   0
  12  -2  -9   -0.04    0.88   0
  12  -2  -9   -0.97    0.83   0
  11  -2  -9    7.03    0.87   0
  11   2  -9    7.31    0.62   0
  11  -2  -9    9.89    0.87   0
  10  -2  -9    0.24    0.79   0
  10   2  -9   -0.15    0.56   0
 -10  -2   9   -0.83    0.81   0
  10  -2  -9    0.05    0.82   0
  -9  -2   9   15.82    0.65   0
   9  -2  -9   12.75    0.84   0
   9  -2  -9   15.80    0.85   0
   9   2  -9   15.40    0.87   0
   8  -2  -9   10.44    0.60   0
   8   2  -9    9.65    0.85   0
  -8  -2   9   12.40    0.76   0
   8  -2  -9   10.99    0.82   0
   7  -2  -9   22.49    0.85   0
  -7  -2   9   23.90    0.81   0
   7   2  -9   21.53    0.68   0
   6  -2  -9    9.06    0.79   0
   6   2  -9    7.17    0.85   0
  -6  -2   9    9.01    0.74   0
  -6   2   9    9.57    0.75   0
  -5   2   9   81.60    1.13   0
   5   2  -9   83.02    1.18   0
  -5  -2   9   85.80    1.08   0
   5  -2  -9   79.11    1.16   0
  -4  -2   9   41.77    0.93   0
  -4   2   9   42.01    0.91   0
   4   2  -9   41.16    1.03   0
   4  -2  -9   41.58    0.96   0
   3   2  -9    0.60    0.65   0
   3  -2  -9    0.02    0.76   0
  -3   2   9    0.46    0.68   0
  -3  -2   9    0.31    0.74   0
  -2   2   9   85.17    1.24   0
   2   2  -9   82.43    1.28   0
   2  -2  -9   84.82    1.36   0
  -2  -2   9   90.44    1.23   0
   1  -2  -9   28.70    1.04   0
  -1  -2   9   28.07    0.99   0
  -1   2   9   28.32    0.92   0
   1   2  -9   28.82    1.08   0
   0  -2  -9   57.73    1.46   0
   0  -2   9   59.59    1.15   0
   0   2   9   58.50    1.13   0
   0   2  -9   59.53    1.17   0
   1   2   9   55.81    1.28   0
  -1   2  -9   51.09    1.08   0
  -1  -2  -9   52.93    1.47   0
   1  -2   9   51.25    1.12   0
   2   2   9    0.59    0.87   0
  -2   2  -9    0.82    0.73   0
  -2  -2  -9    0.84    1.02   0
   2  -2   9    0.14    0.86   0
  -3  -2  -9   18.96    1.27   0
  -3   2  -9   18.70    0.83   0
   3   2   9   20.57    1.19   0
   3  -2   9   19.30    0.93   0
   4   2   9    4.80    1.19   0
   4  -2   9    5.01    0.78   0
  -4   2  -9    5.74    0.72   0
  -4  -2  -9    6.11    1.04   0
  -5   2  -9   12.89    0.84   0
   5  -2   9   14.66    0.82   0
  -5  -2  -9   13.90    1.20   0
   5   2   9   13.37    1.15   0
  -6  -2  -9    1.49    1.06   0
   6  -2   9    1.67    0.77   0
   6   2   9    1.28    1.01   0
  -6   2  -9    1.99    0.77   0
  -7   2  -9    6.95    0.82   0
   7  -2   9    6.97    0.83   0
   7   2   9    7.52    0.99   0
   7   2   9    6.73    0.96   0
   8  -2   9    0.53    0.74   0
   8   2   9   -0.50    0.96   0
   8   2   9    0.03    0.92   0
  -8   2  -9    0.88    0.74   0
   9   2   9    0.76    1.09   0
   9  -2   9    0.84    0.80   0
   9   2   9    0.84    1.00   0
  -9   2  -9   -0.15    0.81   0
  10  -2   9    0.38    0.79   0
  10   2   9    0.07    1.05   0
  10   2   9    0.42    1.03   0
 -10   2  -9   -0.13    0.83   0
  11  -2   9    0.11    0.90   0
  11   2   9    0.50    1.07   0
  11  -2   9    0.83    0.88   0
  11   2   9   -0.41    1.06   0
  12   2   9    2.07    1.39   0
  12  -2   9    1.32    0.99   0
  12  -2   9    1.93    0.95   0
  12   2   9    3.32    1.23   0
  14   3  -9    0.50    0.99   0
  14  -3  -9    0.98    1.03   0
  14   3  -9    0.79    1.10   0
  14  -3  -9   -0.98    0.73   0
  13  -3  -9   -0.55    0.96   0
  13  -3  -9    0.38    0.70   0
  13   3  -9   -0.53    0.92   0
  13   3  -9    2.06    1.02   0
  12  -3  -9   -0.43    0.90   0
  12   3  -9   -1.03    0.90   0
  12   3  -9   -0.00    0.90   0
  12  -3  -9    0.51    0.92   0
  11  -3  -9    0.76    0.82   0
 -11  -3   9    0.33    0.82   0
  11   3  -9    0.58    0.82   0
  11  -3  -9    0.73    0.83   0
  10  -3  -9   14.62    0.90   0
  10   3  -9   13.36    0.85   0
 -10  -3   9   14.36    0.84   0
  10  -3  -9   15.37    0.92   0
   9  -3  -9    1.66    0.77   0
   9   3  -9    1.73    0.79   0
  -9  -3   9    1.76    0.74   0
   9  -3  -9    0.34    0.53   0
  -8  -3   9    0.97    0.74   0
   8  -3  -9    2.10    0.81   0
   8   3  -9    2.70    0.80   0
   8  -3  -9    1.40    0.77   0
   7  -3  -9   11.13    0.78   0
   7   3  -9   10.47    0.83   0
  -7  -3   9   10.94    0.74   0
   7  -3  -9    9.94    0.74   0
   6   3  -9    1.92    0.58   0
   6  -3  -9    2.01    0.77   0
  -6  -3   9    2.51    0.70   0
   6  -3  -9    1.49    0.74   0
  -5  -3   9   94.31    1.12   0
   5   3  -9   88.85    1.24   0
   5  -3  -9   89.10    1.20   0
   4   3  -9    8.74    0.93   0
   4  -3  -9    9.83    0.76   0
  -4   3   9    9.04    0.73   0
  -4  -3   9    9.73    0.80   0
  -3   3   9   17.63    0.80   0
  -3  -3   9   18.54    0.86   0
   3   3  -9   16.31    0.90   0
   3  -3  -9   19.05    0.86   0
  -2  -3   9    9.15    0.84   0
  -2   3   9    9.15    0.75   0
   2  -3  -9    9.61    0.81   0
   2   3  -9    7.84    0.89   0
  -1  -3   9    1.28    0.62   0
   1  -3  -9    2.02    1.02   0
   1   3  -9    1.55    0.89   0
  -1   3   9    1.41    0.67   0
   0  -3   9   51.12    1.10   0
   0  -3  -9   51.15    1.51   0
   0   3   9   51.53    1.26   0
   0   3  -9   49.52    1.08   0
   1   3   9    3.46    0.90   0
  -1   3  -9    2.02    0.76   0
  -1  -3  -9    3.42    1.20   0
   1  -3   9    3.38    0.89   0
  -2   3  -9    5.11    0.74   0
  -2  -3  -9    4.71    1.22   0
   2  -3   9    4.09    0.86   0
   2   3   9    4.79    1.05   0
  -3  -3  -9   38.82    1.80   0
  -3   3  -9   39.28    0.93   0
   3   3   9   40.88    1.84   0
   3  -3   9   38.27    1.00   0
   4   3   9    1.59    1.43   0
  -4   3  -9    2.20    0.73   0
   4  -3   9    2.17    0.80   0
  -4  -3  -9    1.38    1.45   0
  -5   3  -9   12.01    0.81   0
   5   3   9   10.72    1.65   0
   5   3   9   11.85    1.67   0
   5  -3   9   12.05    0.83   0
   6   3   9   29.32    1.69   0
   6   3   9   28.57    1.79   0
   6  -3   9   30.95    0.89   0
  -6   3  -9   31.84    0.98   0
   7  -3   9    2.32    0.74   0
   7   3   9    1.35    1.15   0
   7   3   9    1.10    1.22   0
  -7   3  -9    0.73    0.78   0
   8   3   9    1.44    1.14   0
   8   3   9    1.41    1.02   0
   8  -3   9    0.95    0.79   0
  -8   3  -9    2.23    0.77   0
   9   3   9    1.68    1.12   0
   9  -3   9    1.43    0.81   0
   9   3   9    1.39    1.18   0
  -9   3  -9    0.39    0.87   0
  10   3   9    0.69    1.16   0
 -10   3  -9    1.94    0.86   0
  10  -3   9    0.57    1.00   0
  10   3   9    0.79    1.19   0
  11  -3   9   -0.49    1.13   0
  11   3   9    1.09    1.26   0
  11   3   9    0.64    1.26   0
  12  -3   9   -0.34    0.97   0
  12   3   9    0.35    1.57   0
  12  -3   9    1.12    1.21   0
  12   3   9    0.52    1.39   0
  14  -4  -9   -0.61    1.08   0
  14   4  -9   -1.18    1.00   0
  13  -4  -9   -1.59    1.00   0
  13   4  -9    1.03    0.95   0
  13   4  -9   -0.69    1.04   0
  13  -4  -9    0.67    0.99   0
  12  -4  -9    0.14    0.91   0
  12   4  -9    0.77    0.92   0
  12  -4  -9    2.08    0.92   0
 -11  -4   9    0.71    0.85   0
  11   4  -9   -0.66    0.84   0
  11  -4  -9    1.43    0.84   0
  11  -4  -9    1.89    0.87   0
  10   4  -9    3.18    0.82   0
  10  -4  -9    2.39    0.82   0
  10  -4  -9    2.01    0.82   0
 -10  -4   9    2.04    0.82   0
   9  -4  -9    1.04    0.77   0
   9   4  -9   -1.23    0.78   0
  -9  -4   9    0.79    0.75   0
   9  -4  -9    1.29    0.76   0
   8   4  -9   13.42    0.65   0
   8  -4  -9   14.42    0.85   0
   8  -4  -9   15.57    0.83   0
  -8  -4   9   14.33    0.82   0
   7   4  -9    2.01    0.79   0
   7  -4  -9    1.30    0.71   0
  -7  -4   9    0.78    0.67   0
   7  -4  -9   -1.12    0.70   0
   6   4  -9   -0.10    0.81   0
  -6  -4   9    0.11    0.69   0
   6  -4  -9    0.75    0.74   0
   6  -4  -9    1.28    0.70   0
   5   4  -9    1.29    0.88   0
   5  -4  -9    2.49    0.72   0
   5  -4  -9    2.30    0.70   0
  -5  -4   9    2.43    0.70   0
   4   4  -9   12.78    0.93   0
   4  -4  -9   13.49    0.76   0
  -4  -4   9   12.91    0.85   0
   4  -4  -9   11.84    0.77   0
   3  -4  -9    2.21    0.85   0
  -3  -4   9    1.46    0.82   0
   3  -4  -9    0.93    0.66   0
   3   4  -9    3.00    0.88   0
   2  -4  -9    3.06    0.73   0
  -2  -4   9    5.44    0.87   0
   2  -4  -9    3.40    0.69   0
   2   4  -9    4.33    0.88   0
  -1  -4   9   15.26    0.97   0
   1   4  -9   13.11    0.92   0
   1  -4  -9   14.42    0.97   0
   1  -4  -9   16.44    1.10   0
   0  -4  -9   39.00    1.44   0
   0   4  -9   39.19    0.82   0
   0  -4   9   39.71    1.08   0
   0  -4  -9   37.06    1.23   0
  -1   4  -9    3.29    0.80   0
  -1  -4  -9    4.31    1.05   0
   1  -4   9    6.36    0.92   0
  -1  -4  -9    4.15    1.41   0
  -2   4  -9   -0.30    0.77   0
  -2  -4  -9    1.32    1.61   0
   2  -4   9    1.36    0.88   0
  -2  -4  -9    1.12    1.57   0
  -3   4  -9    0.07    0.72   0
   3  -4   9   -0.30    0.81   0
  -4   4  -9    3.91    0.79   0
   4  -4   9    5.34    0.84   0
   5  -4   9   27.15    0.91   0
  -5   4  -9   26.95    0.92   0
  -6   4  -9   38.35    1.00   0
   6  -4   9   39.35    0.98   0
   7  -4   9    9.48    0.86   0
  -7   4  -9    9.30    0.89   0
   8  -4   9    0.16    0.80   0
  -8   4  -9    0.54    0.83   0
   9  -4   9   -1.07    0.83   0
  -9   4  -9    1.49    0.82   0
 -10   4  -9   -0.64    0.90   0
  10  -4   9    0.60    0.86   0
  11  -4   9   -0.53    0.90   0
 -11   4  -9    0.01    0.98   0
  12  -4   9   -0.86    1.21   0
  13   5  -9    0.30    0.96   0
  13  -5  -9    1.34    1.01   0
  13   5  -9    0.67    1.07   0
  13  -5  -9    0.34    1.00   0
  12   5  -9    1.39    0.90   0
 -12  -5   9   -0.03    0.97   0
  12  -5  -9   -0.23    0.63   0
  12  -5  -9    2.13    0.91   0
  11   5  -9    2.32    0.87   0
  11  -5  -9    0.09    0.88   0
 -11  -5   9    0.09    0.89   0
  11  -5  -9    0.95    0.60   0
  10   5  -9    1.36    0.81   0
  10  -5  -9   -0.97    0.80   0
  10  -5  -9   -0.56    0.56   0
 -10  -5   9    1.32    0.85   0
  -9  -5   9    5.03    0.81   0
   9   5  -9    2.72    0.83   0
   9  -5  -9    4.03    0.62   0
   9  -5  -9    4.56    0.84   0
   8   5  -9    0.48    0.80   0
   8  -5  -9    1.63    0.77   0
  -8  -5   9    1.39    0.77   0
   8  -5  -9    0.90    0.73   0
   7   5  -9    6.46    0.81   0
  -7  -5   9    9.39    0.77   0
   7  -5  -9    8.03    0.76   0
   7  -5  -9    6.89    0.78   0
  -6  -5   9   -0.56    0.70   0
   6  -5  -9    0.78    0.69   0
   6  -5  -9    0.31    0.71   0
   6   5  -9    0.33    0.81   0
   5  -5  -9   59.00    1.07   0
   5  -5  -9   58.05    1.06   0
  -5  -5   9   65.84    1.05   0
   5   5  -9   59.70    0.92   0
   4   5  -9    2.92    0.85   0
   4  -5  -9    2.98    0.72   0
  -4  -5   9    2.40    0.78   0
   4  -5  -9    2.67    0.70   0
   3  -5  -9   35.36    0.94   0
   3  -5  -9   37.77    1.00   0
  -3  -5   9   40.78    1.01   0
   3   5  -9   33.70    1.01   0
  -2  -5   9   16.35    0.67   0
   2  -5  -9   18.22    1.02   0
   2   5  -9   15.52    0.89   0
   2  -5  -9   16.02    0.85   0
   1  -5  -9   32.02    1.18   0
  -1  -5   9   33.81    1.02   0
   1  -5  -9   33.38    1.07   0
   1   5  -9   33.39    0.95   0
   0   5  -9    1.74    0.79   0
   0  -5  -9    1.03    1.19   0
   0  -5  -9    2.16    0.89   0
   0  -5   9    2.07    0.66   0
  -1  -5  -9   54.73    2.03   0
  -1   5  -9   55.16    1.04   0
   1  -5   9   54.59    0.91   0
  -1  -5  -9   52.62    1.75   0
  -2   5  -9   10.95    0.79   0
   2  -5   9   10.33    0.90   0
  -3   5  -9   27.76    0.87   0
   3  -5   9   23.75    0.74   0
  -4   5  -9   22.95    0.86   0
   4  -5   9   21.88    0.68   0
  -5   5  -9   57.22    1.02   0
   5  -5   9   54.11    1.04   0
  -6   5  -9    0.76    0.77   0
   6  -5   9    0.53    0.79   0
   7  -5   9    2.13    0.79   0
  -7   5  -9    2.41    0.80   0
   8  -5   9    0.39    0.78   0
  -8   5  -9   -0.03    0.84   0
   9  -5   9   -0.61    0.84   0
  -9   5  -9    1.77    0.88   0
  10  -5   9    1.98    0.90   0
 -10   5  -9   -0.06    0.96   0
  11  -5   9    0.91    0.94   0
 -11   5  -9    1.41    0.99   0
  12  -5   9   -0.31    1.03   0
  13   6  -9    0.42    1.03   0
  13  -6  -9    0.84    0.75   0
  13  -6  -9    0.67    1.05   0
  12   6  -9    2.02    0.93   0
  12  -6  -9    2.37    0.96   0
 -12  -6   9    1.36    1.03   0
  12  -6  -9    2.37    0.94   0
  11   6  -9    1.53    0.90   0
 -11  -6   9    0.61    0.91   0
  11  -6  -9    1.75    0.89   0
  11  -6  -9    1.60    0.65   0
  10   6  -9    1.25    0.63   0
 -10  -6   9    2.91    0.88   0
  10  -6  -9    1.45    0.62   0
  10  -6  -9    0.88    0.87   0
   9  -6  -9    3.87    0.84   0
   9  -6  -9    2.50    0.84   0
  -9  -6   9    3.29    0.84   0
   9   6  -9    2.97    0.85   0
   8  -6  -9    0.63    0.76   0
  -8  -6   9    2.00    0.78   0
   8  -6  -9    1.05    0.76   0
   8   6  -9    1.14    0.88   0
   7  -6  -9    5.24    0.79   0
  -7  -6   9    5.62    0.80   0
   7  -6  -9    6.72    0.81   0
   7   6  -9    6.34    0.86   0
   6  -6  -9    2.83    0.74   0
   6  -6  -9    4.18    0.75   0
   6   6  -9    3.05    0.59   0
  -6  -6   9    2.54    0.74   0
   5  -6  -9    0.48    0.73   0
  -5  -6   9    0.68    0.72   0
   5   6  -9   -0.54    0.78   0
   5  -6  -9    1.08    0.67   0
  -4  -6   9    0.43    0.53   0
   4   6  -9   -0.23    0.82   0
   4  -6  -9    0.45    0.71   0
   4  -6  -9    0.87    0.72   0
  -3  -6   9   39.06    1.01   0
   3   6  -9   37.51    1.01   0
   3  -6  -9   39.69    1.09   0
   3  -6  -9   34.87    0.95   0
  -2  -6   9    7.54    0.64   0
   2  -6  -9    8.36    0.96   0
   2  -6  -9    7.63    0.80   0
   2   6  -9    8.31    0.86   0
  -1  -6   9    5.79    0.93   0
   1  -6  -9    6.71    0.78   0
   1   6  -9    6.25    0.82   0
   1  -6  -9    5.93    0.93   0
   0  -6  -9   45.14    1.31   0
   0   6  -9   45.89    0.99   0
   0  -6  -9   46.26    1.35   0
   0  -6   9   48.35    1.12   0
  -1  -6  -9   47.47    1.84   0
  -1  -6  -9   49.25    2.13   0
  -1   6  -9   45.17    0.96   0
   1  -6   9   47.36    1.04   0
  -2   6  -9    1.45    0.49   0
   2  -6   9    2.27    0.81   0
  -3   6  -9    4.29    0.73   0
   3  -6   9    4.63    0.81   0
   4  -6   9   40.19    0.98   0
  -4   6  -9   39.75    0.92   0
  -5   6  -9    1.28    0.77   0
   5  -6   9    2.60    0.80   0
   6  -6   9    5.26    0.78   0
  -6   6  -9    6.90    0.79   0
  -7   6  -9    0.85    0.82   0
   7  -6   9    1.78    0.77   0
  -8   6  -9    1.25    0.85   0
   8  -6   9    1.20    0.83   0
   9  -6   9    0.94    0.83   0
  -9   6  -9   -1.39    0.92   0
  10  -6   9    1.48    0.91   0
 -10   6  -9    0.23    0.96   0
  11  -6   9    0.90    1.00   0
 -11   6  -9    1.12    1.05   0
  12  -7  -9   -1.00    0.96   0
 -12  -7   9   -0.28    1.04   0
  12   7  -9    0.68    1.01   0
  12  -7  -9    1.02    0.96   0
  11  -7  -9    1.56    0.91   0
 -11  -7   9   -0.93    1.00   0
  11   7  -9    1.32    0.95   0
  11  -7  -9    1.10    0.93   0
 -10  -7   9    4.29    0.96   0
  10  -7  -9    5.05    0.88   0
  10   7  -9    3.57    0.95   0
  10  -7  -9    2.97    0.91   0
  -9  -7   9    0.09    0.88   0
   9  -7  -9    0.46    0.80   0
   9   7  -9    1.27    0.87   0
   9  -7  -9    0.01    0.82   0
  -8  -7   9    1.49    0.78   0
   8   7  -9    0.30    0.82   0
   8  -7  -9    2.43    0.77   0
   8  -7  -9    2.45    0.80   0
  -7  -7   9    0.74    0.72   0
   7   7  -9    0.54    0.76   0
   7  -7  -9    1.92    0.78   0
   7  -7  -9   -0.00    0.72   0
   6   7  -9    3.54    0.81   0
  -6  -7   9    2.07    0.79   0
   6  -7  -9    3.27    0.74   0
   6  -7  -9    1.07    0.76   0
  -5  -7   9    1.50    0.77   0
   5   7  -9   -0.01    0.81   0
   5  -7  -9    0.10    0.70   0
   5  -7  -9    0.46    0.74   0
  -4  -7   9    4.06    0.79   0
   4   7  -9    3.77    0.81   0
   4  -7  -9    3.41    0.78   0
   4  -7  -9    2.35    0.76   0
  -3  -7   9   24.62    0.91   0
   3   7  -9   19.63    0.88   0
   3  -7  -9   19.81    0.85   0
   3  -7  -9   19.87    1.06   0
  -2  -7   9   11.72    0.88   0
   2   7  -9    8.44    0.61   0
   2  -7  -9   10.61    0.94   0
   2  -7  -9   10.76    0.93   0
   1  -7  -9   -0.06    0.72   0
  -1  -7   9    1.56    0.86   0
   1   7  -9    1.70    0.75   0
   1  -7  -9   -0.06    0.82   0
   0  -7  -9    1.02    0.87   0
   0  -7  -9    0.69    0.88   0
   0   7  -9    1.22    0.72   0
   0  -7   9    2.11    0.85   0
  -1   7  -9    2.97    0.72   0
  -1  -7  -9    1.88    1.39   0
  -1  -7  -9    1.46    1.51   0
   1  -7   9    2.26    0.82   0
  -2   7  -9    0.39    0.70   0
   2  -7   9    0.13    0.80   0
  -3   7  -9   -0.51    0.51   0
   3  -7   9    1.01    0.83   0
  -4   7  -9    3.29    0.75   0
   4  -7   9    3.19    0.81   0
   5  -7   9    0.07    0.81   0
  -5   7  -9    0.71    0.76   0
   6  -7   9    4.41    0.62   0
  -6   7  -9    4.78    0.80   0
   7  -7   9    0.54    0.77   0
  -7   7  -9    0.24    0.79   0
   8  -7   9    2.01    0.54   0
  -8   7  -9    0.31    0.58   0
  -9   7  -9    0.73    0.90   0
   9  -7   9    0.31    0.88   0
 -10   7  -9   -0.15    1.01   0
  10  -7   9    0.28    0.94   0
  11  -7   9   -0.08    1.02   0
 -11   7  -9    1.02    1.06   0
  12  -8  -9    1.94    0.98   0
  12  -8  -9   -1.02    1.00   0
 -12  -8   9    0.08    1.12   0
  12   8  -9    0.23    1.02   0
  11  -8  -9   -0.24    0.98   0
  11   8  -9    0.30    0.96   0
  11  -8  -9   -0.01    0.92   0
 -11  -8   9   -0.11    1.26   0
 -10  -8   9    1.77    0.89   0
  10  -8  -9    1.56    0.89   0
  10  -8  -9    3.83    0.88   0
  10   8  -9    0.49    0.98   0
   9   8  -9    0.90    0.89   0
  -9  -8   9    1.50    0.87   0
   9  -8  -9    1.40    0.84   0
   9  -8  -9    1.35    0.87   0
  -8  -8   9    3.73    0.83   0
   8   8  -9    2.02    0.83   0
   8  -8  -9    2.57    0.79   0
   8  -8  -9    2.75    0.80   0
   7  -8  -9    1.23    0.77   0
  -7  -8   9   -1.09    0.78   0
   7   8  -9   -0.32    0.56   0
   7  -8  -9    0.81    0.80   0
   6  -8  -9    8.08    0.80   0
   6   8  -9    6.27    0.86   0
  -6  -8   9    7.29    0.84   0
   6  -8  -9    8.30    0.81   0
   5  -8  -9    2.43    0.77   0
   5   8  -9    1.38    0.54   0
  -5  -8   9    3.15    0.55   0
   5  -8  -9    2.01    0.74   0
   4  -8  -9    1.57    0.72   0
   4  -8  -9    1.33    0.70   0
  -4  -8   9    2.16    0.80   0
   4   8  -9    0.32    0.78   0
   3  -8  -9    1.80    0.74   0
   3  -8  -9    1.57    0.70   0
  -3  -8   9    3.01    0.85   0
   3   8  -9    2.23    0.82   0
   2  -8  -9    0.11    0.70   0
   2   8  -9    0.44    0.78   0
  -2  -8   9   -0.61    0.60   0
   2  -8  -9   -0.22    0.87   0
  -1  -8   9    7.71    0.87   0
   1   8  -9    6.29    0.79   0
   1  -8  -9    7.46    0.99   0
   1  -8  -9    6.87    1.01   0
   0  -8  -9    0.94    1.07   0
   0  -8  -9    1.71    0.96   0
   0   8  -9    2.60    0.75   0
   0  -8   9    1.92    0.86   0
  -1   8  -9   11.53    0.81   0
  -1  -8  -9   10.84    1.53   0
   1  -8   9   10.75    0.90   0
  -1  -8  -9   11.29    1.51   0
  -2   8  -9    0.22    0.73   0
   2  -8   9   -0.20    0.82   0
  -3   8  -9    2.49    0.75   0
   3  -8   9    3.50    0.82   0
  -4   8  -9   21.96    0.86   0
   4  -8   9   23.11    0.91   0
  -5   8  -9    5.14    0.83   0
   5  -8   9    4.29    0.82   0
   6  -8   9    1.78    0.81   0
  -6   8  -9    0.02    0.81   0
  -7   8  -9    1.11    0.85   0
   7  -8   9   -0.38    0.83   0
  -8   8  -9    0.58    0.90   0
   8  -8   9    1.49    0.89   0
   9  -8   9    0.61    0.95   0
  -9   8  -9    0.95    0.99   0
  10  -8   9    0.74    1.01   0
 -10   8  -9    0.23    1.04   0
  11  -9  -9    0.23    1.00   0
 -11  -9   9    1.54    1.06   0
  11  -9  -9    0.36    0.95   0
  11   9  -9   -0.33    1.00   0
 -10  -9   9    1.83    1.00   0
  10   9  -9    2.45    0.93   0
  10  -9  -9    1.09    0.67   0
[truncated: 289,604 more chars]
