# Supplementary material for: Crystal structure and Hirshfeld surface analysis of 4-(2,6-di­chloro­benz­yl)-6-[(E)-2-phenyl­ethen­yl]pyridazin-3(2H)-one
Source: Acta Crystallogr E Crystallogr Commun. 2021 Jan 1;77(Pt 1):23–7. doi: 10.1107/S205698902001573X (PMC7784059; doi:10.1107/S205698902001573X)
Supplement: Supplementary file 2 [file e-77-00023-Isup2.hkl]

data_I                                                                          
_shelx_title ' shelxt_a.res in P2(1)/n'                                         
_shelx_refln_list_code          4                                               
_shelx_F_calc_maximum      249.31                                               
_exptl_crystal_F_000       736.00                                               
_reflns_d_resolution_high  0.6706                                               
                                                                                
loop_                                                                           
 _space_group_symop_operation_xyz                                               
 'x, y, z'                                                                      
 '-x+1/2, y+1/2, -z+1/2'                                                        
 '-x, -y, -z'                                                                   
 'x-1/2, -y-1/2, z-1/2'                                                         
                                                                                
_cell_length_a    10.1306                                                       
_cell_length_b    10.7019                                                       
_cell_length_c    15.7749                                                       
_cell_angle_alpha  90.000                                                       
_cell_angle_beta   97.715                                                       
_cell_angle_gamma  90.000                                                       
                                                                                
_shelx_F_squared_multiplier     1.000                                           
                                                                                
loop_                                                                           
 _refln_index_h                                                                 
 _refln_index_k                                                                 
 _refln_index_l                                                                 
 _refln_F_squared_calc                                                          
 _refln_F_squared_meas                                                          
 _refln_F_squared_sigma                                                         
 _refln_observed_status                                                         
   2   0   0       7366.99       8392.25        28.78 o                         
   4   0   0         40.56         65.15         4.43 o                         
   6   0   0       1717.35       1768.84        20.69 o                         
   8   0   0        517.53        501.20         5.41 o                         
  10   0   0        122.86         93.19         8.07 o                         
  12   0   0          0.15          4.75         6.48 o                         
  14   0   0          0.03         -4.60         4.60 o                         
   1   1   0        266.47        333.60         6.99 o                         
   2   1   0       6002.81       6126.73        65.94 o                         
   3   1   0        259.69        198.09         3.98 o                         
   4   1   0          0.16          3.10         2.59 o                         
   5   1   0        548.66        523.21         4.86 o                         
   6   1   0         81.34         80.15         2.76 o                         
   7   1   0        578.02        575.00         5.02 o                         
   8   1   0          9.20          6.41         2.27 o                         
   9   1   0          5.47          7.92         2.35 o                         
  10   1   0          7.19          4.93         2.61 o                         
  11   1   0         21.00         28.55         2.74 o                         
  12   1   0          0.06          2.57         2.72 o                         
  13   1   0          1.08          0.68         3.04 o                         
  14   1   0          0.20         -0.92         3.94 o                         
   0   2   0      19563.11      21647.70       151.46 o                         
   1   2   0      11851.49      11941.94       214.70 o                         
   2   2   0         30.51         75.76         4.77 o                         
   3   2   0       4053.60       4171.99        78.08 o                         
   4   2   0          2.02          3.54         2.62 o                         
   5   2   0        826.53        824.96        15.09 o                         
   6   2   0         67.33         67.70         5.86 o                         
   7   2   0        130.21        129.33         2.78 o                         
   8   2   0        551.80        524.14         3.68 o                         
   9   2   0         17.66         15.64         2.64 o                         
  10   2   0          1.07          5.24         2.55 o                         
  11   2   0          9.60          5.60         2.63 o                         
  12   2   0          0.01          2.47         2.94 o                         
  13   2   0          1.06          3.03         3.79 o                         
  14   2   0          0.59          0.85         3.63 o                         
   1   3   0       1491.04       1642.15        11.20 o                         
   2   3   0       1512.34       1406.06        28.91 o                         
   3   3   0          6.94          8.05         2.84 o                         
   4   3   0        382.37        382.74         3.92 o                         
   5   3   0        148.76        155.27         3.64 o                         
   6   3   0         21.40         18.30         2.51 o                         
   7   3   0        204.67        213.11         2.98 o                         
   8   3   0        336.21        360.57         9.84 o                         
   9   3   0        139.88        133.73         2.88 o                         
  10   3   0          3.31          7.19         2.66 o                         
  11   3   0         25.35         25.48         2.89 o                         
  12   3   0          1.13          2.07         2.90 o                         
  13   3   0          0.30          4.11         3.09 o                         
  14   3   0         14.68         15.54         3.61 o                         
   0   4   0         36.34         33.05         4.46 o                         
   1   4   0        127.24        113.16         3.50 o                         
   2   4   0       3680.21       4145.37        43.41 o                         
   3   4   0       1959.89       1934.28        46.88 o                         
   4   4   0        162.11        141.93         3.34 o                         
   5   4   0        626.03        576.54         7.45 o                         
   6   4   0        136.26        140.97         3.06 o                         
   7   4   0        169.83        164.43         3.58 o                         
   8   4   0        900.74        883.88         9.83 o                         
   9   4   0          8.05          1.35         2.46 o                         
  10   4   0          6.79          9.16         2.63 o                         
  11   4   0          2.81         -0.84         2.69 o                         
  12   4   0          4.84          7.55         3.04 o                         
  13   4   0          2.43          6.25         3.19 o                         
  14   4   0          0.14          2.43         3.42 o                         
   1   5   0        911.06        928.30        15.60 o                         
   2   5   0         94.75         63.93         2.77 o                         
   3   5   0        288.75        296.86         6.97 o                         
   4   5   0         44.11         43.52         2.49 o                         
   5   5   0        450.51        447.15         4.27 o                         
   6   5   0         77.60         77.45         3.02 o                         
   7   5   0        245.25        230.13         3.39 o                         
   8   5   0         14.08         14.37         3.00 o                         
   9   5   0          0.28          3.46         3.34 o                         
  10   5   0          0.38          1.69         4.35 o                         
  11   5   0         14.92         19.88         2.77 o                         
  12   5   0          0.05         -0.85         3.11 o                         
  13   5   0          0.87          1.82         3.23 o                         
  14   5   0          0.01          0.74         3.76 o                         
   0   6   0         12.05         10.80         3.73 o                         
   1   6   0       1305.14       1234.40        25.53 o                         
   2   6   0          1.42          5.39         2.52 o                         
   3   6   0        190.26        216.09         4.25 o                         
   4   6   0         18.72         18.84         2.82 o                         
   5   6   0        523.15        511.11        12.03 o                         
   6   6   0         41.43         45.49         2.81 o                         
   7   6   0        232.80        228.31         3.36 o                         
   8   6   0         89.14         92.00         3.15 o                         
   9   6   0          0.67          0.56         2.36 o                         
  10   6   0         11.69         16.25         2.83 o                         
  11   6   0          6.61          9.95         3.25 o                         
  12   6   0          2.18          2.84         3.25 o                         
  13   6   0          4.05          8.19         3.57 o                         
   1   7   0          0.35          3.65         2.48 o                         
   2   7   0         85.84         78.00         5.92 o                         
   3   7   0       1412.43       1346.71        24.81 o                         
   4   7   0        103.47         89.22         4.24 o                         
   5   7   0        369.13        345.90         7.46 o                         
   6   7   0        294.36        279.26         3.55 o                         
   7   7   0         41.48         31.48         3.01 o                         
   8   7   0          8.81         14.18         2.52 o                         
   9   7   0          2.08          1.69         2.55 o                         
  10   7   0         56.55         64.42         3.95 o                         
  11   7   0          1.88          4.83         3.34 o                         
  12   7   0          0.77         -1.68         3.42 o                         
  13   7   0          0.30          3.43         3.41 o                         
   0   8   0          1.37          1.06         3.49 o                         
   1   8   0        664.85        614.64        22.16 o                         
   2   8   0         12.95         11.84         3.77 o                         
   3   8   0         24.12         27.94         2.94 o                         
   4   8   0          8.60          6.95         2.67 o                         
   5   8   0         33.18         31.27         2.70 o                         
   6   8   0          7.29         12.40         2.77 o                         
   7   8   0          3.53          5.56         2.80 o                         
   8   8   0         13.65         15.79         3.04 o                         
   9   8   0          1.64         -1.52         3.19 o                         
  10   8   0          3.03          9.02         3.71 o                         
  11   8   0          0.44          0.99         3.48 o                         
  12   8   0          6.33         10.66         3.79 o                         
   1   9   0        823.18        817.83        29.55 o                         
   2   9   0        141.89        151.91         4.11 o                         
   3   9   0        379.19        357.87        11.99 o                         
   4   9   0         15.97         20.26         2.80 o                         
   5   9   0        100.21         84.58         2.81 o                         
   6   9   0         91.38         95.74         5.58 o                         
   7   9   0         33.67         38.60         3.17 o                         
   8   9   0          2.51         -0.56         2.84 o                         
   9   9   0          0.40          1.50         3.51 o                         
  10   9   0          0.14         -1.08         4.14 o                         
  11   9   0         13.42         14.37         3.63 o                         
  12   9   0          0.01          2.03         4.00 o                         
   0  10   0         80.74         73.48        18.03 o                         
   1  10   0         42.49         39.23         2.78 o                         
   2  10   0         34.87         31.24         2.97 o                         
   3  10   0          2.77          6.71         2.58 o                         
   4  10   0          1.01          1.80         2.33 o                         
   5  10   0          0.24          4.63         2.63 o                         
   6  10   0         28.99         31.71         2.69 o                         
   7  10   0          6.17          7.91         2.98 o                         
   8  10   0          0.21          1.98         3.12 o                         
   9  10   0          0.48          3.63         3.39 o                         
  10  10   0          0.09         11.54         6.73 o                         
  11  10   0          0.09          0.99         3.49 o                         
   1  11   0         16.75         22.18         2.71 o                         
   2  11   0         32.53         36.12         3.02 o                         
   3  11   0          0.36         -1.64         2.68 o                         
   4  11   0          0.00         -0.49         2.31 o                         
   5  11   0          0.12          0.39         2.84 o                         
   6  11   0          1.46          5.13         2.84 o                         
   7  11   0          0.05         -0.83         3.15 o                         
   8  11   0         37.75         36.11         3.52 o                         
   9  11   0          6.16          9.37         3.52 o                         
  10  11   0          0.53          0.98         4.67 o                         
   0  12   0          9.71         10.32         4.01 o                         
   1  12   0          2.50          2.64         2.86 o                         
   2  12   0         11.67          9.77         2.91 o                         
   3  12   0          5.38          6.77         2.85 o                         
   4  12   0         21.50         25.31         3.11 o                         
   5  12   0          0.00          5.21         2.96 o                         
   6  12   0          5.69          5.59         2.73 o                         
   7  12   0          2.34          6.18         3.30 o                         
   8  12   0          0.51          6.08         3.48 o                         
   9  12   0         16.67         14.27         4.45 o                         
   1  13   0          3.17          5.77         3.01 o                         
   2  13   0          6.95         12.65         3.08 o                         
   3  13   0          9.09         10.52         4.02 o                         
   4  13   0         15.67         20.18         3.46 o                         
   5  13   0          2.11          2.99         3.35 o                         
   6  13   0          2.27          3.36         3.52 o                         
   7  13   0          4.91          4.73         4.23 o                         
   8  13   0          1.64          0.20         3.95 o                         
   0  14   0          6.14         13.41         4.27 o                         
   1  14   0          0.05          0.61         3.18 o                         
   2  14   0          0.04          5.16         3.04 o                         
   3  14   0          0.11          6.42         3.24 o                         
   4  14   0          2.04          3.04         3.58 o                         
   5  14   0          0.25         -1.86         3.45 o                         
   6  14   0         10.37          2.94         3.70 o                         
   7  14   0          5.24          2.47         5.86 o                         
   1  15   0          0.23         -2.58         3.42 o                         
   2  15   0          0.48         -2.79         3.62 o                         
   3  15   0          2.70          5.39         3.41 o                         
   4  15   0          1.61          6.09         3.73 o                         
   5  15   0          5.78          7.58         4.41 o                         
 -13   0   1          6.31         15.78         4.38 o                         
 -11   0   1          0.68          0.38         3.86 o                         
  -9   0   1         15.14         16.95         3.45 o                         
  -7   0   1        155.21        158.34         3.58 o                         
  -5   0   1        293.19        364.63         5.18 o                         
  -3   0   1       2448.52       2580.79        18.23 o                         
  -1   0   1       1808.23       2179.69        18.59 o                         
   1   0   1        536.72        691.44        14.04 o                         
   3   0   1       1780.80       1801.25        11.79 o                         
   5   0   1         19.10         52.03         3.84 o                         
   7   0   1         12.44         10.77         3.34 o                         
   9   0   1         72.32         73.60         4.49 o                         
  11   0   1          8.97          1.58         7.39 o                         
  13   0   1          0.17          3.14         4.47 o                         
 -14   1   1          1.52          4.33         3.40 o                         
 -13   1   1          1.54          0.09         2.95 o                         
 -12   1   1          0.21          0.35         2.78 o                         
 -11   1   1          1.42          5.34         2.67 o                         
 -10   1   1        150.85        151.26         2.94 o                         
  -9   1   1         25.48         23.42         2.46 o                         
  -8   1   1         12.55          7.61         2.40 o                         
  -7   1   1          0.00         -1.12         2.68 o                         
  -6   1   1        705.59        660.61         4.65 o                         
  -5   1   1        182.32        254.17         4.07 o                         
  -4   1   1        565.00        581.00         4.47 o                         
  -3   1   1        858.19        884.08         6.75 o                         
  -2   1   1       1037.76       1039.88        20.06 o                         
  -1   1   1       1500.05       1713.65        19.55 o                         
   0   1   1         45.21         59.48         6.28 o                         
   1   1   1        177.20        221.45         7.66 o                         
   2   1   1      17743.07      19877.88       525.12 o                         
   3   1   1       1122.47       1098.71         9.10 o                         
   4   1   1        164.95        125.72         3.23 o                         
   5   1   1        119.84        103.40         3.06 o                         
   6   1   1        194.70        201.23         4.03 o                         
   7   1   1        386.38        354.64         3.53 o                         
   8   1   1        209.80        223.81         5.26 o                         
   9   1   1         37.84         34.28         2.46 o                         
  10   1   1          5.58          9.29         2.58 o                         
  11   1   1          0.03         -0.90         2.55 o                         
  12   1   1          4.55          7.50         3.29 o                         
  13   1   1          3.01         10.53         3.26 o                         
  14   1   1         12.60         12.24         3.59 o                         
 -14   2   1          6.35         10.47         3.50 o                         
 -13   2   1          0.16         -0.04         3.01 o                         
 -12   2   1         17.10         17.74         3.28 o                         
 -11   2   1          2.85          1.45         2.73 o                         
 -10   2   1          7.37          9.58         2.51 o                         
  -9   2   1        168.46        159.22         2.90 o                         
  -8   2   1          6.40          8.01         2.59 o                         
  -7   2   1          0.83          3.48         2.24 o                         
  -6   2   1        624.17        675.63         6.16 o                         
  -5   2   1          5.44         23.60         2.74 o                         
  -4   2   1        806.42        808.46         9.05 o                         
  -3   2   1          4.66         11.10         3.03 o                         
  -2   2   1        615.91        640.14        14.17 o                         
  -1   2   1        876.35        934.80         7.83 o                         
   0   2   1        539.01        533.86         7.82 o                         
   1   2   1        537.19        486.41         6.47 o                         
   2   2   1       8725.46       8879.93       201.87 o                         
   3   2   1        901.60        995.60        15.56 o                         
   4   2   1        357.31        349.29         4.79 o                         
   5   2   1         25.22         19.00         2.67 o                         
   6   2   1         20.88         17.36         2.38 o                         
   7   2   1        110.10        102.13         3.15 o                         
   8   2   1          3.15          5.60         2.57 o                         
   9   2   1        187.44        169.59         3.66 o                         
  10   2   1          3.12          4.81         2.55 o                         
  11   2   1          5.19          7.96         2.83 o                         
  12   2   1          0.48          2.00         2.76 o                         
  13   2   1          0.49          2.47         3.06 o                         
  14   2   1          0.54          1.06         3.36 o                         
 -14   3   1          3.13          9.51         3.50 o                         
 -13   3   1          5.51          4.45         3.14 o                         
 -12   3   1          4.70          3.21         2.82 o                         
 -11   3   1          1.17          3.42         2.65 o                         
 -10   3   1          4.87          9.47         2.61 o                         
  -9   3   1        179.54        172.02         3.76 o                         
  -8   3   1        710.57        706.87         8.70 o                         
  -7   3   1          1.16          3.13         2.54 o                         
  -6   3   1        270.18        273.56         7.89 o                         
  -5   3   1        801.82        765.37         7.59 o                         
  -4   3   1         99.00         86.11         3.12 o                         
  -3   3   1        400.71        491.14         6.79 o                         
  -2   3   1       2121.30       2114.82        58.23 o                         
  -1   3   1       1271.71       1354.71        16.45 o                         
   0   3   1        426.18        476.93         7.80 o                         
   1   3   1         30.23         39.72         3.85 o                         
   2   3   1        570.66        565.06         7.62 o                         
   3   3   1       2667.14       2685.37        18.56 o                         
   4   3   1        139.41        143.75         3.11 o                         
   5   3   1        302.22        267.48         4.09 o                         
   6   3   1          7.65          9.24         2.50 o                         
   7   3   1        652.91        613.04         6.72 o                         
   8   3   1         25.39         23.54         3.10 o                         
   9   3   1         12.54         17.35         2.36 o                         
  10   3   1         57.60         55.12         2.57 o                         
  11   3   1          2.93          7.78         2.85 o                         
  12   3   1          1.26          1.89         2.96 o                         
  13   3   1          2.11          8.44         3.16 o                         
  14   3   1          0.66          5.18         3.54 o                         
 -14   4   1         14.23         15.69         3.55 o                         
 -13   4   1          0.11          2.48         3.35 o                         
 -12   4   1          4.68          4.42         3.01 o                         
 -11   4   1          3.38          8.01         2.45 o                         
 -10   4   1          8.47          7.85         2.83 o                         
  -9   4   1          0.00          3.14         2.53 o                         
  -8   4   1         63.93         55.72         3.12 o                         
  -7   4   1         14.03         12.86         2.33 o                         
  -6   4   1         35.45         41.45         2.68 o                         
  -5   4   1          5.80          8.84         2.40 o                         
  -4   4   1         21.83         20.36         2.76 o                         
  -3   4   1        313.39        330.60         4.71 o                         
  -2   4   1        381.42        369.40        10.41 o                         
  -1   4   1        622.89        649.46        13.26 o                         
   0   4   1        692.81        584.97        13.30 o                         
   1   4   1       1120.35       1142.61         6.81 o                         
   2   4   1       2077.73       1976.41        24.55 o                         
   3   4   1        569.86        590.84         5.14 o                         
   4   4   1         28.75         43.02         2.53 o                         
   5   4   1        120.04        105.28         2.99 o                         
   6   4   1          0.30          0.58         2.90 o                         
   7   4   1        197.58        185.62         3.65 o                         
   8   4   1        173.09        161.08         5.57 o                         
   9   4   1          0.55          1.15         3.22 o                         
  10   4   1          2.46          0.62         2.65 o                         
  11   4   1          3.32          3.73         2.83 o                         
  12   4   1          1.81          4.73         3.09 o                         
  13   4   1         33.59         26.61         3.69 o                         
  14   4   1          0.50          4.37         3.79 o                         
 -14   5   1          2.32          2.58         3.35 o                         
 -13   5   1          2.65          7.76         3.41 o                         
 -12   5   1          0.07          5.37         3.16 o                         
 -11   5   1          7.61          9.21         2.98 o                         
 -10   5   1          3.91          8.40         2.37 o                         
  -9   5   1         82.23         77.82         4.52 o                         
  -8   5   1         46.41         39.20         3.26 o                         
  -7   5   1        813.83        857.72         4.71 o                         
  -6   5   1          0.84          1.84         2.60 o                         
  -5   5   1        244.70        253.52         7.08 o                         
  -4   5   1         65.01         60.02         2.85 o                         
  -3   5   1        385.61        395.52         8.49 o                         
  -2   5   1        319.68        313.28         5.65 o                         
  -1   5   1        749.25        688.35         8.73 o                         
   0   5   1        213.77        203.23         3.61 o                         
   1   5   1        333.14        366.48         6.02 o                         
   2   5   1        118.05        136.40         3.61 o                         
   3   5   1         38.41         79.38         2.79 o                         
   4   5   1          8.09         12.85         2.56 o                         
   5   5   1         43.12         43.34         2.96 o                         
   6   5   1        409.44        371.98         5.52 o                         
   7   5   1          7.20         12.10         3.09 o                         
   8   5   1         23.35         21.34         2.74 o                         
   9   5   1         11.91         16.45         2.92 o                         
  10   5   1          0.24          0.29         2.89 o                         
  11   5   1          8.87          8.87         2.98 o                         
  12   5   1          2.13          0.69         3.38 o                         
  13   5   1          2.36         -2.09         3.53 o                         
  14   5   1          1.83         -1.04         6.11 o                         
 -13   6   1          0.46          6.00         3.20 o                         
 -12   6   1          6.34         10.76         3.26 o                         
 -11   6   1         35.97         36.25         4.30 o                         
 -10   6   1          2.82          3.90         2.55 o                         
  -9   6   1         54.47         49.41         5.30 o                         
  -8   6   1         95.34         77.29         2.99 o                         
  -7   6   1        230.54        229.28         4.76 o                         
  -6   6   1        419.40        391.51         7.21 o                         
  -5   6   1          1.37          6.52         2.83 o                         
  -4   6   1        121.13        122.39         3.12 o                         
  -3   6   1        248.45        235.83         4.18 o                         
  -2   6   1         60.20         46.79         2.87 o                         
  -1   6   1         58.88         59.20         2.91 o                         
   0   6   1         92.02         81.64         3.36 o                         
   1   6   1        252.57        274.57         3.72 o                         
   2   6   1        354.43        298.93         6.58 o                         
   3   6   1        275.96        271.43         6.38 o                         
   4   6   1        314.26        317.66         6.15 o                         
   5   6   1        754.04        749.07        14.88 o                         
   6   6   1        251.87        238.35         3.51 o                         
   7   6   1          4.39          6.08         2.53 o                         
   8   6   1          5.03          9.29         2.94 o                         
   9   6   1         19.30         18.10         2.86 o                         
  10   6   1          1.90          0.52         3.71 o                         
  11   6   1          1.00          3.48         3.08 o                         
  12   6   1          0.52          4.61         3.44 o                         
  13   6   1          1.20          5.81         3.79 o                         
 -13   7   1          0.62          2.30         3.71 o                         
 -12   7   1          0.36          3.61         3.30 o                         
 -11   7   1          7.93          9.47         3.19 o                         
 -10   7   1          4.76          6.39         2.84 o                         
  -9   7   1         25.10         31.64         3.62 o                         
  -8   7   1          6.77         11.96         2.75 o                         
  -7   7   1          7.69          5.92         2.78 o                         
  -6   7   1          8.58          6.16         2.47 o                         
  -5   7   1         99.95         91.51         4.80 o                         
  -4   7   1        293.69        258.23         7.94 o                         
  -3   7   1        185.04        177.42         4.42 o                         
  -2   7   1         47.83         47.88         2.71 o                         
  -1   7   1        282.39        292.94         6.29 o                         
   0   7   1       1185.19       1100.25        21.97 o                         
   1   7   1         31.71         36.84         2.57 o                         
   2   7   1         51.78         48.09         2.72 o                         
   3   7   1         38.58         38.79         2.90 o                         
   4   7   1         37.76         44.89         2.90 o                         
   5   7   1        334.11        313.81         9.41 o                         
   6   7   1         28.15         27.16         2.85 o                         
   7   7   1         55.45         55.54         3.05 o                         
   8   7   1          0.97         -2.86         3.18 o                         
   9   7   1          9.32         11.75         3.08 o                         
  10   7   1         72.04         77.19         4.14 o                         
  11   7   1          1.50          0.53         3.57 o                         
  12   7   1          0.98          5.10         3.63 o                         
  13   7   1          0.12          5.25         3.89 o                         
 -12   8   1          0.10          2.75         4.28 o                         
 -11   8   1          0.01          0.33         3.45 o                         
 -10   8   1          0.28          2.43         2.71 o                         
  -9   8   1          0.28          2.64         3.46 o                         
  -8   8   1          0.21          0.82         2.88 o                         
  -7   8   1          2.12          0.78         2.55 o                         
  -6   8   1         19.95         16.26         2.54 o                         
  -5   8   1          1.35          3.52         2.58 o                         
  -4   8   1          3.58          6.20         2.69 o                         
  -3   8   1        504.49        495.73        13.15 o                         
  -2   8   1         18.67         24.28         2.57 o                         
  -1   8   1         36.80         40.74         2.64 o                         
   0   8   1          2.13          3.52         2.68 o                         
   1   8   1        153.28        138.59         3.22 o                         
   2   8   1        202.54        193.67         5.40 o                         
   3   8   1         50.55         47.05         3.32 o                         
   4   8   1         52.53         49.06         2.94 o                         
   5   8   1        408.15        400.19        13.98 o                         
   6   8   1          0.05         -0.09         2.56 o                         
   7   8   1         30.95         20.55         2.29 o                         
   8   8   1         47.31         48.65         3.03 o                         
   9   8   1          6.58          2.91         3.17 o                         
  10   8   1          2.93          3.14         3.35 o                         
  11   8   1         16.97         12.43         3.16 o                         
  12   8   1          0.34          2.40         3.27 o                         
 -12   9   1          0.58          0.40         3.81 o                         
 -11   9   1         15.15         19.03         3.62 o                         
 -10   9   1         16.55         18.76         4.75 o                         
  -9   9   1         42.87         44.49         3.29 o                         
  -8   9   1          4.67          0.79         2.90 o                         
  -7   9   1         17.36         20.68         2.66 o                         
  -6   9   1          0.70          0.93         3.10 o                         
  -5   9   1          0.32         -2.77         2.77 o                         
  -4   9   1          0.64          5.50         2.57 o                         
  -3   9   1        285.78        289.79         9.54 o                         
  -2   9   1         56.74         49.76         2.75 o                         
  -1   9   1        772.89        739.17        23.82 o                         
   0   9   1         86.76         80.66         3.60 o                         
   1   9   1        372.47        356.61         7.26 o                         
   2   9   1          0.46          5.65         2.85 o                         
   3   9   1          6.10         15.89         2.83 o                         
   4   9   1         56.86         60.71         3.00 o                         
   5   9   1         25.43         23.12         3.71 o                         
   6   9   1         39.06         34.77         2.95 o                         
   7   9   1         33.21         34.41         3.21 o                         
   8   9   1          0.14         -0.89         3.04 o                         
   9   9   1          4.88         11.62         2.92 o                         
  10   9   1          3.25          3.86         3.07 o                         
  11   9   1          9.21         13.88         4.66 o                         
  12   9   1          0.25          5.21         4.18 o                         
 -11  10   1          2.24          1.31         3.70 o                         
 -10  10   1          2.69          8.65         6.41 o                         
  -9  10   1         21.94         25.46         3.58 o                         
  -8  10   1          5.62         10.76         3.18 o                         
  -7  10   1          1.17          3.92         2.54 o                         
  -6  10   1         18.88         21.13         2.88 o                         
  -5  10   1          9.40         11.39         2.80 o                         
  -4  10   1          2.20          5.54         2.81 o                         
  -3  10   1        100.08        100.64         5.02 o                         
  -2  10   1         60.81         47.30         2.78 o                         
  -1  10   1         12.35         13.82         2.76 o                         
   0  10   1         80.96         89.62         5.99 o                         
   1  10   1        131.45        123.05         8.96 o                         
   2  10   1         20.94         15.99         2.70 o                         
   3  10   1          0.11          5.51         2.76 o                         
   4  10   1          0.83          3.56         2.54 o                         
   5  10   1          0.99          0.95         2.84 o                         
   6  10   1         30.67         35.17         4.27 o                         
   7  10   1          0.46          4.63         3.05 o                         
   8  10   1          2.46          5.28         3.26 o                         
   9  10   1          5.60          7.83         3.49 o                         
  10  10   1          0.40         -0.60         3.23 o                         
  11  10   1          1.72          3.50         4.17 o                         
 -10  11   1          0.01         -2.93         6.31 o                         
  -9  11   1          0.38          1.28         3.47 o                         
  -8  11   1          0.06          2.27         3.19 o                         
  -7  11   1          1.72          5.00         3.18 o                         
  -6  11   1          0.86          2.73         2.97 o                         
  -5  11   1          1.01         10.10         2.85 o                         
  -4  11   1          2.37         -0.10         2.71 o                         
  -3  11   1          3.12          2.04         2.95 o                         
  -2  11   1         64.90         61.19         2.93 o                         
  -1  11   1         24.39         35.40         3.94 o                         
   0  11   1         26.25         30.95         3.84 o                         
   1  11   1          0.34          1.07         2.89 o                         
   2  11   1          6.86         13.62         2.78 o                         
   3  11   1          1.39          6.67         2.78 o                         
   4  11   1          4.20          5.46         3.02 o                         
   5  11   1          0.01          1.72         2.93 o                         
   6  11   1          6.64          3.68         3.09 o                         
   7  11   1          4.13          3.84         2.78 o                         
   8  11   1          0.28          3.60         3.07 o                         
   9  11   1          0.00         -2.29         3.78 o                         
  10  11   1          0.08         -1.78         3.54 o                         
  -9  12   1         19.97         16.34         3.72 o                         
  -8  12   1          6.12          9.03         3.47 o                         
  -7  12   1          0.65         -2.42         3.21 o                         
  -6  12   1          1.23          1.70         2.87 o                         
  -5  12   1          0.03          0.69         3.10 o                         
  -4  12   1          4.18          6.67         3.03 o                         
  -3  12   1          3.16         10.77         2.76 o                         
  -2  12   1         10.34         15.58         3.42 o                         
  -1  12   1          1.36          5.72         3.07 o                         
   0  12   1          7.77         10.53         2.72 o                         
   1  12   1         12.71         13.98         2.89 o                         
   2  12   1          4.28          8.13         4.04 o                         
   3  12   1          6.14          5.85         2.83 o                         
   4  12   1          0.84          4.44         3.01 o                         
   5  12   1          1.68          2.42         3.04 o                         
   6  12   1         19.39         23.63         3.47 o                         
   7  12   1          1.56          8.03         3.40 o                         
   8  12   1          0.48          0.80         3.82 o                         
   9  12   1         14.03         11.91         4.20 o                         
  -8  13   1          7.59          9.16         3.72 o                         
  -7  13   1          2.28          4.49         3.52 o                         
  -6  13   1          2.11          9.07         3.31 o                         
  -5  13   1          2.18          7.66         3.06 o                         
  -4  13   1          3.73          8.77         4.38 o                         
  -3  13   1         15.24          8.78         3.31 o                         
  -2  13   1         25.94         32.09         2.99 o                         
  -1  13   1         27.46         28.95         3.80 o                         
   0  13   1          0.51          1.40         2.91 o                         
   1  13   1          7.55         14.16         3.07 o                         
   2  13   1         23.86         33.72         3.29 o                         
   3  13   1          8.96         10.79         3.36 o                         
   4  13   1         27.01         28.95         3.34 o                         
   5  13   1          1.31          3.80         3.37 o                         
   6  13   1          5.28          3.89         3.56 o                         
   7  13   1          0.16          8.41         3.70 o                         
   8  13   1         12.55         10.83         4.49 o                         
  -7  14   1          0.14          0.59         3.84 o                         
  -6  14   1         19.12         21.85         3.62 o                         
  -5  14   1          3.65          8.14         3.61 o                         
  -4  14   1          9.28          6.17         3.24 o                         
  -3  14   1          0.01          4.74         3.11 o                         
  -2  14   1          0.12          4.52         3.16 o                         
  -1  14   1          0.22         -2.01         3.21 o                         
   0  14   1          1.52          1.50         3.34 o                         
   1  14   1          3.10          4.91         3.32 o                         
   2  14   1          0.42          1.83         3.10 o                         
   3  14   1          0.02          3.54         3.49 o                         
   4  14   1          5.79          7.14         3.56 o                         
   5  14   1          0.02          5.90         3.70 o                         
   6  14   1          6.78          8.06         3.94 o                         
   7  14   1          2.22          2.44         6.05 o                         
  -5  15   1          2.47         13.50         7.29 o                         
  -4  15   1          2.93          1.36         3.75 o                         
  -3  15   1          0.33         -1.37         3.76 o                         
  -2  15   1          0.49          0.75         3.26 o                         
  -1  15   1          5.37          6.97         3.49 o                         
   0  15   1         11.69         13.11         3.44 o                         
   1  15   1          0.84          5.27         3.48 o                         
   2  15   1          0.35          5.11         3.36 o                         
   3  15   1          0.30         -0.56         3.66 o                         
   4  15   1          3.84          1.88         3.86 o                         
 -14   0   2          4.50          8.61         4.50 o                         
 -12   0   2          3.79          4.23         9.18 o                         
 -10   0   2         21.59         13.07         3.46 o                         
  -8   0   2        115.34        132.86         4.04 o                         
  -6   0   2       5521.15       5595.94       117.97 o                         
  -4   0   2        299.08        263.07         4.94 o                         
  -2   0   2        725.00        752.53        12.15 o                         
   0   0   2       9086.97      10846.67        41.12 o                         
   2   0   2      14940.49      15449.39       244.56 o                         
   4   0   2       2133.65       2102.29        26.26 o                         
   6   0   2        827.02        901.67        40.54 o                         
   8   0   2          0.08          7.35         3.63 o                         
  10   0   2        177.98        150.99         4.52 o                         
  12   0   2          0.03         -1.94         3.93 o                         
  14   0   2          7.54         14.77         5.08 o                         
 -15   1   2         12.36          7.19         4.87 o                         
 -14   1   2          0.45          1.58         3.27 o                         
 -13   1   2         12.63         15.19         3.06 o                         
 -12   1   2          0.13          7.38         2.78 o                         
 -11   1   2          9.04          4.84         2.68 o                         
 -10   1   2          0.43          3.80         2.52 o                         
  -9   1   2          0.46          4.20         2.39 o                         
  -8   1   2          9.13         12.78         2.32 o                         
  -7   1   2         28.97         26.38         2.36 o                         
  -6   1   2         42.92         40.51         2.97 o                         
  -5   1   2       2867.35       2843.93        25.68 o                         
  -4   1   2        414.58        465.13         3.96 o                         
  -3   1   2       1777.98       1979.20        11.32 o                         
  -2   1   2        222.69        267.73         5.16 o                         
  -1   1   2       1206.54       1319.94         8.83 o                         
   0   1   2        385.29        451.25         7.30 o                         
   1   1   2       3452.47       3788.44       125.47 o                         
   2   1   2       3791.03       3877.57        27.03 o                         
   3   1   2         32.94         40.12         3.37 o                         
   4   1   2       3009.52       3066.09        26.78 o                         
   5   1   2       3004.56       3028.81        38.19 o                         
   6   1   2        111.55        128.97         2.78 o                         
   7   1   2         10.08         19.15         2.76 o                         
   8   1   2        104.91         94.04         2.65 o                         
   9   1   2         17.52         23.73         2.61 o                         
  10   1   2          0.00          3.50         2.59 o                         
  11   1   2          0.18          0.05         2.73 o                         
  12   1   2          1.41          3.51         2.83 o                         
  13   1   2          9.40          9.16         3.28 o                         
  14   1   2          8.91         14.77         3.60 o                         
 -14   2   2          4.48          7.01         3.44 o                         
 -13   2   2          0.60          9.84         3.01 o                         
 -12   2   2          4.49          9.30         2.82 o                         
 -11   2   2         24.16         28.32         3.13 o                         
 -10   2   2         39.14         38.33         2.66 o                         
  -9   2   2         15.31         14.44         2.44 o                         
  -8   2   2         40.18         50.73         2.57 o                         
  -7   2   2         28.03         23.98         2.78 o                         
  -6   2   2        196.37        199.19         3.03 o                         
  -5   2   2        514.89        542.31         4.06 o                         
  -4   2   2       1302.75       1352.71         9.37 o                         
  -3   2   2       3983.80       4012.75        12.08 o                         
  -2   2   2       1216.98       1198.49        11.98 o                         
  -1   2   2       5664.63       5757.67        74.84 o                         
   0   2   2        266.75        304.39         5.84 o                         
   1   2   2        200.12        250.16         6.32 o                         
   2   2   2      19668.35      20387.33       607.97 o                         
   3   2   2        798.38        807.10         9.76 o                         
   4   2   2         49.99         57.01         3.00 o                         
   5   2   2         58.11         55.10         2.88 o                         
   6   2   2          8.10          6.77         2.40 o                         
   7   2   2         14.78         19.84         2.44 o                         
   8   2   2         26.13         30.18         2.93 o                         
   9   2   2        168.61        152.99         3.07 o                         
  10   2   2         42.01         39.74         2.76 o                         
  11   2   2          0.65          3.08         2.60 o                         
  12   2   2          0.00          5.90         2.81 o                         
  13   2   2          0.03          3.76         3.00 o                         
  14   2   2         10.09          8.52         3.74 o                         
 -14   3   2          4.89          5.40         3.39 o                         
 -13   3   2          8.84          9.49         3.05 o                         
 -12   3   2          0.22          1.25         2.88 o                         
 -11   3   2         10.08         10.18         2.43 o                         
 -10   3   2          0.40          3.94         2.37 o                         
  -9   3   2         16.96         20.43         2.61 o                         
  -8   3   2        275.83        273.15         3.95 o                         
  -7   3   2         50.26         47.18         3.24 o                         
  -6   3   2        116.01        114.97         2.78 o                         
  -5   3   2        740.86        711.77        23.50 o                         
  -4   3   2        955.55        919.02        10.25 o                         
  -3   3   2       2748.72       2952.00        90.08 o                         
  -2   3   2        340.43        320.94         4.24 o                         
  -1   3   2        319.68        320.40         5.46 o                         
   0   3   2       7865.64       7567.45        60.75 o                         
   1   3   2       1598.02       1750.55        24.79 o                         
   2   3   2       2204.24       2366.64        43.67 o                         
   3   3   2         30.37         32.15         3.43 o                         
   4   3   2       2123.07       2154.71        24.20 o                         
   5   3   2        180.00        181.62         4.29 o                         
   6   3   2          7.66         12.11         2.65 o                         
   7   3   2         22.25         23.77         2.70 o                         
   8   3   2          7.66          8.83         2.30 o                         
   9   3   2         65.99         71.86         3.08 o                         
  10   3   2          4.70          6.56         2.61 o                         
  11   3   2         23.98         27.58         2.83 o                         
  12   3   2          7.87          9.61         3.68 o                         
  13   3   2          0.00          1.85         3.29 o                         
  14   3   2          0.03          1.72         3.64 o                         
 -14   4   2          1.93          0.33         4.02 o                         
 -13   4   2          0.10          5.10         3.15 o                         
 -12   4   2          1.08          1.60         2.96 o                         
 -11   4   2         27.90         35.37         2.88 o                         
 -10   4   2          5.56          5.79         2.55 o                         
  -9   4   2          0.01          1.55         3.03 o                         
  -8   4   2        523.52        509.02         6.29 o                         
  -7   4   2         68.61         60.21         3.74 o                         
  -6   4   2         38.25         27.58         4.02 o                         
  -5   4   2        150.86        151.59         2.71 o                         
  -4   4   2          1.75          5.83         2.61 o                         
  -3   4   2       3724.09       3664.78        38.70 o                         
  -2   4   2        558.22        604.58         8.10 o                         
  -1   4   2       1848.50       1804.44        24.81 o                         
   0   4   2        296.79        308.96         7.11 o                         
   1   4   2       3407.26       3373.57        47.82 o                         
   2   4   2       3087.92       3444.75        57.83 o                         
   3   4   2       2940.25       2861.43        18.96 o                         
   4   4   2        255.11        300.38         3.90 o                         
   5   4   2        952.81        906.46         5.62 o                         
   6   4   2        267.38        275.71         4.26 o                         
   7   4   2        197.01        215.58         3.53 o                         
   8   4   2        205.56        192.32         3.28 o                         
   9   4   2         99.79        100.10         3.01 o                         
  10   4   2         16.76         19.34         2.90 o                         
  11   4   2          3.04          4.36         2.87 o                         
  12   4   2          5.26         10.90         3.05 o                         
  13   4   2          0.70          5.49         3.51 o                         
  14   4   2          2.43          0.50         3.64 o                         
 -14   5   2          1.68          5.24         3.70 o                         
 -13   5   2          3.24          2.15         3.52 o                         
 -12   5   2          1.39          5.13         2.81 o                         
 -11   5   2          0.31          5.43         2.87 o                         
 -10   5   2          0.58          3.27         2.84 o                         
  -9   5   2         43.83         48.92         2.55 o                         
  -8   5   2        215.20        219.22         3.57 o                         
  -7   5   2        609.59        584.63         9.80 o                         
  -6   5   2          0.09          2.08         2.54 o                         
  -5   5   2          8.88          5.94         2.17 o                         
  -4   5   2        444.18        454.89         8.77 o                         
  -3   5   2        245.68        234.57         7.81 o                         
  -2   5   2        796.62        824.56         7.14 o                         
  -1   5   2        147.42        152.10         3.34 o                         
   0   5   2       2981.10       2757.99        14.92 o                         
   1   5   2        863.06        928.02        10.06 o                         
   2   5   2        141.49        137.45         3.44 o                         
   3   5   2          1.11          7.67         2.94 o                         
   4   5   2        331.56        335.63         7.46 o                         
   5   5   2        270.65        259.38         3.69 o                         
   6   5   2        444.83        404.08         6.99 o                         
   7   5   2         94.58         90.33         6.87 o                         
   8   5   2        158.62        148.51         3.30 o                         
   9   5   2         13.05         18.19         2.91 o                         
  10   5   2          5.56          7.20         3.75 o                         
  11   5   2          3.45          8.41         2.97 o                         
  12   5   2          7.05          8.58         2.97 o                         
  13   5   2          0.00         -0.76         3.37 o                         
 -13   6   2          0.00         -1.53         3.74 o                         
 -12   6   2          0.02         -0.27         3.09 o                         
 -11   6   2         17.18         13.86         3.16 o                         
 -10   6   2          5.12          7.38         3.13 o                         
  -9   6   2          2.22          4.10         2.95 o                         
  -8   6   2          1.07         -0.03         3.10 o                         
  -7   6   2         29.15         24.85         2.65 o                         
  -6   6   2          2.09          1.61         2.68 o                         
  -5   6   2         46.40         37.34         2.79 o                         
  -4   6   2         14.80         15.33         2.62 o                         
  -3   6   2        106.02        113.39         3.06 o                         
  -2   6   2        878.45        849.09        21.78 o                         
  -1   6   2         97.92         90.97         3.37 o                         
   0   6   2        116.28        103.75         2.98 o                         
   1   6   2       1940.65       1975.45        43.64 o                         
   2   6   2       1015.55       1012.66        10.91 o                         
   3   6   2         69.22         72.11         3.08 o                         
   4   6   2        100.25         86.09         3.14 o                         
   5   6   2          7.98          3.18         2.79 o                         
   6   6   2        173.78        154.87         3.33 o                         
   7   6   2        378.24        386.34         7.80 o                         
   8   6   2         19.31         24.29         2.95 o                         
   9   6   2         10.57         11.52         2.98 o                         
  10   6   2         34.35         33.00         3.05 o                         
  11   6   2         10.35         17.44         3.36 o                         
  12   6   2          1.04          2.35         3.53 o                         
  13   6   2          0.76          5.27         3.90 o                         
 -13   7   2          0.47          1.28         3.93 o                         
 -12   7   2          1.02         -3.23         3.23 o                         
 -11   7   2         25.06         25.41         2.69 o                         
 -10   7   2         25.50         18.05         3.22 o                         
  -9   7   2         35.76         35.21         2.91 o                         
  -8   7   2        100.18         95.18         4.37 o                         
  -7   7   2        100.62        100.04         2.99 o                         
  -6   7   2         17.47         17.24         2.30 o                         
  -5   7   2          1.84         10.06         2.68 o                         
  -4   7   2          2.01         10.28         4.62 o                         
  -3   7   2        518.91        516.93         9.85 o                         
  -2   7   2        183.58        155.34         4.22 o                         
  -1   7   2         31.54         37.28         3.20 o                         
   0   7   2        112.44        119.60         3.03 o                         
   1   7   2          9.53         13.39         2.75 o                         
   2   7   2          4.62         10.09         2.79 o                         
   3   7   2         28.05         31.04         2.97 o                         
   4   7   2         68.88         69.65         2.68 o                         
   5   7   2         16.89         27.65         3.97 o                         
   6   7   2          0.02          3.08         2.45 o                         
   7   7   2         68.96         68.84         4.50 o                         
   8   7   2          0.53          9.26         3.59 o                         
   9   7   2         13.37         21.23         3.53 o                         
  10   7   2         29.68         33.33         3.39 o                         
  11   7   2          3.35          5.80         4.02 o                         
  12   7   2          0.00          8.08         3.56 o                         
  13   7   2          1.33          4.78         3.53 o                         
 -13   8   2          0.58          2.09         8.57 o                         
 -12   8   2          4.58          5.44         4.37 o                         
 -11   8   2          4.51          2.11         3.36 o                         
 -10   8   2          8.11         13.58         3.15 o                         
  -9   8   2          1.39          4.23         3.40 o                         
  -8   8   2         13.01         12.71         2.93 o                         
  -7   8   2          6.91          2.54         2.67 o                         
  -6   8   2          7.84          6.28         3.10 o                         
  -5   8   2        197.40        171.78         5.28 o                         
  -4   8   2         25.92         27.57         2.89 o                         
  -3   8   2        154.16        146.00         5.96 o                         
  -2   8   2          0.85          1.86         2.61 o                         
  -1   8   2         93.79        101.26         4.12 o                         
   0   8   2        169.87        165.80         3.12 o                         
   1   8   2        481.95        438.68         9.30 o                         
   2   8   2         30.29         32.82         2.94 o                         
   3   8   2          0.22          1.60         2.84 o                         
   4   8   2         36.08         33.23         2.83 o                         
   5   8   2         40.26         38.80         2.79 o                         
   6   8   2         12.53         10.26         3.00 o                         
   7   8   2         18.76         20.48         3.37 o                         
   8   8   2         12.57         17.84         2.78 o                         
   9   8   2          6.50          1.99         3.26 o                         
  10   8   2          1.90          2.75         3.40 o                         
  11   8   2          1.56         -0.33         4.54 o                         
  12   8   2          4.57          2.92         4.01 o                         
 -12   9   2          0.82          4.88         3.70 o                         
 -11   9   2          3.12          6.24         3.15 o                         
 -10   9   2          0.11          1.89         3.22 o                         
  -9   9   2          2.64          0.99         3.04 o                         
  -8   9   2          2.50          1.87         2.85 o                         
  -7   9   2        113.91        100.18         3.88 o                         
  -6   9   2         61.36         62.70         4.37 o                         
  -5   9   2         37.85         26.96         2.38 o                         
  -4   9   2        124.98        111.64         7.33 o                         
  -3   9   2        171.15        160.84         6.18 o                         
  -2   9   2        109.44         99.96         4.46 o                         
  -1   9   2        643.49        635.03        26.05 o                         
   0   9   2          5.00          5.54         2.82 o                         
   1   9   2        117.88        106.63         4.86 o                         
   2   9   2          2.65          4.13         2.68 o                         
   3   9   2         93.24         81.19         4.01 o                         
   4   9   2          3.08          3.10         2.83 o                         
   5   9   2         47.87         60.46         3.33 o                         
   6   9   2         21.28         20.96         3.40 o                         
   7   9   2          0.89          9.00         2.66 o                         
   8   9   2          0.05         -0.50         2.75 o                         
   9   9   2          5.49          2.37         3.50 o                         
  10   9   2          6.23          7.01         3.18 o                         
  11   9   2          0.33         -7.07         7.48 o                         
  12   9   2          0.20          8.12         6.08 o                         
 -11  10   2          0.72          1.10         3.68 o                         
 -10  10   2          0.79          2.85         3.49 o                         
  -9  10   2         10.73         13.15         3.79 o                         
  -8  10   2          0.08          3.15         3.06 o                         
  -7  10   2          0.02         -0.59         2.98 o                         
  -6  10   2         18.46         17.59         2.59 o                         
  -5  10   2          5.14          7.81         2.61 o                         
  -4  10   2         89.60         87.22         3.33 o                         
  -3  10   2          0.01          0.89         2.85 o                         
  -2  10   2         15.26         12.24         2.84 o                         
  -1  10   2         70.49         75.41         3.71 o                         
   0  10   2         35.95         34.04         2.71 o                         
   1  10   2         24.13         28.00         2.64 o                         
   2  10   2          0.41          1.23         2.44 o                         
   3  10   2         40.12         35.22         2.64 o                         
   4  10   2         15.64         13.29         2.89 o                         
   5  10   2          9.48         15.42         2.96 o                         
   6  10   2         63.64         68.15         4.72 o                         
   7  10   2          0.48          1.12         2.78 o                         
   8  10   2          0.81          4.58         2.96 o                         
   9  10   2          0.02          1.51         3.75 o                         
  10  10   2          1.32          6.46         4.15 o                         
  11  10   2          0.02         -1.76         7.02 o                         
 -10  11   2          1.96          4.51         3.69 o                         
  -9  11   2          0.14          0.56         3.88 o                         
  -8  11   2          0.44          4.42         3.24 o                         
  -7  11   2         13.59          6.86         3.03 o                         
  -6  11   2          1.90          5.07         2.91 o                         
  -5  11   2         10.69         15.35         2.79 o                         
  -4  11   2          0.25          3.16         2.80 o                         
  -3  11   2         21.06         23.95         2.80 o                         
  -2  11   2         26.05         31.90         2.75 o                         
  -1  11   2         43.19         44.37         2.95 o                         
   0  11   2         20.52         28.45         2.98 o                         
   1  11   2         23.33         21.50         3.35 o                         
   2  11   2         20.63         25.03         3.04 o                         
   3  11   2         52.64         56.86         3.03 o                         
   4  11   2         14.94         20.75         2.98 o                         
   5  11   2         10.56         11.86         3.09 o                         
   6  11   2          1.77          3.15         2.81 o                         
   7  11   2          2.04          3.60         3.52 o                         
   8  11   2         50.96         56.98         3.51 o                         
   9  11   2          0.69          3.58         8.30 o                         
  10  11   2          0.42         -1.28         4.05 o                         
  -9  12   2          2.84          2.30         4.42 o                         
  -8  12   2          9.54          5.41         3.51 o                         
  -7  12   2          1.64          8.40         3.18 o                         
  -6  12   2          0.28          0.87         3.00 o                         
  -5  12   2         23.48         25.19         3.22 o                         
  -4  12   2         76.11         80.31         8.74 o                         
  -3  12   2         25.81         28.84         2.95 o                         
  -2  12   2          0.05          4.30         2.75 o                         
  -1  12   2          0.19          0.31         2.72 o                         
   0  12   2         14.43         13.15         2.82 o                         
   1  12   2         11.49         14.54         3.00 o                         
   2  12   2          8.53         11.51         3.06 o                         
   3  12   2         11.34         11.21         2.62 o                         
   4  12   2          1.98          2.54         3.02 o                         
   5  12   2          0.03          3.46         3.21 o                         
   6  12   2          0.35          3.29         2.67 o                         
   7  12   2          0.11         -0.83         3.72 o                         
   8  12   2          3.13          8.32         4.58 o                         
   9  12   2          5.00          5.27         3.99 o                         
  -8  13   2          0.62         -0.32         3.57 o                         
  -7  13   2          6.86          3.03         3.52 o                         
  -6  13   2          1.04          7.10         3.11 o                         
  -5  13   2         21.10         21.30         3.26 o                         
  -4  13   2          2.94          6.08         3.25 o                         
  -3  13   2          9.76         15.98         3.49 o                         
  -2  13   2          0.30         -1.82         2.94 o                         
  -1  13   2          0.17          3.48         2.97 o                         
   0  13   2          0.84          4.60         2.89 o                         
   1  13   2         29.61         43.05         3.84 o                         
   2  13   2          2.95          8.89         3.13 o                         
   3  13   2         15.61         17.62         2.74 o                         
   4  13   2         22.01         28.50         4.65 o                         
   5  13   2         10.95         11.18         3.54 o                         
   6  13   2          0.04          3.85         3.64 o                         
   7  13   2          2.87         -2.39         4.16 o                         
   8  13   2          7.76         11.99         5.06 o                         
  -7  14   2          5.29          9.15         4.71 o                         
  -6  14   2          4.43          3.01         3.52 o                         
  -5  14   2          8.41          6.88         3.47 o                         
  -4  14   2          1.96          2.39         3.19 o                         
  -3  14   2          0.08          2.84         3.39 o                         
  -2  14   2          3.67          2.38         3.21 o                         
  -1  14   2          0.01          3.75         3.36 o                         
   0  14   2          6.90         11.66         3.25 o                         
   1  14   2          0.77          2.09         3.43 o                         
   2  14   2          0.04          1.53         3.22 o                         
   3  14   2          2.83          8.63         3.53 o                         
   4  14   2          0.13          6.04         3.66 o                         
   5  14   2          9.49          8.44         3.89 o                         
   6  14   2          0.70         -4.17         4.17 o                         
  -5  15   2          0.15          2.50         9.11 o                         
  -4  15   2          1.24          5.63         3.60 o                         
  -3  15   2          0.05         -3.55         3.55 o                         
  -2  15   2          1.11          1.83         3.32 o                         
  -1  15   2          4.12          5.67         3.32 o                         
   0  15   2          7.34         10.85         3.48 o                         
   1  15   2          0.48          3.39         3.49 o                         
   2  15   2          0.03         -2.48         3.79 o                         
   3  15   2          1.13          2.18         3.82 o                         
   4  15   2          2.42          2.44         3.98 o                         
 -15   0   3          1.47          0.27         7.16 o                         
 -13   0   3          0.57          4.83         4.04 o                         
 -11   0   3         86.54         98.55         6.58 o                         
  -9   0   3        110.13        106.80         3.85 o                         
  -7   0   3        619.78        586.32         5.50 o                         
  -5   0   3         25.17         44.23         3.58 o                         
  -3   0   3        402.20        277.65         5.61 o                         
  -1   0   3       4259.38       4916.02       111.86 o                         
   1   0   3       9236.77       9865.69       257.65 o                         
   3   0   3        146.00        186.71        10.16 o                         
   5   0   3        610.77        717.35        12.08 o                         
   7   0   3        147.38        152.00         4.83 o                         
   9   0   3        377.64        373.40        11.44 o                         
  11   0   3          5.49          8.68         3.70 o                         
  13   0   3          0.07          4.77         5.10 o                         
 -15   1   3          1.64         -0.64         6.82 o                         
 -14   1   3          1.60          0.28         3.63 o                         
 -13   1   3          0.34          1.83         3.10 o                         
 -12   1   3          1.74          6.35         2.80 o                         
 -11   1   3         14.35         12.47         2.65 o                         
 -10   1   3          0.01         -2.55         2.55 o                         
  -9   1   3         66.94         74.20         2.63 o                         
  -8   1   3         36.91         37.99         2.52 o                         
  -7   1   3        160.02        165.77         8.06 o                         
  -6   1   3         95.60         97.89         2.74 o                         
  -5   1   3        741.31        739.78         8.63 o                         
  -4   1   3       2279.42       2303.00        11.92 o                         
  -3   1   3        220.87        246.03        16.27 o                         
  -2   1   3        352.35        397.50         4.91 o                         
  -1   1   3       1850.81       1814.22        22.11 o                         
   0   1   3        736.78        824.54        14.21 o                         
   1   1   3        672.70        693.36         7.76 o                         
   2   1   3       2534.48       2599.76        28.03 o                         
   3   1   3        330.72        372.07         4.59 o                         
   4   1   3       4726.27       4824.22        13.19 o                         
   5   1   3        514.17        500.84         4.46 o                         
   6   1   3          3.62          4.68         2.31 o                         
   7   1   3          3.40          6.80         2.42 o                         
   8   1   3          8.67         10.16         2.58 o                         
   9   1   3          0.35          4.10         2.49 o                         
  10   1   3          5.53         12.88         2.55 o                         
  11   1   3          4.33          7.42         2.62 o                         
  12   1   3         19.71         17.56         3.12 o                         
  13   1   3          1.07          3.30         3.50 o                         
  14   1   3         19.33         13.06         3.58 o                         
 -14   2   3          1.01          4.09         3.10 o                         
 -13   2   3          0.03          3.22         3.08 o                         
 -12   2   3          1.79          1.82         3.43 o                         
 -11   2   3         13.76         16.40         3.26 o                         
 -10   2   3        109.17        106.33         2.65 o                         
  -9   2   3          0.34          2.96         2.45 o                         
  -8   2   3        109.35        104.31         3.75 o                         
  -7   2   3         23.94         25.05         2.43 o                         
  -6   2   3         67.76         56.17         2.52 o                         
  -5   2   3          6.30          4.51         2.30 o                         
  -4   2   3       1089.80       1118.50        14.09 o                         
  -3   2   3       1343.51       1300.11        20.75 o                         
  -2   2   3        156.93        167.44         3.82 o                         
  -1   2   3       4657.47       4945.31        83.25 o                         
   0   2   3       2918.82       3176.25        31.82 o                         
   1   2   3         11.74         18.47         5.14 o                         
   2   2   3        525.78        536.34         6.71 o                         
   3   2   3         51.46         56.20         3.00 o                         
   4   2   3        285.90        231.50         3.86 o                         
   5   2   3        446.49        432.89         5.29 o                         
   6   2   3          0.24          0.12         2.38 o                         
   7   2   3          1.74          6.32         2.46 o                         
   8   2   3         20.59         22.31         2.71 o                         
   9   2   3          7.37         13.08         2.47 o                         
  10   2   3         35.37         28.43         2.66 o                         
  11   2   3          8.86         10.83         2.84 o                         
  12   2   3          0.31          3.78         2.84 o                         
  13   2   3          6.10         10.35         3.27 o                         
  14   2   3          7.87          7.16         3.62 o                         
 -14   3   3          2.12          3.12         3.34 o                         
 -13   3   3          0.39          5.89         3.20 o                         
 -12   3   3          2.91          6.23         3.61 o                         
 -11   3   3          0.08          1.70         2.46 o                         
 -10   3   3         58.53         56.60         3.34 o                         
  -9   3   3         17.81         15.57         2.59 o                         
  -8   3   3         30.63         35.49         2.62 o                         
  -7   3   3          4.31          3.88         2.14 o                         
  -6   3   3         20.98         27.02         2.28 o                         
  -5   3   3        673.61        703.81         4.38 o                         
  -4   3   3        363.64        390.02         3.88 o                         
  -3   3   3        712.07        614.68         6.13 o                         
  -2   3   3       2756.19       2863.70        42.76 o                         
  -1   3   3        584.88        525.50         8.29 o                         
   0   3   3        400.24        432.55         4.88 o                         
   1   3   3       1609.52       1650.61        31.61 o                         
   2   3   3        209.93        209.73         8.61 o                         
   3   3   3        607.34        607.05         8.25 o                         
   4   3   3       3256.17       3338.32        57.83 o                         
   5   3   3       1226.44       1253.53        13.72 o                         
   6   3   3        101.15         91.77         2.96 o                         
   7   3   3         43.24         38.95         2.77 o                         
   8   3   3          0.61          3.26         2.59 o                         
   9   3   3         10.93         14.84         2.81 o                         
  10   3   3         53.67         55.80         2.96 o                         
  11   3   3          0.75          3.79         2.82 o                         
  12   3   3         17.80         22.59         3.07 o                         
  13   3   3         13.06         19.14         3.46 o                         
  14   3   3          3.95          4.00         3.63 o                         
 -14   4   3          0.00          2.95         4.96 o                         
 -13   4   3          1.22          4.37         3.09 o                         
 -12   4   3          0.21          1.92         2.94 o                         
 -11   4   3          2.13          6.70         2.77 o                         
 -10   4   3         63.56         72.10         2.83 o                         
  -9   4   3         44.75         47.05         2.75 o                         
  -8   4   3          0.03          5.71         2.90 o                         
  -7   4   3         59.05         54.65         2.62 o                         
  -6   4   3        406.45        413.77         5.28 o                         
  -5   4   3        165.46        180.63         6.42 o                         
  -4   4   3          4.19          6.41         2.29 o                         
  -3   4   3       2068.62       2200.71        46.27 o                         
  -2   4   3         56.65         56.37         3.05 o                         
  -1   4   3        537.09        533.91         4.71 o                         
   0   4   3        338.57        332.02         4.93 o                         
   1   4   3       1265.31       1379.84        15.55 o                         
   2   4   3       2107.41       2055.65        33.31 o                         
   3   4   3        125.96        124.29         3.66 o                         
   4   4   3        934.61        912.31         8.08 o                         
   5   4   3        195.82        210.78         3.76 o                         
   6   4   3        114.73        107.25         3.13 o                         
   7   4   3       2151.32       2074.70        21.75 o                         
   8   4   3         23.65         23.62         2.89 o                         
   9   4   3         93.99         91.37         3.20 o                         
  10   4   3          6.05          6.38         3.25 o                         
  11   4   3          4.36          3.40         2.88 o                         
  12   4   3          0.05         -1.96         3.28 o                         
  13   4   3          1.45          3.55         3.60 o                         
  14   4   3          0.17          0.86         3.82 o                         
 -14   5   3          1.06          4.96         3.55 o                         
 -13   5   3          7.79          7.67         3.29 o                         
 -12   5   3          0.91          3.30         2.99 o                         
 -11   5   3          0.08         -1.45         2.56 o                         
 -10   5   3          2.88          2.81         3.05 o                         
  -9   5   3        147.89        141.85         2.78 o                         
  -8   5   3         17.47         19.38         2.75 o                         
  -7   5   3        127.50        128.56         3.23 o                         
  -6   5   3         30.17         29.38         3.11 o                         
  -5   5   3         27.54         30.39         2.68 o                         
  -4   5   3        176.64        210.09         4.32 o                         
  -3   5   3       2156.86       2002.61        30.68 o                         
  -2   5   3          0.08         -0.12         2.74 o                         
  -1   5   3        658.79        622.88        10.46 o                         
   0   5   3          7.81         10.52         2.79 o                         
   1   5   3         66.84         61.66         2.84 o                         
   2   5   3         99.94         85.80         3.42 o                         
   3   5   3         56.48         46.56         3.08 o                         
   4   5   3         21.77         35.26         3.21 o                         
   5   5   3        158.58        153.79         3.77 o                         
   6   5   3        602.11        565.27         9.56 o                         
   7   5   3        260.50        214.35         3.29 o                         
   8   5   3        176.15        169.28         3.43 o                         
   9   5   3         15.61         23.34         2.51 o                         
  10   5   3          0.98          5.72         3.01 o                         
  11   5   3          4.93          3.27         3.16 o                         
  12   5   3          3.67          5.69         3.00 o                         
  13   5   3          8.91          7.58         3.74 o                         
 -13   6   3          0.34         -0.51         3.49 o                         
 -12   6   3         12.32         16.49         3.21 o                         
 -11   6   3         30.19         27.24         3.95 o                         
 -10   6   3          0.00          0.52         3.55 o                         
  -9   6   3          0.20          2.34         2.36 o                         
  -8   6   3         17.96         18.01         2.48 o                         
  -7   6   3          0.14          1.10         3.30 o                         
  -6   6   3        104.61        107.82         2.88 o                         
  -5   6   3          1.52          3.86         2.62 o                         
  -4   6   3        105.71        107.55         2.93 o                         
  -3   6   3         99.85         92.98         2.88 o                         
  -2   6   3        555.62        559.62         4.89 o                         
  -1   6   3       1970.48       1908.96        24.91 o                         
   0   6   3         28.01         25.90         2.90 o                         
   1   6   3        236.20        210.37         3.68 o                         
   2   6   3         21.08         19.54         2.90 o                         
   3   6   3        147.26        135.31         4.24 o                         
   4   6   3         19.39         29.33         2.92 o                         
   5   6   3         33.67         34.18         3.13 o                         
   6   6   3        127.56        127.08         3.72 o                         
   7   6   3         74.99         69.10         2.89 o                         
   8   6   3         50.53         53.22         2.81 o                         
   9   6   3         16.71         14.33         2.94 o                         
  10   6   3          6.77         11.63         2.77 o                         
  11   6   3          0.03         -3.57         4.60 o                         
  12   6   3          0.01         -0.42         3.64 o                         
  13   6   3          0.56         -0.73         3.84 o                         
 -13   7   3          1.30          4.51         3.19 o                         
 -12   7   3          4.02          6.73         2.91 o                         
 -11   7   3         17.25         15.73         2.96 o                         
 -10   7   3          7.29         10.40         2.80 o                         
  -9   7   3         20.59         24.14         2.80 o                         
  -8   7   3         31.44         35.53         2.79 o                         
  -7   7   3          5.56          6.74         3.10 o                         
  -6   7   3         74.48         72.06         2.75 o                         
  -5   7   3         19.14         17.81         2.62 o                         
  -4   7   3         38.78         41.74         2.74 o                         
  -3   7   3          0.07          5.13         2.50 o                         
  -2   7   3         49.04         41.41         2.60 o                         
  -1   7   3         73.71         79.24         4.20 o                         
   0   7   3          0.24          4.23         2.64 o                         
   1   7   3         21.79         16.63         2.71 o                         
   2   7   3          0.40          5.61         2.78 o                         
   3   7   3          9.68          8.53         2.82 o                         
   4   7   3          0.08          0.03         2.83 o                         
   5   7   3         20.68         19.47         2.94 o                         
   6   7   3        157.35        164.86         3.61 o                         
   7   7   3         53.12         41.34         3.18 o                         
   8   7   3         34.34         31.41         2.94 o                         
   9   7   3          4.44          2.51         3.22 o                         
  10   7   3         43.21         56.30         3.60 o                         
  11   7   3          0.37          8.23         4.34 o                         
  12   7   3          0.02         -3.21         3.95 o                         
  13   7   3          0.32          8.10        11.21 o                         
 -13   8   3          1.80          1.45         5.01 o                         
 -12   8   3          1.63          1.79         3.62 o                         
 -11   8   3          1.91         11.09         3.32 o                         
 -10   8   3          0.09          4.83         3.04 o                         
  -9   8   3          3.34          7.88         2.49 o                         
  -8   8   3          5.67          9.73         2.92 o                         
  -7   8   3          0.43          1.50         2.69 o                         
  -6   8   3          0.17          0.26         2.50 o                         
  -5   8   3         57.41         66.80         3.44 o                         
  -4   8   3          4.32          5.65         2.52 o                         
  -3   8   3         36.60         31.04         2.71 o                         
  -2   8   3        189.41        177.00         3.13 o                         
  -1   8   3        747.87        716.40        10.15 o                         
   0   8   3          3.12          7.41         2.66 o                         
   1   8   3          1.07         -1.10         2.71 o                         
   2   8   3          8.65         15.29         2.88 o                         
   3   8   3          0.57          5.07         2.52 o                         
   4   8   3         28.04         22.37         2.89 o                         
   5   8   3         18.99         13.00         2.95 o                         
   6   8   3          8.05         10.76         2.77 o                         
   7   8   3         51.10         57.19         3.22 o                         
   8   8   3         29.16         34.61         3.33 o                         
   9   8   3         10.61          9.66         3.46 o                         
  10   8   3         18.42         20.55         3.72 o                         
  11   8   3          3.29          2.11         3.94 o                         
  12   8   3          0.00          6.75         4.35 o                         
 -12   9   3          0.61         -3.86         4.86 o                         
 -11   9   3          0.73          6.59         3.69 o                         
 -10   9   3          2.63          7.00         3.23 o                         
  -9   9   3          7.85          7.38         3.12 o                         
  -8   9   3          0.29          4.57         2.73 o                         
  -7   9   3         69.10         72.37         4.02 o                         
  -6   9   3          0.01          2.36         2.71 o                         
  -5   9   3          0.27          0.94         2.57 o                         
  -4   9   3         13.17          7.28         2.70 o                         
  -3   9   3         32.07         24.60         2.59 o                         
  -2   9   3        262.59        245.16         6.25 o                         
  -1   9   3        313.57        289.51         5.84 o                         
   0   9   3        188.89        177.58        10.24 o                         
   1   9   3         42.28         49.50         3.07 o                         
   2   9   3          4.50         10.92         2.47 o                         
   3   9   3        133.48        113.46         8.15 o                         
   4   9   3          2.11          3.97         2.91 o                         
   5   9   3         29.14         20.52         2.98 o                         
   6   9   3         34.23         22.33         3.18 o                         
   7   9   3          1.29         -0.33         3.21 o                         
   8   9   3          9.09         12.03         3.62 o                         
   9   9   3          0.01          3.00         4.49 o                         
  10   9   3          4.80          8.48         4.41 o                         
  11   9   3          0.14         -2.73         3.96 o                         
 -11  10   3          0.06          3.18         3.49 o                         
 -10  10   3          0.20          8.52         4.68 o                         
  -9  10   3          5.23          6.48         2.75 o                         
  -8  10   3          1.06          0.67         3.42 o                         
  -7  10   3          9.73          9.76         2.99 o                         
  -6  10   3          4.64          6.70         2.61 o                         
  -5  10   3          9.32         13.40         2.60 o                         
  -4  10   3          3.37          8.61         2.57 o                         
  -3  10   3         13.52         12.17         2.53 o                         
  -2  10   3          2.64          5.23         2.81 o                         
  -1  10   3          0.72          4.72         2.78 o                         
   0  10   3         18.42         23.65         3.81 o                         
   1  10   3          6.57         12.99         2.93 o                         
   2  10   3         93.37         89.56         3.97 o                         
   3  10   3          2.59          4.31         2.95 o                         
   4  10   3          3.37          1.77         2.61 o                         
   5  10   3          1.25          3.90         2.61 o                         
   6  10   3         19.94         24.96         2.97 o                         
   7  10   3          7.90          7.90         3.05 o                         
   8  10   3          5.40          4.02         5.47 o                         
   9  10   3          1.68          0.01        10.06 o                         
  10  10   3          5.09          0.26         4.71 o                         
  11  10   3          1.85          1.96         5.01 o                         
 -10  11   3          0.05         -0.95         4.67 o                         
  -9  11   3         19.52         23.72         2.98 o                         
  -8  11   3          2.98          3.97         3.34 o                         
  -7  11   3         11.56         10.48         2.80 o                         
  -6  11   3          5.28         12.07         3.63 o                         
  -5  11   3          0.55          2.16         2.78 o                         
  -4  11   3          3.43          3.41         2.91 o                         
  -3  11   3          0.65          4.85         2.64 o                         
  -2  11   3         43.79         47.21         2.76 o                         
  -1  11   3         23.26         20.19         2.88 o                         
   0  11   3         38.57         36.85         2.95 o                         
   1  11   3          0.00          1.77         3.00 o                         
   2  11   3          5.25          5.52         2.92 o                         
   3  11   3          0.06          3.68         2.94 o                         
   4  11   3          0.11          2.90         3.07 o                         
   5  11   3          8.73         10.97         3.23 o                         
   6  11   3          0.58          0.52         3.01 o                         
   7  11   3          0.54          1.27         4.18 o                         
   8  11   3          2.15          5.65         4.39 o                         
   9  11   3          0.62          3.78         7.32 o                         
  10  11   3          1.22          5.16         5.13 o                         
  -9  12   3          2.30          1.81         3.69 o                         
  -8  12   3          0.38          4.35         3.95 o                         
  -7  12   3          0.45          1.19         2.76 o                         
  -6  12   3          0.31         -0.29         2.87 o                         
  -5  12   3          1.58          0.80         2.99 o                         
  -4  12   3          7.54          9.85         3.26 o                         
  -3  12   3          2.59          6.21         2.72 o                         
  -2  12   3          4.50          6.45         2.75 o                         
  -1  12   3          6.11          5.86         2.87 o                         
   0  12   3         22.71         31.71         3.01 o                         
   1  12   3          0.14         -0.25         2.94 o                         
   2  12   3         37.44         45.06         3.28 o                         
   3  12   3         30.98         26.51         3.80 o                         
   4  12   3          2.73          1.17         2.73 o                         
   5  12   3          0.64          8.14         3.44 o                         
   6  12   3         27.66         33.94         3.01 o                         
   7  12   3          4.11          7.36         4.49 o                         
   8  12   3         15.14         14.03         3.98 o                         
   9  12   3          4.43          2.45         5.00 o                         
  -8  13   3          7.39          7.02         4.93 o                         
  -7  13   3          0.96          1.49         3.22 o                         
  -6  13   3          5.01         10.53         3.30 o                         
  -5  13   3          4.75          6.88         3.12 o                         
  -4  13   3          2.92          5.36         3.07 o                         
  -3  13   3          0.09          0.69         3.37 o                         
  -2  13   3         27.38         29.19         3.70 o                         
  -1  13   3          0.04          7.76         3.05 o                         
   0  13   3          0.01          5.69         3.06 o                         
   1  13   3          1.86          4.34         3.25 o                         
   2  13   3         31.79         34.28         3.53 o                         
   3  13   3          0.43          4.33         3.29 o                         
   4  13   3         33.77         37.55         4.19 o                         
   5  13   3         12.70         16.09         3.68 o                         
   6  13   3          9.84         14.49         3.85 o                         
   7  13   3          0.36          5.52         4.73 o                         
   8  13   3         29.80         21.77         6.21 o                         
  -7  14   3          0.22         -4.32         6.82 o                         
  -6  14   3          7.29          5.99         3.55 o                         
  -5  14   3          0.05          0.60         3.37 o                         
  -4  14   3          3.02          3.48         3.28 o                         
  -3  14   3          0.07          4.04         3.26 o                         
  -2  14   3          0.01          4.92         3.07 o                         
  -1  14   3          4.79          7.73         3.22 o                         
   0  14   3          0.01          4.07         3.22 o                         
   1  14   3          2.77          3.55         3.44 o                         
   2  14   3          0.53          3.26         3.47 o                         
   3  14   3          0.08          3.82         3.46 o                         
   4  14   3          8.66          4.22         3.82 o                         
   5  14   3          5.77          5.11         4.20 o                         
   6  14   3          4.49          2.94         3.91 o                         
  -5  15   3          0.73         -6.75         6.89 o                         
  -4  15   3          0.05         -0.26         3.45 o                         
  -3  15   3          0.41          1.75         3.38 o                         
  -2  15   3          0.02          4.60         3.60 o                         
  -1  15   3          5.36          7.83         3.28 o                         
   0  15   3          1.64          2.27         3.36 o                         
   1  15   3          0.66          1.00         3.77 o                         
   2  15   3          0.35          4.08         3.69 o                         
   3  15   3          0.86          4.53         3.89 o                         
   4  15   3          1.41          5.30         4.18 o                         
 -14   0   4          0.81         -1.16         4.70 o                         
 -12   0   4          9.68         14.64         3.97 o                         
 -10   0   4          7.79         11.01         3.98 o                         
  -8   0   4        634.43        610.37         7.36 o                         
  -6   0   4          2.18          0.76         3.51 o                         
  -4   0   4       1140.15       1216.88        17.99 o                         
  -2   0   4       1878.22       1978.01        28.69 o                         
   0   0   4        112.00         96.94         6.61 o                         
   2   0   4        480.27        553.64        11.95 o                         
   4   0   4        597.41        513.93        12.46 o                         
   6   0   4         51.84         66.10         4.15 o                         
   8   0   4         42.12         45.47         4.83 o                         
  10   0   4         29.12         31.26         3.99 o                         
  12   0   4         27.86         24.73         5.54 o                         
  14   0   4          2.07         -2.40         6.95 o                         
 -15   1   4          3.98         -6.55         7.09 o                         
 -14   1   4          0.10          8.07         3.24 o                         
 -13   1   4          2.42          2.39         3.06 o                         
 -12   1   4          0.31          2.00         2.86 o                         
 -11   1   4          1.60          7.70         2.66 o                         
 -10   1   4          3.86          4.70         2.51 o                         
  -9   1   4          0.07          3.96         2.12 o                         
  -8   1   4        134.44        140.38         3.22 o                         
  -7   1   4        176.99        178.93         2.69 o                         
  -6   1   4        403.34        377.30         3.46 o                         
  -5   1   4        162.15        160.51         3.14 o                         
  -4   1   4         15.97         28.02         2.74 o                         
  -3   1   4       3139.40       3111.77        29.27 o                         
  -2   1   4       6262.53       6635.24        66.24 o                         
  -1   1   4      41287.99      44850.70       711.31 o                         
   0   1   4       5413.17       5803.85        31.86 o                         
   1   1   4       2508.69       2652.32        38.13 o                         
   2   1   4        371.81        376.14         5.93 o                         
   3   1   4          3.81         10.49         3.04 o                         
   4   1   4        231.18        286.10         3.95 o                         
   5   1   4         24.23         30.56         2.63 o                         
   6   1   4         44.50         45.68         2.53 o                         
   7   1   4        278.59        288.29         3.78 o                         
   8   1   4          2.32          3.40         3.03 o                         
   9   1   4         70.01         56.78         2.70 o                         
  10   1   4         24.39         20.10         2.71 o                         
  11   1   4         11.34         12.04         2.81 o                         
  12   1   4          1.15          0.93         2.79 o                         
  13   1   4          1.95          6.72         3.50 o                         
  14   1   4          8.23          2.92         3.55 o                         
 -14   2   4          0.34          7.81         3.30 o                         
 -13   2   4          0.15          8.90         3.00 o                         
 -12   2   4          0.81         -2.60         2.82 o                         
 -11   2   4          0.83          4.20         2.71 o                         
 -10   2   4        120.18        112.24         4.74 o                         
  -9   2   4         68.19         73.21         3.63 o                         
  -8   2   4        525.16        520.16         3.75 o                         
  -7   2   4          9.98          4.46         3.06 o                         
  -6   2   4        164.99        140.22         2.44 o                         
  -5   2   4        967.02        952.37        11.42 o                         
  -4   2   4        917.39        961.40        13.06 o                         
  -3   2   4          5.54          4.69         2.46 o                         
  -2   2   4        453.45        468.96         5.16 o                         
  -1   2   4       1680.51       1601.43        18.38 o                         
   0   2   4       2647.60       2753.61        62.45 o                         
   1   2   4         80.41         76.34         4.37 o                         
   2   2   4        777.49        720.93        11.63 o                         
   3   2   4        479.82        447.19         4.83 o                         
   4   2   4       1526.94       1389.35        23.38 o                         
   5   2   4          1.27          4.33         2.67 o                         
   6   2   4          3.43          7.02         2.59 o                         
   7   2   4          1.08          1.98         2.62 o                         
   8   2   4        169.19        176.47         3.12 o                         
   9   2   4         26.01         31.04         3.27 o                         
  10   2   4         23.60         28.02         2.81 o                         
  11   2   4          9.12         13.81         2.76 o                         
  12   2   4          9.84          4.45         3.00 o                         
  13   2   4          9.84         12.19         3.17 o                         
  14   2   4          0.75          7.03         3.65 o                         
 -14   3   4          0.34          3.93         3.06 o                         
 -13   3   4          3.95          7.78         3.12 o                         
 -12   3   4          1.50          4.37         2.59 o                         
 -11   3   4         30.76         36.96         2.88 o                         
 -10   3   4          1.11          4.43         2.32 o                         
  -9   3   4        153.02        150.04         4.69 o                         
  -8   3   4        210.08        221.57         2.89 o                         
  -7   3   4         74.77         78.61         2.61 o                         
  -6   3   4        684.71        634.51         6.01 o                         
  -5   3   4        107.63        101.45         3.29 o                         
  -4   3   4        153.74        180.65         3.34 o                         
  -3   3   4        394.50        452.50         8.85 o                         
  -2   3   4       2043.70       1982.52        14.01 o                         
  -1   3   4          3.75          4.74         4.29 o                         
   0   3   4          0.28          6.11         3.56 o                         
   1   3   4        937.04        984.14        23.77 o                         
   2   3   4        243.64        210.60         4.80 o                         
   3   3   4        867.81        938.93         8.88 o                         
   4   3   4        290.76        275.63         3.87 o                         
   5   3   4         95.51         85.20         3.15 o                         
   6   3   4         86.93         90.37         2.94 o                         
   7   3   4        895.27        889.75         9.81 o                         
   8   3   4         31.72         29.83         2.81 o                         
   9   3   4         15.85         21.37         2.86 o                         
  10   3   4         24.02         24.86         3.33 o                         
  11   3   4          2.55          8.23         3.06 o                         
  12   3   4          1.75         -1.94         3.24 o                         
  13   3   4          1.46          6.05         3.39 o                         
  14   3   4          0.02          3.60         3.60 o                         
 -14   4   4         14.59         11.42         3.50 o                         
 -13   4   4          1.85          3.35         4.43 o                         
 -12   4   4         10.22          7.86         2.89 o                         
 -11   4   4          1.80         -1.82         2.72 o                         
 -10   4   4          0.65          1.09         3.25 o                         
  -9   4   4        269.68        275.52         4.19 o                         
  -8   4   4         26.22         18.28         2.57 o                         
  -7   4   4          0.08         -0.70         2.19 o                         
  -6   4   4         15.27         16.39         2.49 o                         
  -5   4   4         81.46         81.01         2.67 o                         
  -4   4   4         98.85         96.68         2.97 o                         
  -3   4   4         32.11         37.81         3.45 o                         
  -2   4   4        293.08        324.25         4.41 o                         
  -1   4   4       1204.58       1072.44         9.57 o                         
   0   4   4        817.28        837.29        21.89 o                         
   1   4   4        435.78        415.52         4.97 o                         
   2   4   4        232.06        228.66         4.83 o                         
   3   4   4        292.98        295.19         4.76 o                         
   4   4   4         92.32         91.33         4.86 o                         
   5   4   4        355.35        327.65         3.63 o                         
   6   4   4          1.54          3.02         2.89 o                         
   7   4   4        178.50        178.21         3.40 o                         
   8   4   4         20.99         26.16         2.95 o                         
   9   4   4         45.44         53.96         4.15 o                         
  10   4   4          0.02         -0.46         2.78 o                         
  11   4   4         15.50         19.08         3.17 o                         
  12   4   4          2.85          5.55         3.19 o                         
  13   4   4         10.38         11.12         3.75 o                         
 -14   5   4          1.93         -0.95         3.26 o                         
 -13   5   4          3.83          6.01         3.19 o                         
 -12   5   4          5.30         10.34         2.99 o                         
 -11   5   4          0.13         -0.63         2.62 o                         
 -10   5   4         16.38         18.71         2.55 o                         
  -9   5   4          3.22          3.76         2.75 o                         
  -8   5   4         37.79         37.68         2.75 o                         
  -7   5   4         20.87         18.38         2.35 o                         
  -6   5   4        415.65        422.12         6.76 o                         
  -5   5   4        142.29        157.57         2.95 o                         
  -4   5   4         28.63         46.41         3.22 o                         
  -3   5   4        429.16        408.25        10.70 o                         
  -2   5   4        699.60        692.83         6.26 o                         
  -1   5   4         91.36         87.49         2.86 o                         
   0   5   4        149.32        147.70         3.44 o                         
   1   5   4        100.12        110.67         3.18 o                         
   2   5   4       1146.98       1151.57        24.01 o                         
   3   5   4         35.66         32.63         3.43 o                         
   4   5   4        162.11        150.16         4.15 o                         
   5   5   4         89.00         90.28         3.14 o                         
   6   5   4       1771.09       1768.63        19.41 o                         
   7   5   4         62.25         63.65         3.21 o                         
   8   5   4         66.17         53.14         2.75 o                         
   9   5   4         38.10         37.94         2.68 o                         
  10   5   4          0.65          4.21         3.16 o                         
  11   5   4          5.67         10.74         3.90 o                         
  12   5   4         17.98         18.94         3.56 o                         
  13   5   4          1.45          8.88         3.78 o                         
 -13   6   4          2.64          4.63         3.68 o                         
 -12   6   4          1.09          0.25         3.07 o                         
 -11   6   4          3.23         13.23         3.40 o                         
 -10   6   4          5.00          7.21         3.41 o                         
  -9   6   4         19.86         23.68         2.69 o                         
  -8   6   4          0.91          1.36         2.38 o                         
  -7   6   4        279.59        282.55         4.14 o                         
  -6   6   4         19.52         18.86         2.32 o                         
  -5   6   4          0.16          3.53         3.05 o                         
  -4   6   4        514.27        483.54        13.18 o                         
  -3   6   4         69.20         65.48         2.72 o                         
  -2   6   4        880.12        910.83        12.63 o                         
  -1   6   4        645.19        578.14         8.30 o                         
   0   6   4         15.73         11.04         2.51 o                         
   1   6   4          1.94          5.30         2.61 o                         
   2   6   4        119.63        121.15         3.41 o                         
   3   6   4          0.96         20.46        11.27 o                         
   4   6   4        130.33        121.97         8.14 o                         
   5   6   4        159.95        150.39         4.13 o                         
   6   6   4         85.98         81.70         3.11 o                         
   7   6   4          9.01         15.35         3.17 o                         
   8   6   4         33.94         28.97         2.81 o                         
   9   6   4          5.26          5.95         3.11 o                         
  10   6   4         10.30          5.56         3.34 o                         
  11   6   4          1.04          2.73         4.27 o                         
  12   6   4          0.10          4.73         3.71 o                         
  13   6   4          0.27          5.82         4.62 o                         
 -13   7   4          0.93          4.00         3.48 o                         
 -12   7   4          0.53          2.99         3.33 o                         
 -11   7   4         33.74         40.15         3.55 o                         
 -10   7   4          6.61          8.30         2.82 o                         
  -9   7   4         24.82         26.81         2.77 o                         
  -8   7   4          0.90          4.74         2.62 o                         
  -7   7   4        152.79        146.94         3.02 o                         
  -6   7   4         19.26         24.47         2.98 o                         
  -5   7   4          9.64         10.47         2.52 o                         
  -4   7   4         15.69         20.00         2.59 o                         
  -3   7   4        233.54        229.00         4.43 o                         
  -2   7   4        137.40        124.79         3.00 o                         
  -1   7   4         77.11         72.58         2.83 o                         
   0   7   4         58.89         54.05         2.97 o                         
   1   7   4        217.31        219.71         3.59 o                         
   2   7   4         89.05         95.23         3.20 o                         
   3   7   4          2.04          4.15         3.01 o                         
   4   7   4          0.07         -1.41         3.24 o                         
   5   7   4          5.17         12.71         3.53 o                         
   6   7   4          3.04          7.15         3.60 o                         
   7   7   4         93.30         98.61         3.34 o                         
   8   7   4          1.69          5.76         2.80 o                         
   9   7   4          0.22         -0.63         3.43 o                         
  10   7   4          4.44          9.72         3.56 o                         
  11   7   4          0.77          0.43         3.73 o                         
  12   7   4          4.02          4.98         4.18 o                         
 -12   8   4          8.63          5.26         3.63 o                         
 -11   8   4          0.22          5.02         3.18 o                         
 -10   8   4          2.18          3.75         2.87 o                         
  -9   8   4          1.25          0.16         3.64 o                         
  -8   8   4         36.13         47.28         4.13 o                         
  -7   8   4        130.67        137.08         8.76 o                         
  -6   8   4         76.31         82.17         6.57 o                         
  -5   8   4         14.58         16.18         2.51 o                         
  -4   8   4         92.73         91.06         3.26 o                         
  -3   8   4         85.41         73.98         3.02 o                         
  -2   8   4        309.89        294.84         3.49 o                         
  -1   8   4         10.46          7.19         2.74 o                         
   0   8   4          0.63          1.11         2.78 o                         
   1   8   4          9.79          9.66         2.51 o                         
   2   8   4          0.24          2.44         2.91 o                         
   3   8   4         35.31         30.17         2.34 o                         
   4   8   4        123.27        121.69         3.95 o                         
   5   8   4        109.05        107.10         6.58 o                         
   6   8   4          1.36          1.75         3.60 o                         
   7   8   4          0.22          7.12         4.93 o                         
   8   8   4          0.98          9.44         4.15 o                         
   9   8   4         11.41         19.23         3.95 o                         
  10   8   4          3.47          4.05         4.25 o                         
  11   8   4          2.24         -3.75         3.75 o                         
  12   8   4          0.64          2.23         7.16 o                         
 -12   9   4          2.28          7.91         3.82 o                         
 -11   9   4          0.14          2.42         3.34 o                         
 -10   9   4          2.09          4.73         3.12 o                         
  -9   9   4          0.03          2.77         2.68 o                         
  -8   9   4         26.30         24.48         3.01 o                         
  -7   9   4         55.83         56.87         4.00 o                         
  -6   9   4          0.17          4.26         2.64 o                         
  -5   9   4         14.17         20.52         2.57 o                         
  -4   9   4          4.55          4.95         2.66 o                         
  -3   9   4         26.30         25.31         2.79 o                         
  -2   9   4        642.30        627.70        15.43 o                         
  -1   9   4        220.84        208.04         3.98 o                         
   0   9   4        750.01        691.96        19.74 o                         
   1   9   4         91.79        103.62         5.26 o                         
   2   9   4         23.41         19.33         2.90 o                         
   3   9   4          2.91         -1.39         2.93 o                         
   4   9   4         19.89         16.89         3.10 o                         
   5   9   4          5.81         12.34         4.79 o                         
   6   9   4         37.57         35.46         3.29 o                         
   7   9   4          5.52         10.48         3.94 o                         
   8   9   4         25.75         24.04         7.05 o                         
   9   9   4         34.34         31.56         4.46 o                         
  10   9   4          2.06          4.92         4.49 o                         
  11   9   4          0.05         -0.32         5.43 o                         
 -11  10   4          0.11          0.86         3.55 o                         
 -10  10   4          0.60          3.08         3.27 o                         
  -9  10   4          8.71         14.38         3.06 o                         
  -8  10   4          0.92          1.05         2.27 o                         
  -7  10   4          8.24          9.85         3.12 o                         
  -6  10   4          0.21          4.96         2.48 o                         
  -5  10   4         13.24         12.68         2.70 o                         
  -4  10   4          1.51          0.85         3.84 o                         
  -3  10   4         18.64         19.40         2.68 o                         
  -2  10   4        168.34        169.10         7.75 o                         
  -1  10   4         20.27         16.50         2.54 o                         
   0  10   4         95.06         95.20         4.48 o                         
   1  10   4        404.21        386.44        13.83 o                         
   2  10   4          8.73          6.12         2.60 o                         
   3  10   4         14.80         15.91         2.95 o                         
   4  10   4         15.32         17.30         3.14 o                         
   5  10   4          1.25         -0.51         2.94 o                         
   6  10   4          2.78          5.65         3.89 o                         
   7  10   4         14.14         28.03         8.81 o                         
   8  10   4          0.09         -2.74         4.96 o                         
   9  10   4          0.33         -1.13         4.55 o                         
  10  10   4          9.58         15.94         5.27 o                         
  11  10   4          0.15          5.94         7.16 o                         
 -10  11   4          4.52          3.96         3.10 o                         
  -9  11   4          0.20          6.87         3.19 o                         
  -8  11   4          2.89          4.12         3.02 o                         
  -7  11   4         24.48         23.22         3.00 o                         
  -6  11   4          1.63          5.07         2.84 o                         
  -5  11   4         30.69         30.23         2.77 o                         
  -4  11   4          3.67          3.99         2.62 o                         
  -3  11   4         16.06         13.90         2.60 o                         
  -2  11   4          1.79          6.09         3.06 o                         
  -1  11   4         51.89         49.58         3.02 o                         
   0  11   4         22.00         22.76         2.89 o                         
   1  11   4        230.10        208.28         9.58 o                         
   2  11   4          7.53         11.69         3.07 o                         
   3  11   4          1.25          4.21         3.13 o                         
   4  11   4          0.81          4.05         3.33 o                         
   5  11   4         10.17         19.89         5.01 o                         
   6  11   4          1.77         -2.48         3.38 o                         
   7  11   4          2.88          6.89         4.25 o                         
   8  11   4          3.02         -0.57         4.70 o                         
   9  11   4          0.08          6.89         4.73 o                         
  10  11   4          0.36          1.59         5.81 o                         
  -9  12   4          0.01          2.01         3.47 o                         
  -8  12   4          6.10          7.71         3.30 o                         
  -7  12   4          0.40          3.08         4.29 o                         
  -6  12   4          2.32          6.59         3.24 o                         
  -5  12   4         18.95         18.79         2.89 o                         
  -4  12   4         13.51         14.81         2.80 o                         
  -3  12   4         22.64         24.04         2.85 o                         
  -2  12   4          8.60         10.42         2.88 o                         
  -1  12   4          0.29          3.74         2.94 o                         
   0  12   4         21.70         20.73         2.90 o                         
   1  12   4         27.99         28.74         2.64 o                         
   2  12   4          3.75          4.70         3.13 o                         
   3  12   4          0.08          4.44         3.25 o                         
   4  12   4          6.90         10.60         2.95 o                         
   5  12   4          1.57         -0.14         3.87 o                         
   6  12   4          0.01         -0.86         4.41 o                         
   7  12   4          6.72          4.94         4.53 o                         
   8  12   4         21.24         16.71         4.89 o                         
   9  12   4          0.02         -0.42         5.06 o                         
  -8  13   4          0.04          0.06         3.79 o                         
  -7  13   4          0.00          1.07         4.01 o                         
  -6  13   4          0.14          1.32         6.20 o                         
  -5  13   4          3.25          5.95         3.02 o                         
  -4  13   4         15.57         16.37         4.89 o                         
  -3  13   4         12.11          6.89         3.32 o                         
  -2  13   4          6.73          3.13         3.33 o                         
  -1  13   4          1.43          0.20         2.96 o                         
   0  13   4          5.66          1.98         2.95 o                         
   1  13   4         36.63         29.43         3.46 o                         
   2  13   4          0.04          0.78         2.82 o                         
   3  13   4          0.42          6.51         3.40 o                         
   4  13   4          1.53          2.38         3.52 o                         
   5  13   4         15.10         13.79         3.91 o                         
   6  13   4          0.91          3.92         4.68 o                         
   7  13   4          7.27          3.86         4.11 o                         
  -6  14   4          2.34          6.51         4.11 o                         
  -5  14   4         10.44         10.03         3.45 o                         
  -4  14   4          2.87          4.64         3.34 o                         
  -3  14   4          0.89          9.40         3.12 o                         
  -2  14   4          6.22          5.16         3.27 o                         
  -1  14   4          0.84          1.21         3.08 o                         
   0  14   4          0.10          3.11         3.25 o                         
   1  14   4          0.85          3.17         3.35 o                         
   2  14   4          1.06          0.89         3.40 o                         
   3  14   4         15.06         19.12         3.75 o                         
   4  14   4         15.36         14.12         4.21 o                         
   5  14   4         11.21          4.39         4.92 o                         
   6  14   4          0.05          1.61         5.04 o                         
  -4  15   4          0.14          0.94         3.44 o                         
  -3  15   4          0.01          1.48         3.38 o                         
  -2  15   4          0.03          2.21         3.56 o                         
  -1  15   4          7.51          2.18         3.82 o                         
   0  15   4          1.13         -1.37         3.47 o                         
   1  15   4          0.09          2.63         3.54 o                         
   2  15   4          0.08         -0.97         3.85 o                         
   3  15   4          2.50          8.31         4.03 o                         
 -13   0   5          1.38          8.33         5.37 o                         
 -11   0   5        118.08        106.45         3.66 o                         
  -9   0   5        127.58        135.30         4.86 o                         
  -7   0   5          0.13         -2.90         4.52 o                         
  -5   0   5         58.78         50.26         3.56 o                         
  -3   0   5       3524.24       3777.83        84.08 o                         
  -1   0   5      62155.53      65223.88      2312.84 o                         
   1   0   5       8178.79       8365.10        24.27 o                         
   3   0   5         24.72         20.25         5.54 o                         
   5   0   5        721.63        756.28         8.10 o                         
   7   0   5          0.36          3.85         3.63 o                         
   9   0   5        133.09        109.44         3.94 o                         
  11   0   5          4.57          6.83         4.00 o                         
  13   0   5          5.12         10.57         4.41 o                         
 -14   1   5          0.36         -2.26         3.31 o                         
 -13   1   5          0.61          4.60         3.75 o                         
 -12   1   5          6.48          6.97         6.09 o                         
 -11   1   5          1.57          3.18         2.65 o                         
 -10   1   5         15.17         10.53         2.57 o                         
  -9   1   5         19.37         22.92         2.52 o                         
  -8   1   5         71.92         70.20         2.69 o                         
  -7   1   5          5.76          8.09         2.55 o                         
  -6   1   5        668.63        607.65         7.70 o                         
  -5   1   5          8.84          5.93         2.38 o                         
  -4   1   5        129.71        183.76         3.15 o                         
  -3   1   5        468.56        472.43         3.85 o                         
  -2   1   5        457.17        525.33         4.62 o                         
  -1   1   5       3173.36       3304.94        21.39 o                         
   0   1   5        223.75        239.52         5.55 o                         
   1   1   5        128.48        108.35         4.22 o                         
   2   1   5        255.22        213.38         4.10 o                         
   3   1   5        164.18        173.08         3.53 o                         
   4   1   5         22.91         18.99         2.86 o                         
   5   1   5          0.07         -0.83         2.61 o                         
   6   1   5        592.76        567.97         6.35 o                         
   7   1   5          5.06          4.84         2.37 o                         
   8   1   5         42.40         29.02         2.57 o                         
   9   1   5         10.29         14.49         2.81 o                         
  10   1   5         18.62         17.80         2.78 o                         
  11   1   5          0.00         -0.09         3.10 o                         
  12   1   5         16.09         13.01         3.07 o                         
  13   1   5          0.37         -0.07         3.43 o                         
  14   1   5          5.42         -4.12         4.12 o                         
 -14   2   5          0.34         -0.40         3.35 o                         
 -13   2   5          3.38          5.95         3.01 o                         
 -12   2   5         16.21         18.40         3.74 o                         
 -11   2   5         32.85         28.22         2.43 o                         
 -10   2   5         15.90         11.45         2.65 o                         
  -9   2   5        355.08        362.12         8.42 o                         
  -8   2   5         30.28         35.95         2.51 o                         
  -7   2   5        136.06        141.17         2.86 o                         
  -6   2   5          1.14          5.37         2.35 o                         
  -5   2   5        164.07        159.81         2.76 o                         
  -4   2   5        441.22        374.84         4.20 o                         
  -3   2   5        487.65        508.56         4.19 o                         
  -2   2   5        110.71        103.63         3.32 o                         
  -1   2   5       1974.50       1995.13        22.82 o                         
   0   2   5        323.72        338.55         6.52 o                         
   1   2   5        486.49        465.99         6.53 o                         
   2   2   5         66.38         53.75         3.64 o                         
   3   2   5        465.27        483.29         6.00 o                         
   4   2   5       1050.03        976.93        10.64 o                         
   5   2   5        166.28        159.31         3.30 o                         
   6   2   5        516.91        492.59         5.25 o                         
   7   2   5          4.14          3.69         2.44 o                         
   8   2   5         36.96         32.23         2.84 o                         
   9   2   5          1.23          6.62         2.74 o                         
  10   2   5          6.38         10.79         2.83 o                         
  11   2   5         10.94         17.55         2.72 o                         
  12   2   5          0.64          2.18         3.08 o                         
  13   2   5          0.90          5.34         3.51 o                         
  14   2   5          1.35          6.21         6.65 o                         
 -14   3   5          0.23          0.49         3.45 o                         
 -13   3   5          1.12          3.79         3.72 o                         
 -12   3   5          0.51          2.24         2.96 o                         
 -11   3   5         20.21         24.75         3.03 o                         
 -10   3   5         68.65         67.32         3.28 o                         
  -9   3   5         25.48         23.96         2.67 o                         
  -8   3   5         24.81         24.81         2.23 o                         
  -7   3   5         20.47         18.49         2.25 o                         
  -6   3   5         11.66         19.02         2.40 o                         
  -5   3   5          1.65          4.49         2.49 o                         
  -4   3   5         20.36         20.12         2.70 o                         
  -3   3   5       1200.19       1157.05        14.99 o                         
  -2   3   5       1650.98       1720.29        46.33 o                         
  -1   3   5       1306.69       1184.48        19.34 o                         
   0   3   5         82.94         87.78         3.66 o                         
   1   3   5        235.95        286.45         4.73 o                         
   2   3   5          3.26          0.30         3.13 o                         
   3   3   5        332.07        317.76         4.89 o                         
   4   3   5        315.98        323.97         4.43 o                         
   5   3   5          0.00          3.49         2.78 o                         
   6   3   5        315.64        312.27         3.75 o                         
   7   3   5        187.25        192.37         3.46 o                         
   8   3   5        159.33        141.64         3.57 o                         
   9   3   5         16.56         28.39         2.87 o                         
  10   3   5         21.82         27.87         3.56 o                         
  11   3   5          2.97          7.61         4.29 o                         
  12   3   5          2.86          5.90         3.45 o                         
  13   3   5         12.54         15.44         3.49 o                         
 -14   4   5          0.29          2.63         3.14 o                         
 -13   4   5          0.12          3.25         3.14 o                         
 -12   4   5         19.33         20.37         3.02 o                         
 -11   4   5         12.81         10.23         2.82 o                         
 -10   4   5         11.40         17.97         2.73 o                         
  -9   4   5        482.54        479.31         5.73 o                         
  -8   4   5        113.66        127.70         2.61 o                         
  -7   4   5          1.97          1.48         2.48 o                         
  -6   4   5        108.57        117.94         2.59 o                         
  -5   4   5         97.33        112.75         2.60 o                         
  -4   4   5       1575.04       1453.35        22.86 o                         
  -3   4   5        416.52        458.47         7.88 o                         
  -2   4   5        493.88        523.32         9.05 o                         
  -1   4   5          1.11          4.57         2.56 o                         
   0   4   5         63.62         61.66         3.08 o                         
   1   4   5       2597.84       2893.29        58.32 o                         
   2   4   5        145.41        180.46         7.97 o                         
   3   4   5          0.20          4.05         3.52 o                         
   4   4   5         70.64         57.11         3.04 o                         
   5   4   5         28.00         26.23         5.60 o                         
   6   4   5        155.35        161.40         3.70 o                         
   7   4   5        569.14        592.17         5.62 o                         
   8   4   5          4.45          5.61         2.89 o                         
   9   4   5         11.09          9.05         2.93 o                         
  10   4   5          0.09          2.85         2.99 o                         
  11   4   5          0.34         -0.92         3.73 o                         
  12   4   5          0.24          1.21         3.36 o                         
  13   4   5          0.00          2.56         3.68 o                         
 -14   5   5          1.22          3.97         4.27 o                         
 -13   5   5          0.64          6.73         3.24 o                         
 -12   5   5          0.00          6.74         3.11 o                         
 -11   5   5          3.71         10.41         3.30 o                         
 -10   5   5          1.17          3.46         2.40 o                         
  -9   5   5          2.26         -0.57         2.63 o                         
  -8   5   5        268.46        272.07         4.30 o                         
  -7   5   5         38.78         43.73         2.52 o                         
  -6   5   5        260.85        250.67         5.06 o                         
  -5   5   5          2.52          4.97         2.41 o                         
  -4   5   5          4.00         -1.96         2.46 o                         
  -3   5   5         84.28         90.15         2.95 o                         
  -2   5   5         83.74         98.43         5.04 o                         
  -1   5   5        540.69        479.08         7.99 o                         
   0   5   5       1373.09       1454.04        24.61 o                         
   1   5   5         17.81         26.31         3.13 o                         
   2   5   5        450.75        392.30         4.50 o                         
   3   5   5         92.07         88.13         8.51 o                         
   4   5   5         97.99        106.47         3.89 o                         
   5   5   5         28.35         27.06         5.91 o                         
   6   5   5        238.53        240.91         4.61 o                         
   7   5   5        112.74        109.65         3.55 o                         
   8   5   5          2.55          1.86         3.15 o                         
   9   5   5          1.37          4.37         3.07 o                         
  10   5   5         11.25         10.17         4.17 o                         
  11   5   5          0.64          0.23         4.11 o                         
  12   5   5          6.12          9.66         3.63 o                         
  13   5   5          0.01          3.49         4.07 o                         
 -13   6   5          0.17          5.44         5.42 o                         
 -12   6   5          0.02          2.34         3.24 o                         
 -11   6   5          1.04          6.45         2.57 o                         
 -10   6   5          7.86          9.04         2.51 o                         
  -9   6   5         18.34         17.30         2.74 o                         
  -8   6   5        104.55        115.94         2.99 o                         
  -7   6   5          2.39          1.81         2.57 o                         
  -6   6   5         14.17         16.75         2.24 o                         
  -5   6   5         10.43         11.79         2.23 o                         
  -4   6   5        547.03        555.27         5.37 o                         
  -3   6   5        159.34        152.65         3.57 o                         
  -2   6   5          8.27          8.86         3.74 o                         
  -1   6   5         43.32         42.90         2.77 o                         
   0   6   5          0.02          0.58         3.27 o                         
   1   6   5        131.98        128.75         3.75 o                         
   2   6   5          3.87          1.02         3.18 o                         
   3   6   5          8.80         16.28         3.61 o                         
   4   6   5         13.88         12.62         3.52 o                         
   5   6   5        210.44        208.76         3.71 o                         
   6   6   5         14.64         22.29         3.53 o                         
   7   6   5          3.10          9.79         2.97 o                         
   8   6   5          7.46          6.07         3.67 o                         
   9   6   5         72.26         73.81         3.82 o                         
  10   6   5          0.55          1.23         3.41 o                         
  11   6   5          0.73          2.18         3.74 o                         
  12   6   5          1.00          6.43         4.03 o                         
  13   6   5          2.87          3.84         9.10 o                         
 -13   7   5          1.50          0.52         3.44 o                         
 -12   7   5          0.02          0.80         3.23 o                         
 -11   7   5         28.32         37.80         3.09 o                         
 -10   7   5          2.49          9.72         2.85 o                         
  -9   7   5         27.59         25.52         2.95 o                         
  -8   7   5         31.22         32.26         2.42 o                         
  -7   7   5         89.15         79.87         2.86 o                         
  -6   7   5        148.03        154.41         2.91 o                         
  -5   7   5         22.90         28.58         2.33 o                         
  -4   7   5          1.74          0.14         2.91 o                         
  -3   7   5          8.35         13.28         2.57 o                         
  -2   7   5         32.41         35.46         2.76 o                         
  -1   7   5         33.47         31.11         2.62 o                         
   0   7   5         12.44         10.27         2.89 o                         
   1   7   5        174.69        170.86         5.19 o                         
   2   7   5        325.12        323.14         9.20 o                         
   3   7   5         16.66         15.97         3.02 o                         
   4   7   5         85.91         85.17         6.48 o                         
   5   7   5        174.51        162.72         4.32 o                         
   6   7   5          0.11          3.29         5.84 o                         
   7   7   5          0.05          1.65         3.65 o                         
   8   7   5          1.55         -2.06         3.84 o                         
   9   7   5         76.58         71.52         4.12 o                         
  10   7   5          5.24          6.38         4.19 o                         
  11   7   5          0.06          9.65         4.63 o                         
  12   7   5          0.65         -6.95         6.95 o                         
 -12   8   5          4.09          6.71         3.36 o                         
 -11   8   5          0.21          1.16         3.23 o                         
 -10   8   5          5.44          9.50         2.86 o                         
  -9   8   5          2.91          1.95         2.77 o                         
  -8   8   5          0.23         -0.90         2.62 o                         
  -7   8   5          5.49          4.88         2.92 o                         
  -6   8   5          0.07          0.57         2.61 o                         
  -5   8   5          0.00         -3.12         3.12 o                         
  -4   8   5         37.39         37.24         2.86 o                         
  -3   8   5          0.07          4.41         2.49 o                         
  -2   8   5        437.69        438.06         6.03 o                         
  -1   8   5         60.92         50.26         2.84 o                         
   0   8   5         36.13         39.46         2.82 o                         
   1   8   5        142.22        144.11         3.40 o                         
   2   8   5          1.64          0.75         2.90 o                         
   3   8   5         22.38         18.29         2.87 o                         
   4   8   5          1.31          4.63         3.54 o                         
   5   8   5          4.40          1.65         3.62 o                         
   6   8   5          2.69          4.36         2.96 o                         
   7   8   5          1.24          3.42         7.56 o                         
   8   8   5         10.16         14.62        10.26 o                         
   9   8   5         42.15         38.51         5.87 o                         
  10   8   5         16.72         18.27         4.37 o                         
  11   8   5         14.77          8.83         4.73 o                         
 -12   9   5          4.92          8.77         4.00 o                         
 -11   9   5          1.42          3.51         3.34 o                         
 -10   9   5          2.67          8.92         3.03 o                         
  -9   9   5          3.78          9.62         4.00 o                         
  -8   9   5          5.09          9.85         3.02 o                         
  -7   9   5          0.00         -1.99         2.33 o                         
  -6   9   5         97.77        103.86         5.16 o                         
  -5   9   5          7.56          3.73         2.98 o                         
  -4   9   5         69.06         74.32         2.72 o                         
  -3   9   5         47.40         43.65         2.67 o                         
  -2   9   5        143.33        146.20         4.86 o                         
  -1   9   5          0.02          0.15         2.76 o                         
   0   9   5        544.08        520.11         8.88 o                         
   1   9   5          7.94          4.54         2.87 o                         
   2   9   5        121.12        101.13         3.32 o                         
   3   9   5          9.20         16.87         3.43 o                         
   4   9   5          8.18          8.93         3.67 o                         
   5   9   5          4.91          2.21         3.03 o                         
   6   9   5          4.37          7.73         3.82 o                         
   7   9   5          7.94          5.13         3.91 o                         
   8   9   5         12.66         15.52         3.63 o                         
   9   9   5          0.02          0.35         4.32 o                         
  10   9   5         10.11         13.06         4.61 o                         
  11   9   5          0.09          4.66        10.40 o                         
 -11  10   5          0.38          5.12         2.99 o                         
 -10  10   5          0.02          4.76         3.24 o                         
  -9  10   5          0.17          2.27         2.70 o                         
  -8  10   5          2.68          4.63         3.35 o                         
  -7  10   5          0.30         -2.21         2.69 o                         
  -6  10   5          6.92          5.55         2.74 o                         
  -5  10   5          4.41          7.07         3.26 o                         
  -4  10   5          0.83          3.88         2.64 o                         
  -3  10   5         38.11         35.04         2.80 o                         
  -2  10   5          7.81         11.47         2.84 o                         
  -1  10   5         44.29         47.71         2.79 o                         
   0  10   5          1.38          6.56         2.84 o                         
   1  10   5          0.03         -2.83         2.98 o                         
   2  10   5          3.01          2.10         2.93 o                         
   3  10   5          8.99         11.63         3.11 o                         
   4  10   5          0.01          1.87         3.06 o                         
   5  10   5         30.64         33.43         4.05 o                         
   6  10   5          6.80          7.86         3.94 o                         
   7  10   5          1.22          6.84         4.15 o                         
   8  10   5          0.65          7.29         4.25 o                         
   9  10   5          0.01          8.71         4.44 o                         
  10  10   5          2.92         16.49         4.77 o                         
 -10  11   5          1.53          1.22         5.12 o                         
  -9  11   5         42.17         43.77         8.77 o                         
  -8  11   5          2.65          1.93         2.94 o                         
  -7  11   5          0.00          8.38         2.72 o                         
  -6  11   5          1.24          4.40         3.43 o                         
  -5  11   5         20.01         26.81         3.20 o                         
  -4  11   5          2.38          4.71         2.63 o                         
  -3  11   5         10.42          6.38         2.88 o                         
  -2  11   5          0.06         -2.34         2.90 o                         
  -1  11   5          5.94         10.51         3.31 o                         
   0  11   5          9.39         12.63         2.81 o                         
   1  11   5          0.95         10.32         2.85 o                         
   2  11   5          0.40         -0.70         3.01 o                         
   3  11   5          0.08          2.27         3.17 o                         
   4  11   5          1.73          1.98         3.53 o                         
   5  11   5          0.68          8.72         4.03 o                         
   6  11   5          2.78          7.07         4.15 o                         
   7  11   5         25.99         29.98         4.42 o                         
   8  11   5          0.00         -0.17         3.17 o                         
   9  11   5          0.80          5.08         4.89 o                         
  -9  12   5          1.29          1.93         3.43 o                         
  -8  12   5          0.21          4.70         3.19 o                         
  -7  12   5          0.00          0.71         2.91 o                         
  -6  12   5          2.91         -0.14         3.63 o                         
  -5  12   5          0.02          3.89         3.34 o                         
  -4  12   5          8.18          5.31         3.02 o                         
  -3  12   5          8.08          7.21         3.51 o                         
  -2  12   5          3.43          7.28         2.90 o                         
  -1  12   5         32.68         27.61         2.93 o                         
   0  12   5          4.73         14.93         2.93 o                         
   1  12   5         12.30         13.96         3.41 o                         
   2  12   5         14.16         26.12         3.35 o                         
   3  12   5         43.75         45.03         3.81 o                         
   4  12   5          2.96          2.75         3.82 o                         
   5  12   5          0.03         -1.18         3.65 o                         
   6  12   5          1.03          0.81         4.39 o                         
   7  12   5          3.02         -2.78         4.75 o                         
   8  12   5         12.99         16.57         4.94 o                         
  -8  13   5          4.64          5.73         3.40 o                         
  -7  13   5          2.79          5.62         3.32 o                         
  -6  13   5          2.32          0.08         3.13 o                         
  -5  13   5          0.10         -0.35         3.56 o                         
  -4  13   5          9.22         12.40         3.42 o                         
  -3  13   5          0.56          0.49         2.94 o                         
  -2  13   5          0.10          1.84         2.92 o                         
  -1  13   5          0.41         -2.89         2.89 o                         
   0  13   5          5.93         11.55         3.15 o                         
   1  13   5          0.21          4.70         3.27 o                         
   2  13   5         14.74          9.43         3.39 o                         
   3  13   5          0.96          6.53         3.86 o                         
   4  13   5         17.42         17.82         5.13 o                         
   5  13   5          0.00          4.44         4.56 o                         
   6  13   5          8.98         14.79         4.77 o                         
   7  13   5          0.20          3.67         5.70 o                         
  -6  14   5          0.14          0.91         3.46 o                         
  -5  14   5          0.47          3.54         3.99 o                         
  -4  14   5          0.38          4.67         3.70 o                         
  -3  14   5          4.40          3.05         3.59 o                         
  -2  14   5          0.00          0.02         3.59 o                         
  -1  14   5          9.53         10.81         3.20 o                         
   0  14   5          0.01         -2.00         3.57 o                         
   1  14   5          0.28         -3.13         3.50 o                         
   2  14   5          0.11         -0.16         4.08 o                         
   3  14   5          0.01          3.09         3.15 o                         
   4  14   5          1.32          4.33         4.73 o                         
   5  14   5          2.70         10.29         4.96 o                         
  -4  15   5          0.03          0.37         4.04 o                         
  -3  15   5          0.91          5.23         3.96 o                         
  -2  15   5          1.28          5.20         4.90 o                         
  -1  15   5          0.04          2.80         4.27 o                         
   0  15   5          0.08          4.19         4.39 o                         
   1  15   5          0.78          4.27         5.38 o                         
   2  15   5          0.60          0.08         3.94 o                         
   3  15   5          0.42          3.09         4.28 o                         
 -14   0   6          0.02          5.11         6.85 o                         
 -12   0   6          0.48          9.47         3.23 o                         
 -10   0   6          7.95         10.75         6.82 o                         
  -8   0   6          4.28          4.25         3.31 o                         
  -6   0   6       1245.31       1205.68        43.07 o                         
  -4   0   6        505.97        416.09         5.15 o                         
  -2   0   6          2.85          9.89         3.26 o                         
   0   0   6       2356.77       2420.06        33.45 o                         
   2   0   6        541.04        481.29         6.82 o                         
   4   0   6       2060.81       2165.61        71.39 o                         
   6   0   6        336.90        320.15        10.60 o                         
   8   0   6        122.14        105.92         5.47 o                         
  10   0   6          0.15          3.53         3.51 o                         
  12   0   6          3.49          5.00         4.42 o                         
 -14   1   6          1.03         -0.54         3.35 o                         
 -13   1   6          0.00         -2.67         2.67 o                         
 -12   1   6          1.17          5.37         2.82 o                         
 -11   1   6          1.79          7.72         2.39 o                         
 -10   1   6          2.61          6.76         2.71 o                         
  -9   1   6        236.62        235.76         5.30 o                         
  -8   1   6         19.39         23.85         2.89 o                         
  -7   1   6         34.52         36.64         2.93 o                         
  -6   1   6         92.05         95.23         3.24 o                         
  -5   1   6        283.76        295.42         3.13 o                         
  -4   1   6        545.84        566.84         5.36 o                         
  -3   1   6        231.16        248.88         3.36 o                         
  -2   1   6       2019.97       2120.12        20.50 o                         
  -1   1   6        458.43        506.74         4.65 o                         
   0   1   6         32.24         27.27         3.43 o                         
   1   1   6        709.01        577.94         5.19 o                         
   2   1   6         10.42         12.24         3.02 o                         
   3   1   6         49.07         39.05         3.06 o                         
   4   1   6          2.76          5.48         2.74 o                         
   5   1   6        496.14        512.07         5.81 o                         
   6   1   6         39.31         35.76         2.67 o                         
   7   1   6          0.62          2.76         2.49 o                         
   8   1   6        146.43        130.23         3.22 o                         
   9   1   6         47.85         49.44         3.31 o                         
  10   1   6          5.46          9.14         2.84 o                         
  11   1   6         21.31         21.89         2.98 o                         
  12   1   6          4.91          7.18         3.19 o                         
  13   1   6         30.06         30.55         3.85 o                         
 -14   2   6          0.17          5.42         3.37 o                         
 -13   2   6          4.66          1.52         2.72 o                         
 -12   2   6          0.78         -0.47         2.88 o                         
 -11   2   6          4.37          8.28         2.75 o                         
 -10   2   6         66.85         67.30         2.82 o                         
  -9   2   6         10.01          6.34         2.71 o                         
  -8   2   6          3.89          8.75         2.40 o                         
  -7   2   6        519.14        507.79         5.15 o                         
  -6   2   6        782.02        782.90        11.17 o                         
  -5   2   6        166.75        163.70         3.45 o                         
  -4   2   6          8.16         18.01         2.64 o                         
  -3   2   6       1340.74       1430.64        15.41 o                         
  -2   2   6        479.03        464.76         4.72 o                         
  -1   2   6        152.56        135.68         3.53 o                         
   0   2   6        255.23        266.81         4.28 o                         
   1   2   6        815.25        757.95         5.74 o                         
   2   2   6         88.58         79.24         3.45 o                         
   3   2   6       1096.40       1070.40        26.91 o                         
   4   2   6          5.26          7.02         3.05 o                         
   5   2   6        131.10        144.10         3.63 o                         
   6   2   6          1.35          5.45         2.63 o                         
   7   2   6        109.43        105.76         3.00 o                         
   8   2   6         57.34         61.57         2.97 o                         
   9   2   6          7.33         10.77         2.94 o                         
  10   2   6          2.17          4.74         3.49 o                         
  11   2   6          0.00          1.23         3.88 o                         
  12   2   6          0.07          5.77         3.10 o                         
  13   2   6          0.48          0.73         3.57 o                         
 -14   3   6          1.47          5.26         3.48 o                         
 -13   3   6          0.14          2.16         3.22 o                         
 -12   3   6         24.14         19.02         2.66 o                         
 -11   3   6          9.05          9.52         2.56 o                         
 -10   3   6         89.14         97.35         2.95 o                         
  -9   3   6         49.91         48.37         2.46 o                         
  -8   3   6          0.20          3.33         2.43 o                         
  -7   3   6         92.60         89.96         2.84 o                         
  -6   3   6          0.03         12.98         8.55 o                         
  -5   3   6         88.46         88.15         2.67 o                         
  -4   3   6       4426.47       4362.26        96.03 o                         
  -3   3   6         76.01         69.30         2.91 o                         
  -2   3   6        150.80        133.69         4.07 o                         
  -1   3   6         22.95         29.50         3.58 o                         
   0   3   6          1.00          7.84         3.21 o                         
   1   3   6       1802.28       1732.97        38.72 o                         
   2   3   6         37.04         37.32         3.97 o                         
   3   3   6         26.67         27.94         3.11 o                         
   4   3   6        156.46        152.21         3.95 o                         
   5   3   6        121.91        128.94         3.35 o                         
   6   3   6        182.60        157.15         3.39 o                         
   7   3   6         76.73         74.41         3.08 o                         
   8   3   6         61.54         60.38         3.11 o                         
   9   3   6         18.22         16.02         2.98 o                         
  10   3   6          0.60         -2.20         2.92 o                         
  11   3   6         11.22         10.93         3.13 o                         
  12   3   6          3.59          3.73         3.35 o                         
  13   3   6         10.79          7.34         3.73 o                         
 -14   4   6          0.92          2.88         3.55 o                         
 -13   4   6          0.09          7.35         3.37 o                         
 -12   4   6          0.61          5.91         2.98 o                         
 -11   4   6          0.96          2.97         4.95 o                         
 -10   4   6         30.95         33.65         3.24 o                         
  -9   4   6         71.09         59.79         2.82 o                         
  -8   4   6          3.25         -0.90         2.52 o                         
  -7   4   6        273.70        255.62         5.43 o                         
  -6   4   6         11.37         12.62         2.67 o                         
  -5   4   6          3.72          8.95         2.42 o                         
  -4   4   6         78.83         87.26         2.87 o                         
  -3   4   6         71.06         69.83         2.98 o                         
  -2   4   6          8.88         14.10         2.93 o                         
  -1   4   6       1047.96       1006.62        13.88 o                         
   0   4   6       1297.83       1305.04        21.44 o                         
   1   4   6       1049.04        955.51        19.56 o                         
   2   4   6        142.62        171.90         6.89 o                         
   3   4   6        246.27        269.63         4.51 o                         
   4   4   6         30.60         27.05         2.97 o                         
   5   4   6         10.38         13.37         3.53 o                         
   6   4   6        231.20        236.59         4.27 o                         
   7   4   6          6.80          9.15         2.98 o                         
   8   4   6          2.66          3.78         2.93 o                         
   9   4   6          3.42          7.32         3.02 o                         
  10   4   6         14.58         11.94         3.23 o                         
  11   4   6          1.74          6.23         4.14 o                         
  12   4   6         12.72         11.48         3.69 o                         
  13   4   6          0.01          4.11         3.81 o                         
 -14   5   6          0.50          2.77         3.73 o                         
 -13   5   6          0.25         -1.58         3.55 o                         
 -12   5   6          6.35          7.36         2.74 o                         
 -11   5   6          3.19          4.01         2.88 o                         
 -10   5   6          0.46          6.32         2.85 o                         
  -9   5   6         36.02         41.18         3.75 o                         
  -8   5   6         96.27         95.34         3.73 o                         
  -7   5   6         59.66         61.05         2.64 o                         
  -6   5   6         22.67         26.16         2.56 o                         
  -5   5   6         34.65         31.29         2.57 o                         
  -4   5   6        189.24        177.68         3.75 o                         
  -3   5   6         18.83         23.73         2.43 o                         
  -2   5   6         30.01         26.86         2.80 o                         
  -1   5   6        478.54        436.45         4.36 o                         
   0   5   6       2296.27       2282.72        16.39 o                         
   1   5   6         16.27         10.94         2.96 o                         
   2   5   6        597.36        618.05        10.77 o                         
   3   5   6         10.74          8.48         3.61 o                         
   4   5   6        111.49        111.23         3.96 o                         
   5   5   6          1.19          4.30         3.79 o                         
   6   5   6        290.36        295.67         4.56 o                         
   7   5   6          0.08          9.34         3.60 o                         
   8   5   6        132.60        148.49         9.12 o                         
   9   5   6          0.63          0.25         3.16 o                         
  10   5   6          1.58          4.24         3.36 o                         
  11   5   6          9.46          9.80         3.16 o                         
  12   5   6          6.17          2.70         3.93 o                         
  13   5   6          0.36         -0.91         4.30 o                         
 -13   6   6          4.20          4.69         3.29 o                         
 -12   6   6         28.34         24.95         3.99 o                         
 -11   6   6          3.50          7.79         2.69 o                         
 -10   6   6         33.35         27.52         2.91 o                         
  -9   6   6         33.84         28.23         4.64 o                         
  -8   6   6        138.81        142.76         2.97 o                         
  -7   6   6        172.55        177.31         4.54 o                         
  -6   6   6         51.51         50.01         3.02 o                         
  -5   6   6         13.59         13.69         2.56 o                         
  -4   6   6          1.74          7.91         2.61 o                         
  -3   6   6         23.26         21.93         2.57 o                         
  -2   6   6         26.44         25.31         2.73 o                         
  -1   6   6         31.62         33.48         2.79 o                         
   0   6   6          0.94          2.31         2.82 o                         
   1   6   6        430.40        415.38         5.54 o                         
   2   6   6         85.38         86.42         6.85 o                         
   3   6   6         53.62         57.80         3.78 o                         
   4   6   6        107.50        107.51         7.93 o                         
   5   6   6          0.58          5.13         4.05 o                         
   6   6   6          2.02          5.49         3.55 o                         
   7   6   6         67.65         72.54         3.91 o                         
   8   6   6         30.47         24.40         3.75 o                         
   9   6   6          2.04          6.28         5.30 o                         
  10   6   6          7.23          8.01         6.24 o                         
  11   6   6          0.34          4.60         4.40 o                         
  12   6   6          0.08         -3.24         6.62 o                         
 -13   7   6          3.69         -0.20         3.50 o                         
 -12   7   6          1.42          0.43         3.74 o                         
 -11   7   6          8.12          4.09         3.04 o                         
 -10   7   6          0.74          2.25         2.55 o                         
  -9   7   6          3.63         10.57         2.73 o                         
  -8   7   6          4.19          7.71         3.21 o                         
  -7   7   6          5.02          5.74         2.60 o                         
  -6   7   6          0.99          3.05         2.22 o                         
  -5   7   6         24.87         18.78         2.57 o                         
  -4   7   6         24.31         23.51         2.74 o                         
  -3   7   6         91.60         82.76         2.89 o                         
  -2   7   6        514.79        521.93         7.13 o                         
  -1   7   6        414.94        400.99         6.53 o                         
   0   7   6        175.18        169.93         3.36 o                         
   1   7   6        157.96        154.81         3.51 o                         
   2   7   6        221.75        213.46         4.98 o                         
   3   7   6         75.44         88.39         6.11 o                         
   4   7   6         88.79         78.84         9.25 o                         
   5   7   6          0.07          0.72         6.68 o                         
   6   7   6         13.03         18.59         3.70 o                         
   7   7   6         11.78         13.02         6.08 o                         
   8   7   6         35.66         39.30         4.15 o                         
   9   7   6          5.18          1.88         3.98 o                         
  10   7   6          0.66         10.89         4.30 o                         
  11   7   6          2.85          9.59         4.54 o                         
  12   7   6          1.82          5.87         6.82 o                         
 -12   8   6          2.48          6.31         3.50 o                         
 -11   8   6          0.05          1.25         3.08 o                         
 -10   8   6          3.17          1.72         2.91 o                         
  -9   8   6          0.61          2.50         5.16 o                         
  -8   8   6         13.46         14.41         2.80 o                         
  -7   8   6         33.37         35.40         3.64 o                         
  -6   8   6         26.07         30.86         2.53 o                         
  -5   8   6         58.53         56.04         3.15 o                         
  -4   8   6         91.05         89.63         2.86 o                         
  -3   8   6         58.93         51.05         2.85 o                         
  -2   8   6         99.70        102.60         3.82 o                         
  -1   8   6         24.06         24.75         3.38 o                         
   0   8   6          8.37          9.62         3.29 o                         
   1   8   6          1.31          1.57         2.19 o                         
   2   8   6          7.64          7.79         3.14 o                         
   3   8   6          0.65         -0.93         3.52 o                         
   4   8   6         36.03         24.56         3.65 o                         
   5   8   6          0.01          3.24         3.55 o                         
   6   8   6          0.16         -3.58         3.58 o                         
   7   8   6         18.84         15.37         3.18 o                         
   8   8   6         23.51         22.61         4.08 o                         
   9   8   6          0.10         -0.60         3.45 o                         
  10   8   6         16.61         16.90         4.58 o                         
  11   8   6          1.24         -1.98         4.73 o                         
 -12   9   6          7.08          3.04         3.67 o                         
 -11   9   6          1.61          0.75         2.89 o                         
 -10   9   6          4.28          4.09         3.01 o                         
  -9   9   6          2.49          5.86         2.84 o                         
  -8   9   6         25.75         27.60         2.49 o                         
  -7   9   6          2.78          3.61         2.62 o                         
  -6   9   6         46.29         45.94         2.78 o                         
  -5   9   6         42.43         47.30         2.72 o                         
  -4   9   6         16.66         24.35         2.58 o                         
  -3   9   6          0.67          4.11         2.96 o                         
  -2   9   6         95.84         89.86         3.39 o                         
  -1   9   6          1.19          0.12         3.80 o                         
   0   9   6        299.41        284.81         7.88 o                         
   1   9   6          0.67         -1.09         3.32 o                         
   2   9   6         15.39         21.83         3.18 o                         
   3   9   6        119.00        125.28        12.02 o                         
   4   9   6         52.99         54.23        12.05 o                         
   5   9   6         15.12         24.33         6.95 o                         
   6   9   6         16.36         17.49         3.91 o                         
   7   9   6          0.61          5.20         3.96 o                         
   8   9   6          3.77          6.06         4.22 o                         
   9   9   6         13.85          3.70         4.49 o                         
  10   9   6          1.30         -3.26         3.88 o                         
  11   9   6          2.54         -0.38         4.82 o                         
 -11  10   6          0.04          3.88         3.19 o                         
 -10  10   6         10.40          9.72         3.22 o                         
  -9  10   6          4.75          7.05         2.96 o                         
  -8  10   6         10.90          5.96         2.84 o                         
  -7  10   6         10.75         13.55         2.43 o                         
  -6  10   6          4.23         11.92         3.17 o                         
  -5  10   6         29.77         24.59         2.76 o                         
  -4  10   6         79.35         98.07         7.66 o                         
  -3  10   6         23.29         23.40         3.34 o                         
  -2  10   6         51.59         56.49         3.38 o                         
  -1  10   6          9.43         11.27         3.09 o                         
   0  10   6          8.53          6.53         3.38 o                         
   1  10   6          1.26         -0.56         3.28 o                         
   2  10   6          8.38         10.19         3.10 o                         
   3  10   6          5.39          7.10         3.39 o                         
   4  10   6          2.46          3.97         5.74 o                         
   5  10   6         18.69         15.04         3.98 o                         
   6  10   6          0.10          1.27         3.98 o                         
   7  10   6          8.93         15.74         3.57 o                         
   8  10   6          0.35          0.24         3.78 o                         
   9  10   6          0.07          5.63        11.38 o                         
  10  10   6          3.03         12.53         5.01 o                         
 -10  11   6          0.00          5.37         3.56 o                         
  -9  11   6          0.01          2.52         3.14 o                         
  -8  11   6          1.62          3.09         3.95 o                         
  -7  11   6          4.95          2.67         3.10 o                         
  -6  11   6          1.25          3.45         2.82 o                         
  -5  11   6         81.80         78.93         4.66 o                         
  -4  11   6          9.86         15.15         3.21 o                         
  -3  11   6          1.03          4.67         3.13 o                         
  -2  11   6         11.92         20.45         3.31 o                         
  -1  11   6         28.05         27.88         3.49 o                         
   0  11   6          0.24          0.74         2.89 o                         
   1  11   6         20.76         14.06         3.46 o                         
   2  11   6          0.88          1.25         3.18 o                         
   3  11   6         17.75         19.81         3.61 o                         
   4  11   6          0.58         -3.41         5.74 o                         
   5  11   6          0.77          5.62         4.35 o                         
   6  11   6          3.53          5.78         3.46 o                         
   7  11   6          0.00         -0.88         8.10 o                         
   8  11   6          0.29          4.35         6.41 o                         
   9  11   6          0.11         -2.65         5.06 o                         
  -9  12   6          0.65          2.38         3.40 o                         
  -8  12   6          0.26         -0.84         3.17 o                         
  -7  12   6          7.56          7.46         3.07 o                         
  -6  12   6          1.40          2.19         2.99 o                         
  -5  12   6          1.56          6.23         3.61 o                         
  -4  12   6          0.20          3.42         3.07 o                         
  -3  12   6         22.40         21.56         4.42 o                         
  -2  12   6          0.26          3.10         3.24 o                         
  -1  12   6          1.28          0.64         2.90 o                         
   0  12   6          9.50         11.76         3.93 o                         
   1  12   6          0.58         -1.19         3.51 o                         
   2  12   6         21.95         20.80         4.43 o                         
   3  12   6         12.50         10.20         3.73 o                         
   4  12   6          0.10          5.03         4.17 o                         
   5  12   6          4.09         11.28         4.36 o                         
   6  12   6          2.39          6.77         4.43 o                         
   7  12   6          3.02         14.30         5.77 o                         
   8  12   6         10.73          6.51         5.16 o                         
  -8  13   6          0.27          9.91         3.74 o                         
  -7  13   6          0.71         -0.91         3.29 o                         
  -6  13   6          2.41          6.74         3.28 o                         
  -5  13   6          1.27         -1.51         3.22 o                         
  -4  13   6          7.13          4.53         3.02 o                         
  -3  13   6          1.17          0.43         3.44 o                         
  -2  13   6         12.48         17.07         3.50 o                         
  -1  13   6          0.91          6.82         3.19 o                         
   0  13   6          0.74          7.92         3.44 o                         
   1  13   6         22.71         18.05         3.45 o                         
   2  13   6          2.32          4.07         3.50 o                         
   3  13   6         35.88         28.84         4.15 o                         
   4  13   6          9.00         20.39         4.60 o                         
   5  13   6          3.13         11.13         8.30 o                         
   6  13   6          2.43         12.47         4.80 o                         
   7  13   6         13.14          6.59         5.11 o                         
  -6  14   6          0.34          4.18         3.45 o                         
  -5  14   6          2.90          2.19         3.33 o                         
  -4  14   6          0.36          7.55         3.42 o                         
  -3  14   6          2.65          3.71         3.52 o                         
  -2  14   6          0.61         -1.67         3.27 o                         
  -1  14   6          7.46          6.08         3.46 o                         
   0  14   6          5.27          6.86         3.54 o                         
   1  14   6          0.02          3.20         3.62 o                         
   2  14   6          1.73          6.18         3.70 o                         
   3  14   6         15.42         11.40         4.72 o                         
   4  14   6          1.22         -1.69         4.77 o                         
   5  14   6          9.83         11.24         4.09 o                         
  -3  15   6          0.71          2.12         3.60 o                         
  -2  15   6          0.31          4.97         3.54 o                         
  -1  15   6          4.55          6.23         3.65 o                         
   0  15   6          0.03         -1.81         3.74 o                         
   1  15   6          0.67          2.24         4.04 o                         
   2  15   6          0.17          4.56         3.26 o                         
 -13   0   7          1.60          4.92         4.32 o                         
 -11   0   7         17.35         18.31         3.84 o                         
  -9   0   7        187.46        167.21         3.71 o                         
  -7   0   7       1960.91       1910.51        15.22 o                         
  -5   0   7        534.84        542.13         5.84 o                         
  -3   0   7        518.83        591.59         7.70 o                         
  -1   0   7       4726.64       4809.24        22.99 o                         
   1   0   7        749.10        737.58        10.80 o                         
   3   0   7       3577.76       3380.58        85.87 o                         
   5   0   7         27.95         29.14         4.06 o                         
   7   0   7         39.25         36.65         3.81 o                         
   9   0   7          5.17          3.58         4.30 o                         
  11   0   7          0.45          6.65         4.35 o                         
  13   0   7          6.03          7.90         4.80 o                         
 -14   1   7          2.70          7.72         4.69 o                         
 -13   1   7          0.39          1.37         3.11 o                         
 -12   1   7         15.52         18.70         2.59 o                         
 -11   1   7          3.96          5.72         2.32 o                         
 -10   1   7         11.81          8.21         2.29 o                         
  -9   1   7          2.93          1.74         3.04 o                         
  -8   1   7          0.59          3.67         3.99 o                         
  -7   1   7         53.90         47.17         2.62 o                         
  -6   1   7        200.09        182.00         3.68 o                         
  -5   1   7         40.70         45.21         2.38 o                         
  -4   1   7       1948.12       1817.33        14.02 o                         
  -3   1   7        115.26        110.46         2.94 o                         
  -2   1   7        190.78        189.51         3.38 o                         
  -1   1   7       1560.15       1575.55        11.60 o                         
   0   1   7          5.82          7.71         2.94 o                         
   1   1   7        356.82        348.03         6.97 o                         
   2   1   7          0.12          0.73         2.93 o                         
   3   1   7         96.02        101.31         3.50 o                         
   4   1   7        735.83        733.71         5.05 o                         
   5   1   7          0.54          1.28         2.74 o                         
   6   1   7        171.00        189.87         3.69 o                         
   7   1   7         21.70         17.19         2.87 o                         
   8   1   7          9.14          5.33         2.65 o                         
   9   1   7          0.36          1.40         2.89 o                         
  10   1   7          2.17          0.65         3.08 o                         
  11   1   7          1.54          4.53         2.98 o                         
  12   1   7          6.42          4.90         3.17 o                         
  13   1   7         14.39         10.54         3.68 o                         
 -14   2   7          0.11          1.45         3.50 o                         
 -13   2   7          0.69         -2.72         2.72 o                         
 -12   2   7          1.63          7.55         3.26 o                         
 -11   2   7          8.59         17.95         2.77 o                         
 -10   2   7         45.55         46.12         4.27 o                         
  -9   2   7         20.16         21.79         2.62 o                         
  -8   2   7         15.65         13.66         3.28 o                         
  -7   2   7        135.14        125.24         6.05 o                         
  -6   2   7        363.49        340.05         3.87 o                         
  -5   2   7        105.21        110.36         2.70 o                         
  -4   2   7          1.36         14.04         8.81 o                         
  -3   2   7        114.93        129.51         3.04 o                         
  -2   2   7       2330.57       2276.20        16.99 o                         
  -1   2   7         10.33         10.78         2.60 o                         
   0   2   7         63.71         66.83         3.19 o                         
   1   2   7        435.55        434.74         7.27 o                         
   2   2   7        467.29        460.32         4.71 o                         
   3   2   7       1018.03        979.68         6.07 o                         
   4   2   7        256.82        256.46         3.85 o                         
   5   2   7         32.70         34.35         2.93 o                         
   6   2   7          1.56          1.93         2.77 o                         
   7   2   7          9.44         13.50         2.86 o                         
   8   2   7         18.52         15.88         2.83 o                         
   9   2   7          0.87          3.47         2.70 o                         
  10   2   7          1.78          3.43         3.57 o                         
  11   2   7          0.06          3.86         3.25 o                         
  12   2   7          0.66          3.54         3.33 o                         
  13   2   7          3.30          4.44         3.88 o                         
 -14   3   7          6.91          6.95         3.20 o                         
 -13   3   7          0.01          1.86         3.52 o                         
 -12   3   7          4.56          5.86         3.01 o                         
 -11   3   7         17.24         20.30         3.27 o                         
 -10   3   7          4.45          4.24         2.45 o                         
  -9   3   7         79.53         82.00         4.03 o                         
  -8   3   7          1.75          1.57         2.47 o                         
  -7   3   7        119.49        111.57         4.53 o                         
  -6   3   7         28.30         23.50         2.30 o                         
  -5   3   7        207.57        207.61         3.90 o                         
  -4   3   7       1128.11       1172.26         9.90 o                         
  -3   3   7        112.31        102.50         3.18 o                         
  -2   3   7         74.02         89.88         2.84 o                         
  -1   3   7        847.04        855.52         4.97 o                         
   0   3   7         98.51        105.43         3.40 o                         
   1   3   7       2765.38       2707.57        62.58 o                         
   2   3   7         81.52         81.57         3.68 o                         
   3   3   7          0.29          3.15         4.73 o                         
   4   3   7          1.00          4.35         3.35 o                         
   5   3   7          2.44          5.32         2.91 o                         
   6   3   7        200.95        186.59         3.63 o                         
   7   3   7          2.51          5.73         2.83 o                         
   8   3   7          5.10          7.85         2.80 o                         
   9   3   7          9.04          6.92         3.48 o                         
  10   3   7          5.96         10.21         3.05 o                         
  11   3   7          6.24          9.98         4.06 o                         
  12   3   7          0.32         -0.30         3.43 o                         
  13   3   7          0.92          0.54         3.79 o                         
 -14   4   7          0.03          3.82         3.60 o                         
 -13   4   7          0.16          3.17         3.24 o                         
 -12   4   7          0.28         -0.91         2.63 o                         
 -11   4   7          2.87          0.82         2.88 o                         
 -10   4   7         41.66         38.97         2.60 o                         
  -9   4   7        139.54        140.26         4.34 o                         
  -8   4   7         18.39         18.69         2.60 o                         
  -7   4   7         17.77         23.52         2.52 o                         
  -6   4   7        125.03        117.95         3.74 o                         
  -5   4   7          2.18          6.66         2.17 o                         
  -4   4   7         93.55         88.47         4.71 o                         
  -3   4   7        243.28        235.65         3.41 o                         
  -2   4   7       1932.02       1806.85        29.10 o                         
  -1   4   7         67.71         63.78         3.06 o                         
   0   4   7         52.99         57.54         3.21 o                         
   1   4   7        539.70        585.32         5.18 o                         
   2   4   7         70.11         89.62         4.04 o                         
   3   4   7          0.88          5.72         4.66 o                         
   4   4   7          2.00          4.29         3.46 o                         
   5   4   7        283.51        282.18         4.60 o                         
   6   4   7        156.32        152.82         3.62 o                         
   7   4   7          1.33         -0.57         3.18 o                         
   8   4   7          0.48         -3.17         3.17 o                         
   9   4   7          0.01         -1.17         3.22 o                         
  10   4   7          0.15          3.65         3.20 o                         
  11   4   7          8.95         11.67         3.56 o                         
  12   4   7          5.25          7.76         3.97 o                         
  13   4   7          0.00          2.65         4.05 o                         
 -14   5   7          4.07         -4.02         4.52 o                         
 -13   5   7          1.47          4.90         3.53 o                         
 -12   5   7          0.84         -3.25         3.58 o                         
 -11   5   7          0.16          2.56         2.88 o                         
 -10   5   7          0.39          1.18         2.76 o                         
  -9   5   7         36.21         48.77         2.79 o                         
  -8   5   7        106.12         99.79         2.87 o                         
  -7   5   7        117.61        126.90         3.35 o                         
  -6   5   7          0.36          5.87         2.28 o                         
  -5   5   7        358.59        348.08         6.96 o                         
  -4   5   7         37.22         32.44         2.61 o                         
  -3   5   7        289.46        295.06         7.78 o                         
  -2   5   7        287.16        255.62         3.17 o                         
  -1   5   7        547.82        522.54        10.59 o                         
   0   5   7        268.40        280.94         4.83 o                         
   1   5   7        229.96        225.68         4.00 o                         
   2   5   7         25.03         27.43         3.76 o                         
   3   5   7         69.66         69.79         5.03 o                         
   4   5   7         57.37         52.40         3.74 o                         
   5   5   7        521.70        486.50         5.23 o                         
   6   5   7         30.69         33.17         3.70 o                         
   7   5   7        134.42        121.88         6.78 o                         
   8   5   7          0.00          4.82         3.87 o                         
   9   5   7          0.00         -0.35         3.27 o                         
  10   5   7          0.37          4.66         3.44 o                         
  11   5   7          3.19          0.50         4.00 o                         
  12   5   7          0.89          3.24         6.55 o                         
 -13   6   7          0.72          4.28         3.38 o                         
 -12   6   7         10.99         10.15         2.95 o                         
 -11   6   7          0.01          3.44         2.93 o                         
 -10   6   7         21.08         21.16         2.80 o                         
  -9   6   7         10.88         17.18         2.82 o                         
  -8   6   7         59.28         57.51         2.48 o                         
  -7   6   7          3.25          7.21         2.53 o                         
  -6   6   7         26.95         31.35         2.51 o                         
  -5   6   7         35.34         38.82         2.66 o                         
  -4   6   7         13.75         15.60         2.53 o                         
  -3   6   7         92.24         92.65         2.82 o                         
  -2   6   7        138.83        116.76         2.84 o                         
  -1   6   7         97.57         99.16         3.19 o                         
   0   6   7         44.35         55.75         3.08 o                         
   1   6   7        189.76        197.01         3.68 o                         
   2   6   7        164.72        155.86         8.95 o                         
   3   6   7         59.13         58.25         6.85 o                         
   4   6   7         36.98         43.92         3.67 o                         
   5   6   7        147.08        130.53         4.05 o                         
   6   6   7         99.73         97.45         3.94 o                         
   7   6   7        103.99        103.36         3.99 o                         
   8   6   7         37.06         49.67         5.00 o                         
   9   6   7         35.92         46.92         4.12 o                         
  10   6   7         19.95         15.65         4.31 o                         
  11   6   7          0.60         -0.25         4.29 o                         
  12   6   7          0.57         -4.93         6.75 o                         
 -13   7   7          0.43          5.86         3.20 o                         
 -12   7   7          0.76          5.96         3.39 o                         
 -11   7   7          9.20          5.34         2.81 o                         
 -10   7   7          3.20         10.27         3.05 o                         
  -9   7   7         46.82         60.21         2.97 o                         
  -8   7   7         44.36         43.17         2.52 o                         
  -7   7   7          0.01          2.96         2.61 o                         
  -6   7   7         37.96         40.43         2.53 o                         
  -5   7   7         79.19         83.58         3.33 o                         
  -4   7   7        358.85        352.44         5.74 o                         
  -3   7   7        207.24        206.66         4.67 o                         
  -2   7   7        111.02        111.34         3.13 o                         
  -1   7   7         12.94         16.59         2.95 o                         
   0   7   7         26.90         28.96         2.86 o                         
   1   7   7          4.60          6.22         2.99 o                         
   2   7   7          0.18          2.46         3.62 o                         
   3   7   7        176.26        169.93         4.00 o                         
   4   7   7          2.66          6.35         3.65 o                         
   5   7   7          2.90          4.72         3.67 o                         
   6   7   7          4.76         -1.53         3.67 o                         
   7   7   7          3.30          6.31         3.75 o                         
   8   7   7          0.25          0.95         4.93 o                         
   9   7   7          8.74          7.22         3.37 o                         
  10   7   7          3.79          1.83         4.36 o                         
  11   7   7          0.19         -1.33         4.66 o                         
  12   7   7          0.00         -4.86         7.63 o                         
 -12   8   7          0.03          2.86         3.40 o                         
 -11   8   7          0.19          0.65         3.43 o                         
 -10   8   7          0.00          0.94         3.10 o                         
  -9   8   7          0.00          5.53         2.58 o                         
  -8   8   7         13.34         12.35         2.72 o                         
  -7   8   7          9.74          4.85         2.75 o                         
  -6   8   7          0.16          4.16         2.56 o                         
  -5   8   7         17.77         18.17         2.56 o                         
  -4   8   7          0.39          7.83         2.51 o                         
  -3   8   7         68.75         62.42         2.80 o                         
  -2   8   7         26.28         18.69         2.57 o                         
  -1   8   7         16.89         14.01         2.64 o                         
   0   8   7         51.28         58.18         2.69 o                         
   1   8   7          8.63          6.60         3.00 o                         
   2   8   7        271.93        247.85        10.46 o                         
   3   8   7          0.03          0.99         3.63 o                         
   4   8   7        112.12        102.98         3.98 o                         
   5   8   7         13.38         18.96         3.65 o                         
   6   8   7          8.37          6.37         6.78 o                         
   7   8   7          5.47          8.83         3.94 o                         
   8   8   7          0.70          1.53         4.15 o                         
   9   8   7         17.14         16.98         8.78 o                         
  10   8   7          0.71         -2.54         4.41 o                         
  11   8   7         11.59         14.15         4.92 o                         
 -12   9   7          2.44          4.91         4.14 o                         
 -11   9   7          0.01          0.75         3.25 o                         
 -10   9   7          2.42          4.60         3.07 o                         
  -9   9   7          6.53          3.92         3.00 o                         
  -8   9   7         10.51         14.33         2.82 o                         
  -7   9   7         56.06         70.27         3.93 o                         
  -6   9   7         82.98         74.96         2.89 o                         
  -5   9   7         17.81         22.57         2.67 o                         
  -4   9   7        141.45        147.10         2.96 o                         
  -3   9   7         45.30         42.41         2.85 o                         
  -2   9   7         46.66         48.57         2.79 o                         
  -1   9   7          0.49          2.94         2.32 o                         
   0   9   7        188.32        189.02         3.45 o                         
   1   9   7         25.98         33.77         3.05 o                         
   2   9   7         64.20         63.66         3.60 o                         
   3   9   7         10.90         10.45         3.69 o                         
   4   9   7          6.04         12.50         3.34 o                         
   5   9   7          6.94         10.37         3.82 o                         
   6   9   7          1.87          8.12         3.84 o                         
   7   9   7         10.32         11.69         3.32 o                         
   8   9   7          9.29         14.74         4.37 o                         
   9   9   7          6.03          2.68         4.51 o                         
  10   9   7          0.15          6.68         4.82 o                         
 -11  10   7          0.64         -0.74         3.57 o                         
 -10  10   7          7.81          5.30         3.33 o                         
  -9  10   7          0.00          2.47         3.00 o                         
  -8  10   7          1.59          4.57         2.98 o                         
  -7  10   7          0.82          3.83         2.88 o                         
  -6  10   7          5.69          8.45         2.78 o                         
  -5  10   7          0.54         -0.82         2.74 o                         
  -4  10   7          0.00         -0.82         2.64 o                         
  -3  10   7          9.49         13.76         2.73 o                         
  -2  10   7          9.96         17.53         2.74 o                         
  -1  10   7         37.39         36.77         2.85 o                         
   0  10   7         17.21         12.28         2.95 o                         
   1  10   7          7.95          5.29         3.16 o                         
   2  10   7         79.79         62.18         3.47 o                         
   3  10   7         18.96         23.53         4.52 o                         
   4  10   7          1.57          4.86         3.78 o                         
   5  10   7         90.31         67.85        10.60 o                         
   6  10   7          1.67          4.93         5.91 o                         
   7  10   7          0.02         -3.71         5.91 o                         
   8  10   7          0.68          9.18         4.49 o                         
   9  10   7          1.46          7.78         5.16 o                         
  10  10   7          0.70          3.09         4.11 o                         
 -10  11   7          1.38          2.85         2.99 o                         
  -9  11   7          1.48          2.48         3.42 o                         
  -8  11   7          9.68          8.95         3.10 o                         
  -7  11   7          7.35          9.78         2.93 o                         
  -6  11   7          4.22          7.41         2.88 o                         
  -5  11   7          0.28         -0.50         2.80 o                         
  -4  11   7          4.59          4.46         3.04 o                         
  -3  11   7          0.49         -2.88         2.88 o                         
  -2  11   7         20.77         27.51         3.06 o                         
  -1  11   7          1.18          2.74         2.41 o                         
   0  11   7         10.56         10.88         3.06 o                         
   1  11   7          3.17          4.13         2.57 o                         
   2  11   7          1.77          3.70         3.43 o                         
   3  11   7          8.25          4.14         6.04 o                         
   4  11   7          0.60          3.46         5.33 o                         
   5  11   7          6.52         11.75         4.29 o                         
   6  11   7          0.81         10.08         7.02 o                         
   7  11   7          5.03         11.71         7.53 o                         
   8  11   7          0.41          4.03         4.77 o                         
   9  11   7          0.51         -4.04         5.91 o                         
  -9  12   7          1.86          8.10         3.45 o                         
  -8  12   7          0.94          2.89         3.41 o                         
  -7  12   7          0.08          0.91         3.28 o                         
  -6  12   7         13.37          6.71         3.09 o                         
  -5  12   7         16.16         18.63         3.88 o                         
  -4  12   7         14.35         15.70         2.92 o                         
  -3  12   7         11.97         10.28         2.85 o                         
  -2  12   7          0.39          6.02         2.86 o                         
  -1  12   7          7.52         10.45         2.84 o                         
   0  12   7          6.39          6.20         3.20 o                         
   1  12   7         12.72         11.83         3.25 o                         
   2  12   7          0.68         -1.17         3.51 o                         
   3  12   7          2.32          3.24         4.17 o                         
   4  12   7          1.73          2.16         3.53 o                         
   5  12   7          0.14          2.75        10.03 o                         
   6  12   7          1.15          5.07         4.55 o                         
   7  12   7          0.94         -1.37         4.75 o                         
   8  12   7          0.73         -1.20         4.21 o                         
  -8  13   7          0.69          3.11         8.78 o                         
  -7  13   7          1.67          4.43         3.36 o                         
  -6  13   7          5.27          8.24         3.59 o                         
  -5  13   7          0.26          5.01         3.10 o                         
  -4  13   7          1.42          3.15         3.09 o                         
  -3  13   7          0.47          5.37         2.93 o                         
  -2  13   7          2.83          2.64         3.31 o                         
  -1  13   7          2.60          1.20         3.18 o                         
   0  13   7         13.41         16.91         3.33 o                         
   1  13   7          0.39          2.70         3.43 o                         
   2  13   7         14.39         14.33         3.81 o                         
   3  13   7          2.07          8.19         4.48 o                         
   4  13   7         21.08         13.26         4.69 o                         
   5  13   7          4.68          4.65         4.77 o                         
   6  13   7          5.11          7.64         8.47 o                         
  -6  14   7          2.06          6.55         4.01 o                         
  -5  14   7          0.13          0.93         3.39 o                         
  -4  14   7          0.00          0.33         3.27 o                         
  -3  14   7         11.42          9.50         3.51 o                         
  -2  14   7          1.03          5.50         3.38 o                         
  -1  14   7          4.45          3.49         3.56 o                         
   0  14   7          6.52          1.08         3.62 o                         
   1  14   7          2.22          9.40         3.73 o                         
   2  14   7          6.35          6.97         4.20 o                         
   3  14   7          6.49          6.41         4.79 o                         
   4  14   7          8.16          5.80         7.19 o                         
   5  14   7          4.52         16.81         7.09 o                         
  -2  15   7          2.91          4.81         3.94 o                         
  -1  15   7          0.29          2.00         3.91 o                         
   0  15   7          1.07          0.50         3.90 o                         
   1  15   7          1.74          2.88         4.24 o                         
 -14   0   8          0.33          3.64         3.91 o                         
 -12   0   8          2.64          5.49         4.96 o                         
 -10   0   8         39.04         51.84         3.79 o                         
  -8   0   8        173.90        171.24         4.06 o                         
  -6   0   8          8.96         11.18         3.43 o                         
  -4   0   8        904.24        815.46        11.95 o                         
  -2   0   8       3816.50       4150.70        92.73 o                         
   0   0   8       2768.53       2831.27        41.15 o                         
   2   0   8         78.31         60.41         4.19 o                         
   4   0   8          5.89          8.89         3.98 o                         
   6   0   8         11.46         13.38         3.55 o                         
   8   0   8        360.49        355.15        16.44 o                         
  10   0   8          2.99          7.13         4.23 o                         
  12   0   8          0.08         -1.03         4.98 o                         
 -14   1   8          0.01         -0.67         3.40 o                         
 -13   1   8          0.15          7.47         3.10 o                         
 -12   1   8          3.05          1.94         2.88 o                         
 -11   1   8          5.41          8.29         2.67 o                         
 -10   1   8          6.03         10.63         2.93 o                         
  -9   1   8        191.12        188.00         5.40 o                         
  -8   1   8          6.99          8.75         2.43 o                         
  -7   1   8        532.27        518.11         5.61 o                         
  -6   1   8          1.78          1.70         2.40 o                         
  -5   1   8          6.94          6.84         3.15 o                         
  -4   1   8          4.35          6.20         2.41 o                         
  -3   1   8       1370.57       1440.80        10.70 o                         
  -2   1   8         59.49         56.02         3.95 o                         
  -1   1   8       2486.91       2508.02        22.79 o                         
   0   1   8          9.46          7.68         2.98 o                         
   1   1   8       1527.89       1588.90        27.39 o                         
   2   1   8        275.79        267.45         4.00 o                         
   3   1   8         47.89         54.32         2.99 o                         
   4   1   8        301.85        318.76         4.93 o                         
   5   1   8          4.51          4.53         2.94 o                         
   6   1   8          3.57          0.18         2.82 o                         
   7   1   8         49.65         48.59         3.05 o                         
   8   1   8         14.25         17.69         2.61 o                         
   9   1   8          9.54         10.85         2.79 o                         
  10   1   8         11.55         16.75         3.33 o                         
  11   1   8          0.86          0.78         3.06 o                         
  12   1   8          0.12          1.19         3.57 o                         
  13   1   8         13.52          8.36         3.84 o                         
 -14   2   8          0.05         -3.45         3.45 o                         
 -13   2   8          0.17         -0.68         2.84 o                         
 -12   2   8          2.99          7.34         2.99 o                         
 -11   2   8          9.35          9.63         2.72 o                         
 -10   2   8          5.09          7.68         2.93 o                         
  -9   2   8        184.84        179.21         4.76 o                         
  -8   2   8         45.28         48.01         2.66 o                         
  -7   2   8         66.19         64.78         4.36 o                         
  -6   2   8         16.26         15.52         2.91 o                         
  -5   2   8        515.56        472.79         6.64 o                         
  -4   2   8          0.18          2.44         2.38 o                         
  -3   2   8        220.58        230.93         3.29 o                         
  -2   2   8          3.82          6.83         2.51 o                         
  -1   2   8        421.58        471.74         4.21 o                         
   0   2   8        606.90        583.22         6.92 o                         
   1   2   8        175.32        161.51         3.67 o                         
   2   2   8          6.57          7.56         3.09 o                         
   3   2   8         19.18         21.68         3.08 o                         
   4   2   8         91.87         89.51         3.21 o                         
   5   2   8          7.09          7.86         2.63 o                         
   6   2   8         74.16         85.10         3.77 o                         
   7   2   8         16.10         13.21         2.87 o                         
   8   2   8         21.94         22.57         2.87 o                         
   9   2   8          3.05          3.15         2.99 o                         
  10   2   8          7.03          5.67         3.00 o                         
  11   2   8          0.24          1.54         3.19 o                         
  12   2   8         13.70         17.31         3.70 o                         
  13   2   8          4.00          4.43         3.98 o                         
 -14   3   8          0.34          7.32         3.07 o                         
 -13   3   8          4.64          3.96         3.25 o                         
 -12   3   8          0.46          6.35         2.94 o                         
 -11   3   8         16.69         18.52         2.51 o                         
 -10   3   8        184.53        171.83         6.77 o                         
  -9   3   8          9.42         11.57         2.59 o                         
  -8   3   8         23.43         22.48         2.55 o                         
  -7   3   8        109.52        113.33         3.67 o                         
  -6   3   8          0.00          4.79         2.25 o                         
  -5   3   8        107.22        105.21         2.76 o                         
  -4   3   8          7.78          7.00         2.94 o                         
  -3   3   8          8.49          7.68         2.52 o                         
  -2   3   8       1405.78       1387.47        14.74 o                         
  -1   3   8        500.98        549.12         5.61 o                         
   0   3   8        359.74        380.96         3.92 o                         
   1   3   8          2.75          3.99         3.35 o                         
   2   3   8        129.09        132.75         3.63 o                         
   3   3   8          0.64          4.27         3.13 o                         
   4   3   8          6.26          5.62         3.14 o                         
   5   3   8          3.68         -0.12         3.08 o                         
   6   3   8          5.67          3.47         3.13 o                         
   7   3   8         22.21         26.50         3.01 o                         
   8   3   8          2.94          6.26         3.20 o                         
   9   3   8          1.52          4.23         2.89 o                         
  10   3   8         20.33         22.72         3.28 o                         
  11   3   8          0.89          4.56         4.02 o                         
  12   3   8          5.92          9.40         3.54 o                         
  13   3   8          1.69          1.02         3.95 o                         
 -14   4   8          0.20         -1.00         3.65 o                         
 -13   4   8          0.67          3.24         3.34 o                         
 -12   4   8          3.07          3.94         5.84 o                         
 -11   4   8         21.70         22.24         2.94 o                         
 -10   4   8          9.21          9.73         2.67 o                         
  -9   4   8         14.35         20.52         2.34 o                         
  -8   4   8         18.18         15.47         2.60 o                         
  -7   4   8          4.12          5.27         3.42 o                         
  -6   4   8          2.57          8.03         2.51 o                         
  -5   4   8         60.65         52.48         2.75 o                         
  -4   4   8        340.68        306.93         7.56 o                         
  -3   4   8         42.55         42.44         3.57 o                         
  -2   4   8         24.45         23.83         2.71 o                         
  -1   4   8        124.20        114.93         2.97 o                         
   0   4   8        249.94        246.86         5.33 o                         
   1   4   8          0.47          2.36         3.29 o                         
   2   4   8          4.69          0.13         3.78 o                         
   3   4   8        147.41        164.02         4.31 o                         
   4   4   8        156.16        161.65         4.15 o                         
   5   4   8        457.03        476.14         6.14 o                         
   6   4   8        672.60        684.23         9.92 o                         
   7   4   8          8.01         10.71         3.65 o                         
   8   4   8          6.40          6.20         3.39 o                         
   9   4   8          0.04          4.84         3.47 o                         
  10   4   8          0.03          2.82         3.62 o                         
  11   4   8          0.42          2.31         3.70 o                         
  12   4   8          0.36          4.84         4.20 o                         
 -13   5   8          4.77          4.02         3.09 o                         
 -12   5   8          0.13          3.85         3.12 o                         
 -11   5   8          0.05          0.77         3.55 o                         
 -10   5   8          0.65          4.04         2.69 o                         
  -9   5   8          5.67         13.92         2.68 o                         
  -8   5   8         26.64         25.93         2.70 o                         
  -7   5   8          1.10          0.37         2.42 o                         
  -6   5   8         14.17         16.20         2.56 o                         
  -5   5   8        263.95        271.19         8.41 o                         
  -4   5   8        293.20        267.59         4.35 o                         
  -3   5   8        141.81        130.57         2.99 o                         
  -2   5   8        378.77        337.88         6.16 o                         
  -1   5   8         18.87         24.95         3.01 o                         
   0   5   8         36.96         32.19         3.08 o                         
   1   5   8         39.25         44.43         2.98 o                         
   2   5   8         53.05         48.05         3.88 o                         
   3   5   8         71.46         77.69         3.33 o                         
   4   5   8          1.71          3.21         6.11 o                         
   5   5   8        146.83        141.68         4.59 o                         
   6   5   8        128.77        109.23         3.91 o                         
   7   5   8         47.94         49.93         4.12 o                         
   8   5   8          0.45         -1.69         3.83 o                         
   9   5   8          3.38         -0.20         4.27 o                         
  10   5   8          0.93          2.34         4.03 o                         
  11   5   8          1.02         -0.56         4.58 o                         
  12   5   8          2.88          5.60         7.09 o                         
 -13   6   8          4.57          5.16         3.69 o                         
 -12   6   8         25.60         27.32         3.85 o                         
 -11   6   8          0.01          5.61         3.08 o                         
 -10   6   8          0.04          3.18         2.85 o                         
  -9   6   8          2.04          2.96         3.59 o                         
  -8   6   8         66.75         63.69         2.86 o                         
  -7   6   8          0.72          3.23         2.25 o                         
  -6   6   8          5.37          4.65         2.41 o                         
  -5   6   8         70.50         81.98         2.78 o                         
  -4   6   8        261.58        256.89         4.80 o                         
  -3   6   8          1.52          2.26         2.73 o                         
  -2   6   8        527.75        520.06         6.01 o                         
  -1   6   8         57.64         58.76         3.12 o                         
   0   6   8         68.94         76.57         3.12 o                         
   1   6   8          0.57          4.17         3.23 o                         
   2   6   8         51.81         53.99         3.20 o                         
   3   6   8         64.02         60.09         4.15 o                         
   4   6   8          0.29          2.45         2.90 o                         
   5   6   8         66.90         73.84         6.92 o                         
   6   6   8          0.76          5.58         3.70 o                         
   7   6   8          7.70          9.45         3.58 o                         
   8   6   8          1.76          0.40         3.94 o                         
   9   6   8          0.69         12.43         4.05 o                         
  10   6   8          1.08          7.87         4.38 o                         
  11   6   8          2.48          6.50         4.52 o                         
  12   6   8          4.58         -1.78         5.50 o                         
 -13   7   8          6.62         12.42         4.10 o                         
 -12   7   8          1.09          2.12         3.12 o                         
 -11   7   8          8.33          6.91         3.15 o                         
 -10   7   8          0.31          4.92         2.63 o                         
  -9   7   8          0.08          2.70         2.81 o                         
  -8   7   8        143.55        140.71         4.70 o                         
  -7   7   8         67.10         77.64         3.79 o                         
  -6   7   8          8.40         10.24         2.29 o                         
  -5   7   8         88.15         82.32         3.03 o                         
  -4   7   8        127.39        125.91         3.76 o                         
  -3   7   8         29.41         29.47         2.65 o                         
  -2   7   8        448.83        436.69         9.54 o                         
  -1   7   8         15.98         18.39         2.69 o                         
   0   7   8        107.31         99.00         2.93 o                         
   1   7   8         59.13         64.30         3.30 o                         
   2   7   8        136.94        131.68         4.25 o                         
   3   7   8         23.78         24.68         3.69 o                         
   4   7   8          3.76          5.52         2.98 o                         
   5   7   8         56.55         63.89         3.84 o                         
   6   7   8          0.87         -1.32         3.68 o                         
   7   7   8          1.52          5.67         2.72 o                         
   8   7   8          5.60          8.34         3.30 o                         
   9   7   8         20.35         19.32         3.53 o                         
  10   7   8          0.66          1.03         6.62 o                         
  11   7   8          1.44         -0.01         6.35 o                         
 -12   8   8          5.50          5.84         3.61 o                         
 -11   8   8          0.22          1.97         3.18 o                         
 -10   8   8          7.68          0.99         3.09 o                         
  -9   8   8          0.11          4.18         2.84 o                         
  -8   8   8         20.71         24.96         2.80 o                         
  -7   8   8         57.88         72.90         2.80 o                         
  -6   8   8         15.19         13.27         2.61 o                         
  -5   8   8         24.53         29.30         2.61 o                         
  -4   8   8        243.36        243.04         6.88 o                         
  -3   8   8        242.73        246.00         9.51 o                         
  -2   8   8        289.14        291.66         5.43 o                         
  -1   8   8        101.76         97.73         3.02 o                         
   0   8   8         58.82         64.70         2.71 o                         
   1   8   8          2.65          8.03         2.79 o                         
   2   8   8          1.38         -4.39         4.39 o                         
   3   8   8          4.76          4.77         2.99 o                         
   4   8   8          8.61         10.89         3.69 o                         
   5   8   8          3.03          9.66         3.70 o                         
   6   8   8         16.29         17.92         3.91 o                         
   7   8   8         33.24         32.18         5.64 o                         
   8   8   8          8.95          8.86         3.34 o                         
   9   8   8          5.10          7.77         4.49 o                         
  10   8   8          8.61         14.88         4.93 o                         
  11   8   8          0.00          0.86         5.05 o                         
 -11   9   8          0.08          4.69         3.35 o                         
 -10   9   8          4.04          2.43         3.02 o                         
  -9   9   8          0.62          2.35         3.00 o                         
  -8   9   8          1.73          9.14         3.44 o                         
  -7   9   8          2.68          2.78         2.75 o                         
  -6   9   8          0.00          2.15         2.49 o                         
  -5   9   8         31.73         28.69         2.75 o                         
  -4   9   8          1.39          0.56         2.60 o                         
  -3   9   8        266.94        253.72         5.24 o                         
  -2   9   8         80.31         89.03         2.59 o                         
  -1   9   8         67.96         61.92         2.96 o                         
   0   9   8          8.07         11.08         2.93 o                         
   1   9   8          0.43          4.11         3.07 o                         
   2   9   8          0.19         -2.90         2.90 o                         
   3   9   8         51.33         41.96         7.09 o                         
   4   9   8          0.00          1.89         8.34 o                         
   5   9   8         10.17         13.98         6.18 o                         
   6   9   8          0.46          4.33         5.20 o                         
   7   9   8         16.82         19.39         4.30 o                         
   8   9   8          2.86          2.80         6.55 o                         
   9   9   8         12.39         17.61         8.47 o                         
  10   9   8          1.09          4.12         5.67 o                         
 -11  10   8          0.06         -2.97         3.49 o                         
 -10  10   8         15.30         23.08         3.71 o                         
  -9  10   8          0.73          4.13         3.44 o                         
  -8  10   8          0.06          2.82         3.85 o                         
  -7  10   8          4.53         10.68         2.90 o                         
  -6  10   8          0.30          5.03         2.67 o                         
  -5  10   8          6.24          7.25         2.99 o                         
  -4  10   8          0.35          0.18         2.59 o                         
  -3  10   8          1.18          2.67         2.62 o                         
  -2  10   8          2.67          5.40         2.54 o                         
  -1  10   8         50.07         48.30         2.92 o                         
   0  10   8         46.82         45.69         3.07 o                         
   1  10   8          7.96          3.52         2.94 o                         
   2  10   8          0.30          3.81         3.93 o                         
   3  10   8          3.82          9.12         6.18 o                         
   4  10   8          4.53         13.98         9.18 o                         
   5  10   8          5.55         17.37         8.20 o                         
   6  10   8          0.77         -1.80         4.20 o                         
   7  10   8          0.04         -4.49         4.51 o                         
   8  10   8          2.45          8.12        15.32 o                         
   9  10   8          0.54          2.74         4.85 o                         
 -10  11   8          7.38          4.48         3.25 o                         
  -9  11   8          0.07          2.78         3.22 o                         
  -8  11   8          0.41          1.99         3.09 o                         
  -7  11   8          0.32         -0.60         3.03 o                         
  -6  11   8          0.30         -1.18         2.97 o                         
  -5  11   8          3.65          3.28         3.79 o                         
  -4  11   8          0.07          1.31         2.75 o                         
  -3  11   8          6.09         10.96         2.73 o                         
  -2  11   8          0.47          3.02         2.88 o                         
  -1  11   8          0.62          1.11         2.75 o                         
   0  11   8         29.79         28.07         3.16 o                         
   1  11   8          6.01          6.82         3.29 o                         
   2  11   8          1.67          5.33         3.88 o                         
   3  11   8          0.42         -0.47         6.51 o                         
   4  11   8         13.54         19.64         4.22 o                         
   5  11   8          8.73         14.73         4.76 o                         
   6  11   8          0.95          8.16         4.48 o                         
   7  11   8          0.92         -0.74         4.58 o                         
   8  11   8          0.00          6.10         4.99 o                         
  -9  12   8          0.09          2.89         4.87 o                         
  -8  12   8          0.72         -2.48         3.45 o                         
  -7  12   8          0.72          8.04         3.29 o                         
  -6  12   8          0.73          4.48         3.13 o                         
  -5  12   8         16.99         19.43         3.07 o                         
  -4  12   8          4.56          5.28         2.91 o                         
  -3  12   8          0.53          4.03         2.93 o                         
  -2  12   8          3.85         10.92         4.87 o                         
  -1  12   8          7.75         12.83         3.16 o                         
   0  12   8          1.69          3.52         2.70 o                         
   1  12   8          0.47         -0.65         3.43 o                         
   2  12   8          4.30          5.18         3.40 o                         
   3  12   8          2.54         10.52         4.31 o                         
   4  12   8          0.50          6.85         3.52 o                         
   5  12   8          6.70          8.87         4.53 o                         
   6  12   8          2.61          7.28         4.68 o                         
   7  12   8          1.69         -0.06         5.01 o                         
  -7  13   8          0.09          4.08         3.45 o                         
  -6  13   8          3.21          6.05         3.25 o                         
  -5  13   8          0.74         -0.88         3.13 o                         
  -4  13   8          0.05          3.42         3.25 o                         
  -3  13   8          0.03          5.75         3.54 o                         
  -2  13   8          1.08          0.76         3.86 o                         
  -1  13   8          3.89          2.30         3.46 o                         
   0  13   8          1.16          4.36         3.34 o                         
   1  13   8         18.29         20.20         3.77 o                         
   2  13   8          0.45          3.21         8.17 o                         
   3  13   8         20.46         24.51         4.63 o                         
   4  13   8          1.85          1.28         4.61 o                         
   5  13   8         10.28          7.57         4.84 o                         
   6  13   8          0.50          5.95         4.15 o                         
  -5  14   8          0.10          4.71         3.44 o                         
  -4  14   8          0.75         -0.74         3.58 o                         
  -3  14   8          0.00          3.27         3.66 o                         
  -2  14   8          4.36          8.89         3.94 o                         
  -1  14   8          4.88         10.12         4.09 o                         
   0  14   8          0.81          5.27         3.83 o                         
   1  14   8          0.86         -1.46         4.07 o                         
   2  14   8          0.03         16.23         6.72 o                         
   3  14   8          2.91          1.60         4.80 o                         
   4  14   8          7.53          2.78         4.99 o                         
 -13   0   9          8.36         11.97         3.80 o                         
 -11   0   9          0.45         -3.29         9.45 o                         
  -9   0   9         33.53         38.01         6.08 o                         
  -7   0   9        899.97        918.82        10.40 o                         
  -5   0   9        488.87        480.21         5.08 o                         
  -3   0   9        719.75        810.06         6.52 o                         
  -1   0   9       1556.65       1614.00        10.13 o                         
   1   0   9        881.95        875.17        12.02 o                         
   3   0   9         69.04         55.44         4.14 o                         
   5   0   9         61.10         73.04         5.54 o                         
   7   0   9         39.92         41.68         4.06 o                         
   9   0   9          9.15         12.42         5.47 o                         
  11   0   9          1.83          5.81         4.64 o                         
 -14   1   9          0.11         -2.25         3.41 o                         
 -13   1   9          1.20          0.10         3.23 o                         
 -12   1   9          0.05          2.66         2.97 o                         
 -11   1   9          2.08          0.52         2.45 o                         
 -10   1   9         10.20         11.87         3.09 o                         
  -9   1   9         26.68         25.83         2.32 o                         
  -8   1   9         25.77         20.53         2.90 o                         
  -7   1   9         12.44         16.68         3.14 o                         
  -6   1   9         73.38         75.85         2.96 o                         
  -5   1   9        302.12        296.95         2.96 o                         
  -4   1   9          0.21          1.38         2.39 o                         
  -3   1   9        951.41        933.85         4.80 o                         
  -2   1   9       8446.88       8294.90       139.20 o                         
  -1   1   9        265.38        250.52         4.13 o                         
   0   1   9        239.60        231.38         4.80 o                         
   1   1   9         80.24         82.06         3.17 o                         
   2   1   9         21.28         19.68         2.98 o                         
   3   1   9        537.03        524.62         4.58 o                         
   4   1   9        100.44        103.76         3.38 o                         
   5   1   9         11.32         12.01         2.82 o                         
   6   1   9         93.88         92.68         3.24 o                         
   7   1   9         61.91         60.31         3.07 o                         
   8   1   9         21.71         14.90         3.19 o                         
   9   1   9         17.22         12.68         2.95 o                         
  10   1   9          2.98          8.44         3.96 o                         
  11   1   9          0.00          0.89         3.22 o                         
  12   1   9          0.02         -1.87         3.48 o                         
 -14   2   9          0.19          5.01         3.50 o                         
 -13   2   9          8.72          7.74         3.20 o                         
 -12   2   9          0.08          1.57         2.87 o                         
 -11   2   9         59.20         54.43         5.75 o                         
 -10   2   9          0.03         -1.14         2.42 o                         
  -9   2   9        102.21        102.35         3.85 o                         
  -8   2   9         84.81         73.89         3.22 o                         
  -7   2   9        155.04        152.23         3.86 o                         
  -6   2   9         58.26         59.89         2.66 o                         
  -5   2   9        593.31        557.41         7.90 o                         
  -4   2   9        320.38        281.25         3.22 o                         
  -3   2   9          0.63          2.43         2.37 o                         
  -2   2   9        578.07        580.13         9.63 o                         
  -1   2   9        199.41        192.10         3.38 o                         
   0   2   9        422.71        397.99         4.08 o                         
   1   2   9        372.10        354.92         6.24 o                         
   2   2   9          3.51          4.04         2.88 o                         
   3   2   9        125.39        130.13         3.40 o                         
   4   2   9         42.48         37.06         2.96 o                         
   5   2   9         85.76         93.02         3.24 o                         
   6   2   9          4.93         11.07         2.95 o                         
   7   2   9         47.61         47.49         3.01 o                         
   8   2   9          0.05          1.98         2.77 o                         
   9   2   9          0.00          3.68         3.04 o                         
  10   2   9          0.95          1.23         3.05 o                         
  11   2   9          0.10          1.88         3.26 o                         
  12   2   9         12.18         14.18         3.71 o                         
 -14   3   9          0.22          1.32         3.13 o                         
 -13   3   9          1.53          2.10         3.43 o                         
 -12   3   9          2.02         -1.63         3.05 o                         
 -11   3   9          0.00          4.05         2.78 o                         
 -10   3   9         97.63         97.35         2.96 o                         
  -9   3   9          5.07          8.57         2.29 o                         
  -8   3   9          8.19         12.15         2.63 o                         
  -7   3   9         72.11         71.80         2.60 o                         
  -6   3   9         15.48         13.55         2.31 o                         
  -5   3   9        642.57        614.59        11.77 o                         
  -4   3   9         48.27         63.41         2.68 o                         
  -3   3   9        152.42        121.27         3.56 o                         
  -2   3   9         59.75         60.99         2.76 o                         
  -1   3   9         11.07         10.23         2.54 o                         
   0   3   9        322.81        342.50         4.07 o                         
   1   3   9         22.20         20.60         3.04 o                         
   2   3   9         30.58         31.99         3.10 o                         
   3   3   9        270.83        263.62         4.06 o                         
   4   3   9         11.04         13.12         3.22 o                         
   5   3   9         75.05         80.30         3.51 o                         
   6   3   9        199.85        208.32         4.77 o                         
   7   3   9          7.02          9.68         3.05 o                         
   8   3   9          6.70         10.30         3.01 o                         
   9   3   9         10.82          8.01         3.23 o                         
  10   3   9          1.29          7.13         3.46 o                         
  11   3   9          1.55          2.57         4.72 o                         
  12   3   9          0.00          2.46         4.13 o                         
 -14   4   9          0.01         -4.95         4.95 o                         
 -13   4   9          0.16         -0.83         3.88 o                         
 -12   4   9          8.39          6.71         3.57 o                         
 -11   4   9          1.61          5.63         3.19 o                         
 -10   4   9         17.52         16.59         2.77 o                         
  -9   4   9          0.19          3.26         3.30 o                         
  -8   4   9         95.83         96.81         2.61 o                         
  -7   4   9          3.72          4.75         3.70 o                         
  -6   4   9          0.55          3.56         2.47 o                         
  -5   4   9          9.05         14.81         2.50 o                         
  -4   4   9         95.97         86.29         2.77 o                         
  -3   4   9         11.17         12.54         2.75 o                         
  -2   4   9         26.72         27.67         3.23 o                         
  -1   4   9         95.26         99.66         4.06 o                         
   0   4   9        276.98        262.68         3.61 o                         
   1   4   9         28.12         32.64         4.17 o                         
   2   4   9          5.78          4.92         3.48 o                         
   3   4   9          0.01         -0.70         3.63 o                         
   4   4   9         31.79         31.68         4.83 o                         
   5   4   9        182.29        182.63         4.37 o                         
   6   4   9        261.07        262.39         4.73 o                         
   7   4   9         68.84         63.42         4.18 o                         
   8   4   9          5.97          2.34         3.89 o                         
   9   4   9          4.12          1.47         8.64 o                         
  10   4   9          0.49         -0.04         4.20 o                         
  11   4   9          2.61         -1.83         4.48 o                         
  12   4   9          8.72         -5.81         8.17 o                         
 -13   5   9          0.00          4.43         3.40 o                         
 -12   5   9          0.63          4.88         3.68 o                         
 -11   5   9          8.67          5.92         3.01 o                         
 -10   5   9          1.56          1.26         4.10 o                         
  -9   5   9         25.42         28.61         2.77 o                         
  -8   5   9          4.91          7.45         2.59 o                         
  -7   5   9         49.05         53.31         3.97 o                         
  -6   5   9          2.14          1.44         2.44 o                         
  -5   5   9        432.11        410.13        10.32 o                         
  -4   5   9         12.86         18.63         2.55 o                         
  -3   5   9        264.63        250.04         9.25 o                         
  -2   5   9        130.41        111.03         3.14 o                         
  -1   5   9        222.50        224.41         3.53 o                         
   0   5   9          8.78         12.30         2.79 o                         
   1   5   9        364.61        368.41         4.11 o                         
   2   5   9         72.09         72.16         4.01 o                         
   3   5   9        161.01        172.74        13.54 o                         
   4   5   9        150.12        150.57         3.61 o                         
   5   5   9        380.53        376.29        10.50 o                         
   6   5   9          0.49          4.36         3.72 o                         
   7   5   9         13.04         15.32         3.79 o                         
   8   5   9          0.20          1.27         3.86 o                         
   9   5   9          1.92          3.73         8.03 o                         
  10   5   9          3.77          6.70         6.89 o                         
  11   5   9          6.76          7.79         4.60 o                         
  12   5   9          0.19         -2.09         6.95 o                         
 -13   6   9          0.74          4.49         3.54 o                         
 -12   6   9          8.80         13.79         3.25 o                         
 -11   6   9          3.94          9.42         2.74 o                         
 -10   6   9         10.17         10.82         2.47 o                         
  -9   6   9         19.44         21.85         2.84 o                         
  -8   6   9          2.31          8.11         2.67 o                         
  -7   6   9         37.53         40.61         2.75 o                         
  -6   6   9         23.08         21.86         2.34 o                         
  -5   6   9          3.38          3.08         2.44 o                         
  -4   6   9          3.11          2.71         2.26 o                         
  -3   6   9        268.32        254.62         6.21 o                         
  -2   6   9         56.28         53.19         2.66 o                         
  -1   6   9         46.30         42.15         2.89 o                         
   0   6   9        317.56        313.97         3.97 o                         
   1   6   9        329.63        314.84         5.50 o                         
   2   6   9         17.81         11.88         2.83 o                         
   3   6   9         31.51         30.03         3.66 o                         
   4   6   9        272.07        269.75         4.53 o                         
   5   6   9         11.73         13.19         4.46 o                         
   6   6   9         35.21         41.72         5.54 o                         
   7   6   9         12.94          8.98         3.79 o                         
   8   6   9          1.21          8.27         4.01 o                         
   9   6   9          1.95         -1.11         7.86 o                         
  10   6   9          0.12          5.88         4.46 o                         
  11   6   9          0.04          6.80         4.89 o                         
 -12   7   9          1.34          0.71         3.34 o                         
 -11   7   9          4.47          5.36         3.24 o                         
 -10   7   9         33.41         28.01         3.12 o                         
  -9   7   9          1.08          3.05         2.84 o                         
  -8   7   9          9.36         11.45         3.01 o                         
  -7   7   9          1.75          5.27         2.51 o                         
  -6   7   9         16.37         17.91         3.58 o                         
  -5   7   9          0.16          3.43         2.54 o                         
  -4   7   9         16.88         23.63         2.65 o                         
  -3   7   9        123.48        143.14         7.52 o                         
  -2   7   9         65.12         68.32         4.30 o                         
  -1   7   9          0.47          5.19         3.29 o                         
   0   7   9          5.97          8.54         2.77 o                         
   1   7   9         11.28         16.08         3.23 o                         
   2   7   9          5.71          1.81         3.56 o                         
   3   7   9          3.44          0.46         5.13 o                         
   4   7   9         23.48         21.90         3.72 o                         
   5   7   9          1.31          2.70         3.74 o                         
   6   7   9         32.37         30.76         3.31 o                         
   7   7   9          0.14          2.65         3.72 o                         
   8   7   9          0.92          8.65         5.74 o                         
   9   7   9          0.15          3.49         4.25 o                         
  10   7   9          1.51          0.49         4.65 o                         
  11   7   9          0.25          3.10         4.96 o                         
 -12   8   9          2.22          2.18         3.46 o                         
 -11   8   9          0.74         -0.05         3.40 o                         
 -10   8   9          6.51         14.50         4.19 o                         
  -9   8   9          6.09          8.71         2.93 o                         
  -8   8   9         20.50         19.31         2.74 o                         
  -7   8   9          0.62          0.77         3.36 o                         
  -6   8   9         46.06         51.37         2.79 o                         
  -5   8   9         15.17         16.39         2.13 o                         
  -4   8   9          4.37          9.07         2.52 o                         
  -3   8   9          6.86         14.50         2.60 o                         
  -2   8   9          0.15         -0.67         2.42 o                         
  -1   8   9         42.17         47.78         3.04 o                         
   0   8   9         10.21         12.84         2.99 o                         
   1   8   9         67.74         75.38         3.55 o                         
   2   8   9          0.06          0.15         3.68 o                         
   3   8   9         15.42         20.49         3.74 o                         
   4   8   9        163.88        152.01         4.22 o                         
   5   8   9         25.79         32.06         3.94 o                         
   6   8   9          0.74          6.08         5.94 o                         
   7   8   9          5.77          2.40         5.03 o                         
   8   8   9          9.77          7.00         4.27 o                         
   9   8   9          9.62          5.24         4.63 o                         
  10   8   9          0.10          3.30         4.89 o                         
 -11   9   9          0.06          2.93         3.38 o                         
 -10   9   9          8.90         12.19         2.88 o                         
  -9   9   9          3.28          3.76         3.05 o                         
  -8   9   9         28.48         28.62         3.16 o                         
  -7   9   9          3.60          3.26         2.89 o                         
  -6   9   9         10.46          9.59         2.50 o                         
  -5   9   9         23.00         29.62         2.47 o                         
  -4   9   9         48.77         42.90         2.88 o                         
  -3   9   9        142.34        150.04         3.78 o                         
  -2   9   9         86.61        100.90         3.07 o                         
  -1   9   9         77.45         77.83         3.14 o                         
   0   9   9          0.95          9.17         2.96 o                         
   1   9   9          2.97          4.75         2.74 o                         
   2   9   9          2.58          3.56         3.95 o                         
   3   9   9          0.15         -7.26         7.26 o                         
   4   9   9          3.16         -1.12         5.23 o                         
   5   9   9         14.29         21.60         3.91 o                         
   6   9   9          0.92          3.21         4.42 o                         
   7   9   9         19.57         17.68         4.34 o                         
   8   9   9         10.12          4.50         4.05 o                         
   9   9   9          6.92         10.59         4.73 o                         
  10   9   9          0.44         14.54         4.08 o                         
 -10  10   9         10.96          7.44         3.47 o                         
  -9  10   9          0.53          0.93         3.15 o                         
  -8  10   9          3.00          3.54         3.02 o                         
  -7  10   9          0.34          3.77         2.84 o                         
  -6  10   9          2.44          3.35         2.79 o                         
  -5  10   9          2.90          5.70         2.80 o                         
  -4  10   9          9.54          9.80         2.46 o                         
  -3  10   9         15.35         18.87         3.09 o                         
  -2  10   9         17.09         19.12         2.81 o                         
  -1  10   9         85.23         76.48         6.12 o                         
   0  10   9         70.65         69.64         3.39 o                         
   1  10   9          0.01         -3.00         3.20 o                         
   2  10   9          0.10          5.78         3.91 o                         
   3  10   9          2.89          4.18         3.83 o                         
   4  10   9          3.27          3.85         5.74 o                         
   5  10   9          8.32         15.43         4.08 o                         
   6  10   9         15.13         16.22         4.49 o                         
   7  10   9          0.82         -1.15         4.46 o                         
   8  10   9          0.00         -4.58         4.58 o                         
   9  10   9          4.32          5.66         4.25 o                         
  -9  11   9          0.05         -0.73         3.37 o                         
  -8  11   9         16.65         13.57         3.23 o                         
  -7  11   9          0.12          1.59         3.20 o                         
  -6  11   9         11.57         10.77         2.98 o                         
  -5  11   9          0.01         -1.67         3.08 o                         
  -4  11   9          3.43          5.00         3.85 o                         
  -3  11   9          0.29          2.91         2.88 o                         
  -2  11   9          8.73          8.59         2.89 o                         
  -1  11   9          1.00         -0.53         2.58 o                         
   0  11   9         53.59         55.39         3.45 o                         
   1  11   9          5.43          8.82         3.48 o                         
   2  11   9          5.13          3.50         4.08 o                         
   3  11   9          2.04          9.71         4.59 o                         
   4  11   9          4.08          4.05         5.50 o                         
   5  11   9          1.10          0.82         4.51 o                         
   6  11   9          0.91          1.50         4.56 o                         
   7  11   9          0.00          9.05         4.68 o                         
   8  11   9          0.19         13.27         5.03 o                         
  -8  12   9          0.68          5.17         3.36 o                         
  -7  12   9          0.02          1.38         3.29 o                         
  -6  12   9          2.30          8.83         3.15 o                         
  -5  12   9          3.99          9.20         2.82 o                         
  -4  12   9          6.63         10.10         3.14 o                         
  -3  12   9          0.10          1.01         2.68 o                         
  -2  12   9          0.02          1.57         3.18 o                         
  -1  12   9          0.45          7.55         3.10 o                         
   0  12   9         10.81         12.19         3.25 o                         
   1  12   9          1.35          2.25         3.58 o                         
   2  12   9          1.17         -3.66         3.66 o                         
   3  12   9          1.51          9.64         5.70 o                         
   4  12   9          0.71         -3.57         4.39 o                         
   5  12   9          0.32          0.21         3.87 o                         
   6  12   9         13.10          9.61         4.84 o                         
   7  12   9         15.77         14.95         5.13 o                         
  -7  13   9          0.02          3.60         4.18 o                         
  -6  13   9          0.36         -0.76         3.44 o                         
  -5  13   9          1.08          3.70         3.27 o                         
  -4  13   9          1.97          0.68         2.80 o                         
  -3  13   9          0.75          9.23         3.47 o                         
  -2  13   9          0.00          3.50         3.38 o                         
  -1  13   9          8.22          8.08         3.43 o                         
   0  13   9          6.85          8.24         3.68 o                         
   1  13   9          4.37          3.48         3.35 o                         
   2  13   9          0.63          2.26         5.16 o                         
   3  13   9          2.00          1.13         4.70 o                         
   4  13   9          6.06          7.32         5.27 o                         
   5  13   9          0.07          0.35         4.09 o                         
  -5  14   9          0.95         -2.43         6.89 o                         
  -4  14   9          0.01         -0.31         3.58 o                         
  -3  14   9          2.47          4.03         3.78 o                         
  -2  14   9          1.81          5.34         3.58 o                         
  -1  14   9          0.12         -1.25         3.62 o                         
   0  14   9          1.04          2.89         3.99 o                         
   1  14   9          2.61          8.14         4.78 o                         
   2  14   9          7.94          5.01         5.97 o                         
   3  14   9         13.22         15.56         8.44 o                         
 -14   0  10          0.01         -2.30         5.02 o                         
 -12   0  10         20.22         21.51         4.79 o                         
 -10   0  10          0.04          2.30         5.33 o                         
  -8   0  10         46.82         45.66         4.39 o                         
  -6   0  10        241.14        254.05        10.63 o                         
  -4   0  10        124.32        127.47         4.08 o                         
  -2   0  10       1197.23       1190.48        11.44 o                         
   0   0  10         68.13         72.25         4.10 o                         
   2   0  10        396.83        350.22         5.84 o                         
   4   0  10         60.72         71.34         4.84 o                         
   6   0  10          3.93          9.49         3.82 o                         
   8   0  10         87.84         90.09         4.98 o                         
  10   0  10          0.13          2.91         4.44 o                         
  12   0  10         17.12         14.49         5.41 o                         
 -14   1  10          0.39          1.22         3.54 o                         
 -13   1  10          1.82          3.45         5.50 o                         
 -12   1  10          1.60          5.66         3.11 o                         
 -11   1  10          0.98          4.35         2.77 o                         
 -10   1  10          1.86          2.74         2.66 o                         
  -9   1  10          3.29          8.22         2.59 o                         
  -8   1  10         17.33         17.37         2.37 o                         
  -7   1  10        139.01        139.44         2.76 o                         
  -6   1  10          1.94          4.55         2.49 o                         
  -5   1  10        970.74        931.54         6.32 o                         
  -4   1  10         28.64         31.74         2.55 o                         
  -3   1  10         18.14         22.45         2.61 o                         
  -2   1  10        323.49        327.91         4.41 o                         
  -1   1  10         57.15         59.78         2.99 o                         
   0   1  10        112.36        108.53         3.37 o                         
   1   1  10        245.93        239.61         4.23 o                         
   2   1  10          3.79          6.41         2.88 o                         
   3   1  10          1.62          5.58         2.77 o                         
   4   1  10         16.66         18.26         3.09 o                         
   5   1  10          0.34          2.06         2.74 o                         
   6   1  10         51.44         60.34         3.03 o                         
   7   1  10          8.76          8.24         2.73 o                         
   8   1  10          2.52          4.96         3.14 o                         
   9   1  10          5.74         10.61         3.07 o                         
  10   1  10          0.87          3.24         4.11 o                         
  11   1  10          1.65          2.04         3.82 o                         
  12   1  10          1.82          0.19         3.58 o                         
 -14   2  10          0.01          3.01         3.56 o                         
 -13   2  10          0.38          7.32         3.22 o                         
 -12   2  10          4.08          9.15         2.70 o                         
 -11   2  10         12.91         11.54         4.08 o                         
 -10   2  10         13.63         15.79         2.45 o                         
  -9   2  10          0.00          0.60         2.73 o                         
  -8   2  10         37.16         39.25         2.64 o                         
  -7   2  10          0.13          2.99         4.57 o                         
  -6   2  10         18.32         19.69         2.03 o                         
  -5   2  10        419.84        446.42         5.88 o                         
  -4   2  10          3.97          6.17         2.34 o                         
  -3   2  10         56.62         46.53         2.84 o                         
  -2   2  10         49.97         43.04         2.87 o                         
  -1   2  10          6.70          9.43         2.58 o                         
   0   2  10         12.46         18.47         2.89 o                         
   1   2  10          0.35          0.75         2.77 o                         
   2   2  10        104.67         99.93         3.22 o                         
   3   2  10          0.59          3.71         2.83 o                         
   4   2  10          5.04          4.97         3.03 o                         
   5   2  10        247.14        238.28         3.88 o                         
   6   2  10          2.42          6.04         2.92 o                         
   7   2  10         23.81         23.76         3.08 o                         
   8   2  10          0.67          3.48         3.14 o                         
   9   2  10         13.66         17.45         3.33 o                         
  10   2  10          0.25          3.47         3.24 o                         
  11   2  10          0.02          1.31         4.19 o                         
  12   2  10          0.23         -0.28         4.00 o                         
 -14   3  10          0.29          4.37         4.02 o                         
 -13   3  10          1.58          7.04         2.97 o                         
 -12   3  10          0.54          2.78         3.48 o                         
 -11   3  10          0.49          3.85         4.30 o                         
 -10   3  10          8.26         11.69         2.72 o                         
  -9   3  10          0.67          3.18         2.61 o                         
  -8   3  10        158.50        159.28         3.01 o                         
  -7   3  10         16.37         22.67         2.51 o                         
  -6   3  10         68.00         59.87         2.92 o                         
  -5   3  10        142.28        147.13         3.02 o                         
  -4   3  10         40.32         45.72         2.63 o                         
  -3   3  10        144.49        147.06         3.00 o                         
  -2   3  10         54.66         51.02         2.82 o                         
  -1   3  10        332.98        322.28         3.50 o                         
   0   3  10        976.25        966.10         5.85 o                         
   1   3  10        209.94        224.74         3.71 o                         
   2   3  10         43.07         37.79         3.07 o                         
   3   3  10        167.63        172.51         3.64 o                         
   4   3  10          6.80         11.34         3.07 o                         
   5   3  10         22.15         21.33         3.62 o                         
   6   3  10          5.06         10.47         3.27 o                         
   7   3  10         17.48         16.59         3.28 o                         
   8   3  10          3.88          5.36         3.20 o                         
   9   3  10          6.25          2.06         3.41 o                         
  10   3  10          0.55          3.46         3.48 o                         
  11   3  10          6.36          8.62         3.80 o                         
  12   3  10          0.62          6.08         4.17 o                         
 -13   4  10          0.11         -0.22         3.31 o                         
 -12   4  10          0.74         -1.76         4.25 o                         
 -11   4  10          0.89          3.26         2.94 o                         
 -10   4  10        112.59         99.52         7.05 o                         
  -9   4  10          6.75          4.80         2.44 o                         
  -8   4  10         12.61         15.84         2.62 o                         
  -7   4  10        101.96        104.85         5.28 o                         
  -6   4  10         39.71         36.77         3.39 o                         
  -5   4  10         23.33         24.02         2.46 o                         
  -4   4  10         36.01         28.87         2.40 o                         
  -3   4  10        624.05        573.44        13.72 o                         
  -2   4  10        221.95        220.27        12.47 o                         
  -1   4  10          9.63         10.91         3.34 o                         
   0   4  10        680.38        675.60         5.46 o                         
   1   4  10          3.50          6.21         3.63 o                         
   2   4  10         23.90         29.41         2.60 o                         
   3   4  10          1.21          3.97         5.74 o                         
   4   4  10         20.70         22.55         6.35 o                         
   5   4  10         37.44         37.34         5.77 o                         
   6   4  10        263.59        259.34         4.68 o                         
   7   4  10          1.58          4.14         3.89 o                         
   8   4  10          0.56          7.39         6.31 o                         
   9   4  10          3.17          6.42         4.10 o                         
  10   4  10          2.74          4.20         4.31 o                         
  11   4  10          1.11          4.85         6.38 o                         
  12   4  10          0.00          0.41         6.89 o                         
 -13   5  10          0.38         -3.48         3.48 o                         
 -12   5  10          1.87          2.54         3.19 o                         
 -11   5  10         10.73         14.71         5.33 o                         
 -10   5  10          8.65         13.60         2.35 o                         
  -9   5  10         45.75         36.67         3.37 o                         
  -8   5  10         24.01         29.77         2.60 o                         
  -7   5  10          1.68          4.19         1.91 o                         
  -6   5  10         60.52         56.72         3.16 o                         
  -5   5  10          7.13          5.49         2.42 o                         
  -4   5  10         28.55         31.09         2.52 o                         
  -3   5  10         91.63         90.28         2.72 o                         
  -2   5  10         12.51         12.44         2.99 o                         
  -1   5  10          4.46          5.33         3.05 o                         
   0   5  10        729.81        674.34         7.47 o                         
   1   5  10        159.27        159.39         3.46 o                         
   2   5  10        128.95        137.67         4.18 o                         
   3   5  10          1.37          2.25         3.67 o                         
   4   5  10          2.15          1.76         3.52 o                         
   5   5  10          0.01          0.75         3.63 o                         
   6   5  10          0.47          3.71         5.16 o                         
   7   5  10         20.82         22.08         3.83 o                         
   8   5  10          5.39          5.79         4.01 o                         
   9   5  10          9.36          7.24         4.28 o                         
  10   5  10          0.09         -0.93         4.96 o                         
  11   5  10          5.48          5.65         6.21 o                         
 -13   6  10          0.25         -4.08         4.08 o                         
 -12   6  10          0.41          0.93         3.49 o                         
 -11   6  10          0.00         -0.30         3.07 o                         
 -10   6  10          7.52          3.24         2.84 o                         
  -9   6  10         15.03         13.01         2.74 o                         
  -8   6  10          0.48         -2.53         2.79 o                         
  -7   6  10          1.83          5.03         2.55 o                         
  -6   6  10         25.32         26.69         3.54 o                         
  -5   6  10         50.45         50.65         2.90 o                         
  -4   6  10         13.57         16.93         2.52 o                         
  -3   6  10        121.33        119.02         3.29 o                         
  -2   6  10        324.16        297.13         8.79 o                         
  -1   6  10         42.81         35.09         3.00 o                         
   0   6  10         24.30         25.05         2.64 o                         
   1   6  10         62.14         58.31         3.48 o                         
   2   6  10          6.88         14.11         3.56 o                         
   3   6  10         44.08         50.07         7.73 o                         
   4   6  10         35.07         28.75         3.89 o                         
   5   6  10          0.59          3.49         5.87 o                         
   6   6  10          0.63         -2.72         3.60 o                         
   7   6  10          5.81          4.57         3.91 o                         
   8   6  10         10.91          5.48         5.16 o                         
   9   6  10          0.15          3.96         4.24 o                         
  10   6  10          0.07          7.13         4.52 o                         
  11   6  10          3.16          7.15         4.96 o                         
 -12   7  10          0.85          1.44         3.05 o                         
 -11   7  10          9.14         10.89         6.56 o                         
 -10   7  10          2.60          2.20         2.97 o                         
  -9   7  10          2.48          0.96         2.63 o                         
  -8   7  10         49.06         47.96         2.89 o                         
  -7   7  10         12.82         12.90         2.67 o                         
  -6   7  10         46.60         50.39         2.74 o                         
  -5   7  10          1.74         -0.02         2.52 o                         
  -4   7  10         16.38         13.79         2.34 o                         
  -3   7  10        136.48        128.35         4.05 o                         
  -2   7  10          3.07          3.55         2.75 o                         
  -1   7  10         89.16         81.86         5.24 o                         
   0   7  10         16.33         12.04         2.97 o                         
   1   7  10          1.18          6.96         3.35 o                         
   2   7  10          0.38          3.81         3.73 o                         
   3   7  10        116.17        115.35         8.64 o                         
   4   7  10          1.43          6.45         3.75 o                         
   5   7  10          5.72         12.96         3.69 o                         
   6   7  10         28.90         22.85         4.59 o                         
   7   7  10          0.79          1.24         3.84 o                         
   8   7  10          6.79          3.34         4.22 o                         
   9   7  10          0.33          3.04         6.41 o                         
  10   7  10          1.39          3.62         4.83 o                         
 -12   8  10          0.03          2.31         4.10 o                         
 -11   8  10          0.60          0.83         3.34 o                         
 -10   8  10          4.93         10.48         3.14 o                         
  -9   8  10          0.17          1.88         2.93 o                         
  -8   8  10         17.05         15.25         2.81 o                         
  -7   8  10          0.09          0.17         2.31 o                         
  -6   8  10         11.93          9.62         2.68 o                         
  -5   8  10         53.31         61.71         5.99 o                         
  -4   8  10          7.66          9.62         2.63 o                         
  -3   8  10         52.91         46.28         2.54 o                         
  -2   8  10        137.98        131.11         3.42 o                         
  -1   8  10         18.41         18.71         2.94 o                         
   0   8  10         22.86         28.31         3.05 o                         
   1   8  10          1.80          5.83         3.46 o                         
   2   8  10         75.83         67.18         5.30 o                         
   3   8  10         15.38         17.46         5.00 o                         
   4   8  10          2.19          6.64         3.84 o                         
   5   8  10          4.50          8.82         5.06 o                         
   6   8  10          0.15         -3.36         4.89 o                         
   7   8  10         10.48         16.38         5.50 o                         
   8   8  10         11.89          5.91         6.18 o                         
   9   8  10          2.76         11.54         6.85 o                         
  10   8  10          4.22          6.37         5.77 o                         
 -11   9  10          0.20          1.33         5.28 o                         
 -10   9  10          1.82          2.72         3.25 o                         
  -9   9  10         12.95          7.95         4.37 o                         
  -8   9  10          2.37          5.04         4.68 o                         
  -7   9  10          3.19         10.53         3.23 o                         
  -6   9  10         27.75         23.87         2.57 o                         
  -5   9  10          2.67         15.79         3.14 o                         
  -4   9  10         50.20         43.04         2.76 o                         
  -3   9  10         33.73         29.28         3.70 o                         
  -2   9  10         13.45          7.99         2.57 o                         
  -1   9  10         57.05         58.45         3.09 o                         
   0   9  10         11.31         11.58         3.68 o                         
   1   9  10         15.60         17.87         3.49 o                         
   2   9  10          0.04          1.64         3.85 o                         
   3   9  10          0.90          0.79         2.72 o                         
   4   9  10          5.91          1.64         3.89 o                         
   5   9  10          1.35          2.92         4.01 o                         
   6   9  10         14.92         15.51         9.22 o                         
   7   9  10          7.81          7.01         3.58 o                         
   8   9  10          0.45         13.09         4.68 o                         
   9   9  10          4.16          4.01         3.91 o                         
 -10  10  10          1.95          5.87         2.87 o                         
  -9  10  10          0.01         -2.51         3.19 o                         
  -8  10  10          6.53          3.74         3.06 o                         
  -7  10  10          1.49          6.68         2.99 o                         
  -6  10  10          1.22          4.12         2.77 o                         
  -5  10  10          0.60          2.19         2.47 o                         
  -4  10  10          1.31          2.36         4.21 o                         
  -3  10  10         19.68         23.87         2.88 o                         
  -2  10  10          2.48          4.58         2.85 o                         
  -1  10  10         12.00         19.10         3.05 o                         
   0  10  10          2.43          3.63         2.65 o                         
   1  10  10          7.20         11.06         3.36 o                         
   2  10  10          0.12         -2.63         3.88 o                         
   3  10  10          3.78          9.23         3.09 o                         
   4  10  10         17.62         16.23         4.20 o                         
   5  10  10          1.55          6.72         5.47 o                         
   6  10  10          5.03         -0.47         3.69 o                         
   7  10  10          0.90          1.69         4.44 o                         
   8  10  10          0.04         -4.56         4.56 o                         
  -9  11  10          0.03          2.97         3.46 o                         
  -8  11  10          7.93          1.22         3.28 o                         
  -7  11  10          0.14          0.45         3.14 o                         
  -6  11  10          9.74         12.75         3.05 o                         
  -5  11  10          6.50          9.49         2.91 o                         
  -4  11  10          4.08          5.47         2.66 o                         
  -3  11  10          0.00          5.77         3.00 o                         
  -2  11  10         11.20         11.74         2.85 o                         
  -1  11  10          2.59          2.17         3.10 o                         
   0  11  10          0.14          4.70         3.95 o                         
   1  11  10          0.02          1.35         2.95 o                         
   2  11  10          0.49          5.09         3.19 o                         
   3  11  10          0.81         -0.26         5.50 o                         
   4  11  10         14.88         12.53         4.41 o                         
   5  11  10          4.71          0.39         4.53 o                         
   6  11  10          0.32          3.27         4.61 o                         
   7  11  10          3.66         10.51         4.80 o                         
  -8  12  10          0.28         -0.27         3.54 o                         
  -7  12  10          1.63          1.46         3.29 o                         
  -6  12  10          0.01          6.49         3.21 o                         
  -5  12  10          9.37          3.51         3.11 o                         
  -4  12  10          0.83          2.09         3.85 o                         
  -3  12  10         14.07         21.31         2.84 o                         
  -2  12  10          1.49          4.97         3.28 o                         
  -1  12  10          3.45          6.47         3.62 o                         
   0  12  10          0.32          4.93         3.48 o                         
   1  12  10          1.88          1.25         4.19 o                         
   2  12  10          0.06          2.92         4.56 o                         
   3  12  10          4.63          4.94         8.30 o                         
   4  12  10          4.39          0.31         4.60 o                         
   5  12  10          6.96          5.22         5.16 o                         
   6  12  10          0.38          7.63         4.05 o                         
  -6  13  10          0.04         -0.47         3.82 o                         
  -5  13  10          2.33          4.44         3.51 o                         
  -4  13  10          0.58          3.72         3.40 o                         
  -3  13  10          0.10          2.16         2.85 o                         
  -2  13  10          0.05          3.92         3.51 o                         
  -1  13  10          6.11          4.25         3.20 o                         
   0  13  10          0.04          0.11         3.69 o                         
   1  13  10          9.60         15.27         4.62 o                         
   2  13  10          1.57         -0.68         7.29 o                         
   3  13  10         16.88         22.14         4.87 o                         
   4  13  10          0.13         10.05         5.33 o                         
   5  13  10          4.16         15.39         7.09 o                         
  -4  14  10          2.19         10.80         7.09 o                         
  -3  14  10          0.13          6.17         3.50 o                         
  -2  14  10          4.71          9.28         4.00 o                         
  -1  14  10          0.67         -0.06         3.88 o                         
   0  14  10          0.02          0.61         4.13 o                         
   1  14  10          1.34          9.64         9.49 o                         
   2  14  10          0.08         -4.39         6.95 o                         
 -13   0  11          2.76          3.49         4.79 o                         
 -11   0  11          9.66          0.95         4.08 o                         
  -9   0  11          0.25          5.16         8.07 o                         
  -7   0  11        178.66        163.87         4.19 o                         
  -5   0  11        499.37        499.61         8.68 o                         
  -3   0  11         55.20         59.08         4.49 o                         
  -1   0  11        209.43        201.38         5.81 o                         
   1   0  11          1.59          2.79         3.81 o                         
   3   0  11        743.00        729.42         7.57 o                         
   5   0  11          8.70          5.91         3.68 o                         
   7   0  11          3.76         -1.98         4.14 o                         
   9   0  11          1.70          6.55         5.54 o                         
  11   0  11          2.64          4.30         4.99 o                         
 -14   1  11          1.47         -1.93         3.60 o                         
 -13   1  11          0.06          3.09         3.27 o                         
 -12   1  11          0.04          3.24         3.03 o                         
 -11   1  11          1.26          2.84         5.46 o                         
 -10   1  11         11.57         13.39         3.39 o                         
  -9   1  11          2.55          3.94         2.96 o                         
  -8   1  11        107.48        108.23         2.60 o                         
  -7   1  11         28.84         20.15         2.02 o                         
  -6   1  11         31.99         37.41         2.47 o                         
  -5   1  11         11.58         10.12         2.27 o                         
  -4   1  11         13.26         14.16         2.64 o                         
  -3   1  11        546.27        529.00        11.32 o                         
  -2   1  11         42.68         44.02         2.68 o                         
  -1   1  11          4.26         10.21         2.58 o                         
   0   1  11        333.25        313.46         3.63 o                         
   1   1  11          0.02          2.73         2.68 o                         
   2   1  11        389.00        370.95         4.01 o                         
   3   1  11         60.79         64.35         3.15 o                         
   4   1  11        101.83         95.16         3.20 o                         
   5   1  11          0.00          1.19         2.87 o                         
   6   1  11          0.06          4.70         2.99 o                         
   7   1  11         53.37         51.45         3.31 o                         
   8   1  11          2.74          5.54         3.35 o                         
   9   1  11          4.24          4.86         3.32 o                         
  10   1  11          3.34          4.15         3.95 o                         
  11   1  11          1.06          2.38         3.78 o                         
  12   1  11          9.83          2.71         3.94 o                         
 -13   2  11          1.92         -2.24         3.30 o                         
 -12   2  11          0.02          8.16         3.10 o                         
 -11   2  11         33.93         37.60         4.09 o                         
 -10   2  11         21.46         16.65         2.26 o                         
  -9   2  11         10.12         12.48         2.64 o                         
  -8   2  11          6.76          8.78         3.00 o                         
  -7   2  11         54.16         46.56         2.43 o                         
  -6   2  11          1.50          2.70         3.50 o                         
  -5   2  11        765.97        796.03        11.88 o                         
  -4   2  11         40.10         43.61         2.69 o                         
  -3   2  11        373.73        380.04         5.95 o                         
  -2   2  11        470.74        451.86         6.95 o                         
  -1   2  11         33.77         29.53         3.61 o                         
   0   2  11         34.60         30.50         3.09 o                         
   1   2  11        152.00        145.73         3.41 o                         
   2   2  11        222.94        221.25         3.65 o                         
   3   2  11        353.55        361.75         5.96 o                         
   4   2  11          2.99         10.38         3.28 o                         
   5   2  11         37.92         35.42         3.16 o                         
   6   2  11          3.10          6.23         2.89 o                         
   7   2  11          9.35         12.95         4.10 o                         
   8   2  11         19.11         20.42         3.47 o                         
   9   2  11          1.43          0.62         3.26 o                         
  10   2  11          1.93          4.04         3.49 o                         
  11   2  11          0.32         -4.63         4.87 o                         
  12   2  11          0.88          2.22         4.03 o                         
 -13   3  11          3.43         11.91         4.45 o                         
 -12   3  11          0.39         -2.47         3.56 o                         
 -11   3  11          0.03          3.22         2.94 o                         
 -10   3  11          9.94         13.86         2.53 o                         
  -9   3  11          0.37          1.31         2.69 o                         
  -8   3  11          0.09          2.41         2.54 o                         
  -7   3  11         44.84         37.87         2.79 o                         
  -6   3  11          0.09          2.72         3.84 o                         
  -5   3  11        188.06        178.68         3.92 o                         
  -4   3  11         87.87         85.16         2.75 o                         
  -3   3  11        666.69        661.10         9.11 o                         
  -2   3  11          3.67          4.50         2.45 o                         
  -1   3  11         11.98          7.51         2.95 o                         
   0   3  11        176.83        184.47         3.64 o                         
   1   3  11         42.38         46.19         3.22 o                         
   2   3  11         67.13         62.44         3.15 o                         
   3   3  11         14.18         16.02         2.98 o                         
   4   3  11         48.90         51.55         3.61 o                         
   5   3  11         17.85         14.17         3.62 o                         
   6   3  11          0.14          2.46         3.37 o                         
   7   3  11         19.92         21.50         3.50 o                         
   8   3  11          6.09          6.70         3.40 o                         
   9   3  11          6.84          8.35         3.58 o                         
  10   3  11          6.78          5.01         3.78 o                         
  11   3  11          3.62          3.38         4.49 o                         
 -13   4  11          0.32          3.37         3.96 o                         
 -12   4  11          0.02         -1.89         4.59 o                         
 -11   4  11          0.37         -0.09         3.51 o                         
 -10   4  11         40.42         45.93         3.47 o                         
  -9   4  11         14.22         16.04         2.71 o                         
  -8   4  11          0.08          4.33         2.52 o                         
  -7   4  11          1.61          1.74         2.26 o                         
  -6   4  11        213.49        199.27         4.47 o                         
  -5   4  11         28.69         35.34         2.52 o                         
  -4   4  11         36.47         37.90         2.86 o                         
  -3   4  11        166.56        173.85         3.65 o                         
  -2   4  11        377.53        384.43         5.97 o                         
  -1   4  11         11.61         10.19         2.95 o                         
   0   4  11        230.61        212.89         3.61 o                         
   1   4  11         29.57         27.67         3.13 o                         
   2   4  11        485.92        466.01         7.13 o                         
   3   4  11         42.24         40.88         3.98 o                         
   4   4  11        135.04        129.87         4.32 o                         
   5   4  11        111.12        111.60         4.18 o                         
   6   4  11          8.33          9.79         4.05 o                         
   7   4  11          0.37          2.37         3.91 o                         
   8   4  11          5.11          5.13         4.49 o                         
   9   4  11          4.46          2.12        12.25 o                         
  10   4  11          0.57         -3.75         4.86 o                         
  11   4  11          1.38         -0.66         4.80 o                         
 -13   5  11          2.79          4.78         4.09 o                         
 -12   5  11          0.34          0.92         3.27 o                         
 -11   5  11          6.72          6.36         2.69 o                         
 -10   5  11          1.65          4.55         2.86 o                         
  -9   5  11         25.19         16.76         2.80 o                         
  -8   5  11         21.87         16.11         3.52 o                         
  -7   5  11          3.71          5.66         2.24 o                         
  -6   5  11          5.25          8.93         3.10 o                         
  -5   5  11         23.61         24.99         2.57 o                         
  -4   5  11         12.02         11.01         2.61 o                         
  -3   5  11        157.99        132.48         2.70 o                         
  -2   5  11        132.79        123.63         3.99 o                         
  -1   5  11        404.33        403.62         4.66 o                         
   0   5  11        259.34        247.60         4.66 o                         
   1   5  11         20.60         26.63         3.26 o                         
   2   5  11          0.51          1.39         3.01 o                         
   3   5  11          0.57          3.78         3.57 o                         
   4   5  11         19.29         24.85         3.69 o                         
   5   5  11        191.00        202.61        11.65 o                         
   6   5  11         46.73         54.60         4.20 o                         
   7   5  11          7.99          7.64         6.75 o                         
   8   5  11          2.79          5.84         6.01 o                         
   9   5  11          6.02          2.99         4.69 o                         
  10   5  11          6.80          1.12         4.62 o                         
  11   5  11          2.96          3.95         4.91 o                         
 -12   6  11          0.05          5.15         3.01 o                         
 -11   6  11          0.00          0.63         3.14 o                         
 -10   6  11         24.24         26.66         2.99 o                         
  -9   6  11         75.12         66.27         4.69 o                         
  -8   6  11         17.83         24.00         3.50 o                         
  -7   6  11          2.06          3.07         3.31 o                         
  -6   6  11         61.93         57.71         3.26 o                         
  -5   6  11         25.21         27.36         2.62 o                         
  -4   6  11         62.42         54.01         4.13 o                         
  -3   6  11         83.24         90.42         4.03 o                         
  -2   6  11          4.19          7.57         2.49 o                         
  -1   6  11         44.54         40.95         2.89 o                         
   0   6  11          0.61          3.26         2.56 o                         
   1   6  11         25.86         29.32         3.30 o                         
   2   6  11         32.70         42.38         6.35 o                         
   3   6  11          3.99          4.04         3.74 o                         
   4   6  11          9.48          9.98         3.74 o                         
   5   6  11          0.72          2.51         7.53 o                         
   6   6  11         27.44         21.64         3.81 o                         
   7   6  11          2.10          4.99         3.20 o                         
   8   6  11          0.00         -1.48         4.32 o                         
   9   6  11          1.67          1.93         4.48 o                         
  10   6  11          0.66         -1.05         8.10 o                         
 -12   7  11          1.52          4.44         3.10 o                         
 -11   7  11          0.09          3.00         3.50 o                         
 -10   7  11          0.43          3.36         4.88 o                         
  -9   7  11          1.81          6.35         3.98 o                         
  -8   7  11         17.43         19.32         2.84 o                         
  -7   7  11          0.07          4.13         2.57 o                         
  -6   7  11          0.14          3.99         2.38 o                         
  -5   7  11         42.06         44.18         2.55 o                         
  -4   7  11          2.14          1.58         2.52 o                         
  -3   7  11        124.03        125.50         2.92 o                         
  -2   7  11         13.76         18.90         2.73 o                         
  -1   7  11         22.85         31.73         2.54 o                         
   0   7  11        109.97        110.36         4.14 o                         
   1   7  11          4.78         -0.59         3.43 o                         
   2   7  11          3.30         10.66         3.11 o                         
   3   7  11          3.47          6.18         3.72 o                         
   4   7  11          0.51          1.30         3.07 o                         
   5   7  11          1.09          5.30         3.86 o                         
   6   7  11         13.70         14.42         3.89 o                         
   7   7  11          2.04         -2.81         7.12 o                         
   8   7  11          7.44          6.39         4.30 o                         
   9   7  11          4.57         10.33         4.76 o                         
  10   7  11          0.02          9.74         5.02 o                         
 -11   8  11          0.71          3.99         3.41 o                         
 -10   8  11          5.62          8.62         3.20 o                         
  -9   8  11          0.25         -2.99         2.99 o                         
  -8   8  11         21.81         27.41         4.55 o                         
  -7   8  11          0.23          3.96         2.24 o                         
  -6   8  11          3.66          6.60         2.71 o                         
  -5   8  11          5.50          8.48         2.65 o                         
  -4   8  11        143.47        134.31         5.28 o                         
  -3   8  11         19.84         27.92         2.99 o                         
  -2   8  11          5.84          9.77         2.44 o                         
  -1   8  11         33.77         33.79         3.02 o                         
   0   8  11          0.12          1.16         2.98 o                         
   1   8  11          4.96          5.42         3.85 o                         
   2   8  11         37.40         38.76         3.85 o                         
   3   8  11          2.32          9.62         5.60 o                         
   4   8  11          0.13          2.84         3.95 o                         
   5   8  11          0.04         -1.70         3.86 o                         
   6   8  11          2.27          4.71         3.96 o                         
   7   8  11          7.92          4.54         5.27 o                         
   8   8  11          1.56          4.83         4.34 o                         
   9   8  11          1.98          3.50         4.81 o                         
 -11   9  11          0.08          0.75         5.88 o                         
 -10   9  11          0.35          0.19         3.36 o                         
  -9   9  11          9.16         14.52         3.19 o                         
  -8   9  11          9.02         16.63         3.01 o                         
  -7   9  11          3.25          1.55         2.81 o                         
  -6   9  11          8.42         15.19         2.77 o                         
  -5   9  11          4.10          4.09         2.83 o                         
  -4   9  11         10.03          7.51         2.85 o                         
  -3   9  11          8.97          9.53         3.03 o                         
  -2   9  11          6.49          9.23         2.87 o                         
  -1   9  11         54.28         57.88         2.60 o                         
   0   9  11         15.03         18.69         3.24 o                         
   1   9  11         22.01         19.98         6.72 o                         
   2   9  11         15.61         10.40         4.02 o                         
   3   9  11         26.44         32.70         5.23 o                         
   4   9  11         11.13         18.47         8.57 o                         
   5   9  11          0.28          8.62         4.13 o                         
   6   9  11          0.31         12.70         4.18 o                         
   7   9  11          1.39          1.93        12.32 o                         
   8   9  11          5.54         16.60         4.67 o                         
   9   9  11          1.01          8.22        13.47 o                         
 -10  10  11          0.23          3.43         3.53 o                         
  -9  10  11          1.25          8.11         3.33 o                         
  -8  10  11          8.17          7.50         3.18 o                         
  -7  10  11          0.61          3.18         3.03 o                         
  -6  10  11         17.37         16.94         2.93 o                         
  -5  10  11          2.04          4.73         2.74 o                         
  -4  10  11          0.50         -0.64         2.70 o                         
  -3  10  11         30.83         38.83         3.14 o                         
  -2  10  11          3.06          7.20         3.03 o                         
  -1  10  11         14.02          9.02         3.13 o                         
   0  10  11          7.19          9.03         2.90 o                         
   1  10  11         19.31         24.14         6.62 o                         
   2  10  11          3.49          3.37         6.58 o                         
   3  10  11          0.76         -0.06         4.83 o                         
   4  10  11          0.79         -4.34         4.34 o                         
   5  10  11          0.01          2.51         4.30 o                         
   6  10  11         15.77         21.30         4.56 o                         
   7  10  11          0.24         14.77         4.69 o                         
   8  10  11          0.42          0.47         5.91 o                         
  -9  11  11          0.18          5.50         5.50 o                         
  -8  11  11          4.77          3.68         3.38 o                         
  -7  11  11          0.03          7.04         3.14 o                         
  -6  11  11         44.89         34.74         4.09 o                         
  -5  11  11          2.21          3.53         2.97 o                         
  -4  11  11          2.56          6.19         3.19 o                         
  -3  11  11          7.55         11.90         3.23 o                         
  -2  11  11          5.85         -0.90         2.74 o                         
  -1  11  11         18.53         19.71         3.37 o                         
   0  11  11          0.59          1.10         3.51 o                         
   1  11  11          5.19          0.22         6.48 o                         
   2  11  11          0.24          2.56         4.17 o                         
   3  11  11          0.65          4.66         7.97 o                         
   4  11  11          2.74          3.56         4.48 o                         
   5  11  11         14.76         13.62         4.56 o                         
   6  11  11          0.45         11.29         8.54 o                         
   7  11  11          2.25         -1.10         4.22 o                         
  -7  12  11          0.19         -0.69         3.55 o                         
  -6  12  11          0.19          4.17         3.24 o                         
  -5  12  11          0.92          4.49         3.53 o                         
  -4  12  11          1.91          8.75         3.40 o                         
  -3  12  11          0.44          3.21         3.25 o                         
  -2  12  11          1.74          8.65         3.34 o                         
  -1  12  11          5.50          5.83         3.51 o                         
   0  12  11          0.15          4.11         3.69 o                         
   1  12  11          2.20          4.59         3.58 o                         
   2  12  11          0.82         -2.70        12.42 o                         
   3  12  11          1.55          4.10         6.35 o                         
   4  12  11          6.01          4.33         8.07 o                         
   5  12  11          2.20          5.68         5.05 o                         
  -5  13  11          3.10          1.00         3.47 o                         
  -4  13  11          0.06          4.31         3.46 o                         
  -3  13  11          1.21         -0.02         3.64 o                         
  -2  13  11          0.05          1.77         3.67 o                         
  -1  13  11          0.17          1.16         3.62 o                         
   0  13  11          1.36          1.20         4.08 o                         
   1  13  11          1.08         -3.35         4.15 o                         
   2  13  11          6.39         12.71         8.68 o                         
   3  13  11          2.70         -2.03         4.01 o                         
   4  13  11          0.33         -1.76         6.95 o                         
  -2  14  11          1.66         10.81         8.00 o                         
  -1  14  11          1.10         -0.40         4.59 o                         
   0  14  11          0.25         -0.81         6.89 o                         
 -12   0  12          0.01          1.65         4.49 o                         
 -10   0  12          7.71         12.29         5.54 o                         
  -8   0  12          5.47          4.87         3.58 o                         
  -6   0  12         47.39         36.70         3.58 o                         
  -4   0  12         39.35         43.60         3.89 o                         
  -2   0  12          9.52         15.43         3.56 o                         
   0   0  12        263.58        252.47         5.00 o                         
   2   0  12        443.46        435.82         5.87 o                         
   4   0  12          0.37          2.96         4.09 o                         
   6   0  12          2.51          3.26         4.05 o                         
   8   0  12         11.97          9.47         4.44 o                         
  10   0  12          1.90          3.09         5.47 o                         
 -13   1  12          2.58          3.01         3.86 o                         
 -12   1  12          0.17          3.32         3.13 o                         
 -11   1  12         28.58         22.89         4.07 o                         
 -10   1  12         16.75          8.29         2.52 o                         
  -9   1  12         10.15          8.58         3.15 o                         
  -8   1  12         24.66         24.59         2.99 o                         
  -7   1  12          2.88          3.26         2.29 o                         
  -6   1  12          3.99          5.31         2.41 o                         
  -5   1  12          0.13          4.98         2.91 o                         
  -4   1  12         26.35         31.12         2.75 o                         
  -3   1  12        186.76        167.63         3.09 o                         
  -2   1  12         46.23         43.43         3.63 o                         
  -1   1  12         63.31         48.20         2.87 o                         
   0   1  12         35.27         42.03         2.91 o                         
   1   1  12         19.81         18.45         2.97 o                         
   2   1  12          0.02          2.31         2.63 o                         
   3   1  12          7.61         10.66         2.74 o                         
   4   1  12          0.60          3.48         3.03 o                         
   5   1  12         66.76         66.46         3.16 o                         
   6   1  12          5.52          4.61         3.11 o                         
   7   1  12          2.12          5.09         3.40 o                         
   8   1  12          0.48          0.27         3.09 o                         
   9   1  12          0.72          1.73         3.36 o                         
  10   1  12          0.00          2.55         4.16 o                         
  11   1  12          5.47          3.52         4.25 o                         
 -13   2  12          2.05         11.71         4.07 o                         
 -12   2  12          6.74          6.38         3.12 o                         
 -11   2  12          2.11          3.48         2.74 o                         
 -10   2  12          0.79          3.76         2.48 o                         
  -9   2  12          1.69          1.21         3.35 o                         
  -8   2  12          3.99         10.97         2.62 o                         
  -7   2  12         18.86         28.83         2.35 o                         
  -6   2  12          7.36          9.59         2.50 o                         
  -5   2  12          7.23          1.62         3.32 o                         
  -4   2  12        173.86        168.24         2.96 o                         
  -3   2  12         26.03         27.33         2.61 o                         
  -2   2  12        357.60        348.15         5.71 o                         
  -1   2  12        143.96        142.33         5.13 o                         
   0   2  12         48.20         46.69         2.97 o                         
   1   2  12          4.24          7.96         2.86 o                         
   2   2  12          1.53          2.50         2.78 o                         
   3   2  12        169.40        176.03         3.57 o                         
   4   2  12        142.14        146.89         3.50 o                         
   5   2  12          0.70         -0.83         3.06 o                         
   6   2  12         11.88         11.74         3.01 o                         
   7   2  12          4.15          5.47         3.73 o                         
   8   2  12          0.78          1.84         3.31 o                         
   9   2  12          0.12          1.31         3.39 o                         
  10   2  12          0.01          0.95         3.76 o                         
  11   2  12          1.98          5.18         4.79 o                         
 -13   3  12          0.10          5.32         3.71 o                         
 -12   3  12          8.40          7.56         3.81 o                         
 -11   3  12          0.00         -0.84         2.95 o                         
 -10   3  12          0.69          3.10         2.83 o                         
  -9   3  12          6.37         13.15         2.55 o                         
  -8   3  12         21.02         19.56         4.64 o                         
  -7   3  12          0.27          2.08         2.54 o                         
  -6   3  12         22.02         23.99         2.64 o                         
  -5   3  12         20.83         15.56         2.53 o                         
  -4   3  12          9.86         13.09         2.63 o                         
  -3   3  12        369.56        394.12         9.40 o                         
  -2   3  12         17.22         24.30         2.85 o                         
  -1   3  12         39.24         46.41         3.04 o                         
   0   3  12         40.44         46.56         3.18 o                         
   1   3  12         47.14         50.04         3.62 o                         
   2   3  12        340.00        341.16         4.09 o                         
   3   3  12         22.79         18.13         3.03 o                         
   4   3  12          6.85         13.76         3.27 o                         
   5   3  12         46.43         48.56         3.49 o                         
   6   3  12          6.50         10.06         3.70 o                         
   7   3  12          0.16          1.58         3.99 o                         
   8   3  12          0.33          6.06         3.99 o                         
   9   3  12          1.37          5.28         5.33 o                         
  10   3  12          3.99          6.30         4.41 o                         
  11   3  12          0.16          6.48         4.75 o                         
 -13   4  12          0.31          2.65         4.09 o                         
 -12   4  12          0.06          5.22         3.28 o                         
 -11   4  12          0.06          1.68         3.00 o                         
 -10   4  12          7.61         11.69         2.65 o                         
  -9   4  12          7.35         10.96         2.74 o                         
  -8   4  12          4.33          8.32         2.39 o                         
  -7   4  12          3.43          7.50         2.53 o                         
  -6   4  12         38.81         42.79         3.61 o                         
  -5   4  12         70.34         71.80         5.21 o                         
  -4   4  12          4.47          5.79         2.98 o                         
  -3   4  12         44.15         38.90         3.18 o                         
  -2   4  12          2.59          1.47         3.07 o                         
  -1   4  12        186.44        185.16         7.21 o                         
   0   4  12        375.16        369.63         4.11 o                         
   1   4  12          5.61          2.88         2.94 o                         
   2   4  12         27.10         25.14         3.11 o                         
   3   4  12         12.54         14.34         5.16 o                         
   4   4  12         70.49         82.90         8.47 o                         
   5   4  12          1.26          7.43         5.00 o                         
   6   4  12          6.29          9.42         4.01 o                         
   7   4  12          1.06          3.15         3.83 o                         
   8   4  12          2.29          1.66         7.76 o                         
   9   4  12          0.02          8.57         4.69 o                         
  10   4  12          1.90         -4.55         4.55 o                         
  11   4  12          4.19          2.36         5.84 o                         
 -12   5  12          0.00          4.49         5.33 o                         
 -11   5  12          0.06          4.38         3.11 o                         
 -10   5  12          0.38          6.08         2.94 o                         
  -9   5  12          8.17          5.33         2.58 o                         
  -8   5  12         39.93         42.85         4.42 o                         
  -7   5  12          1.61          4.43         2.57 o                         
  -6   5  12          4.88          5.08         2.52 o                         
  -5   5  12          9.79          8.69         3.40 o                         
  -4   5  12         19.09         20.13         2.60 o                         
  -3   5  12          0.69         -1.20         2.68 o                         
  -2   5  12          4.25          5.99         2.64 o                         
  -1   5  12        283.79        263.51         5.56 o                         
   0   5  12         30.67         31.43         2.72 o                         
   1   5  12          0.02          2.23         3.03 o                         
   2   5  12         37.25         32.66         7.02 o                         
   3   5  12          0.00          5.67         4.66 o                         
   4   5  12        118.15        115.10         4.19 o                         
   5   5  12         28.57         34.42         4.02 o                         
   6   5  12         17.70         15.78         4.01 o                         
   7   5  12          0.40          7.30         4.15 o                         
   8   5  12          0.60         -0.98         4.30 o                         
   9   5  12          0.00          5.09         4.65 o                         
  10   5  12          0.40          2.41         4.77 o                         
 -12   6  12          0.02          3.86         3.38 o                         
 -11   6  12          3.49          5.68         3.23 o                         
 -10   6  12          3.43          4.25         3.00 o                         
  -9   6  12          3.34          5.49         2.85 o                         
  -8   6  12         23.00         22.32         4.30 o                         
  -7   6  12          0.96          7.77         3.94 o                         
  -6   6  12          5.70          7.69         2.42 o                         
  -5   6  12         14.96         16.87         2.87 o                         
  -4   6  12         23.29         27.21         3.17 o                         
  -3   6  12          2.00          0.61         2.42 o                         
  -2   6  12         28.52         28.54         2.70 o                         
  -1   6  12         22.02         25.63         3.10 o                         
   0   6  12         36.28         31.50         2.73 o                         
   1   6  12          0.47          2.21         3.20 o                         
   2   6  12          5.16          7.02         3.76 o                         
   3   6  12          0.89          8.61         3.72 o                         
   4   6  12         36.11         31.11         3.79 o                         
   5   6  12         19.32         19.76         6.68 o                         
   6   6  12         23.20         17.84         4.79 o                         
   7   6  12          2.64          2.52         7.09 o                         
   8   6  12         19.37         19.18         4.61 o                         
   9   6  12          0.09          3.32         4.74 o                         
  10   6  12          0.32          4.86         5.08 o                         
 -12   7  12          0.11          4.36         5.32 o                         
 -11   7  12          0.05          7.17         2.96 o                         
 -10   7  12          1.17         -2.80         2.80 o                         
  -9   7  12          3.58          4.29         2.95 o                         
  -8   7  12         16.29         11.00         2.82 o                         
  -7   7  12          0.37          1.89         3.43 o                         
  -6   7  12          3.58          3.32         2.67 o                         
  -5   7  12          1.82          5.07         2.58 o                         
  -4   7  12          1.04          5.17         2.81 o                         
  -3   7  12        140.60        146.04         6.31 o                         
  -2   7  12          4.50          6.84         2.73 o                         
  -1   7  12         46.15         36.51         3.03 o                         
   0   7  12          9.30          7.63         2.63 o                         
   1   7  12          1.87          2.85         3.74 o                         
   2   7  12          9.53         11.74         3.74 o                         
   3   7  12          0.00         -2.01         3.74 o                         
   4   7  12          4.69          8.09         3.89 o                         
   5   7  12          0.12          3.65         3.96 o                         
   6   7  12          1.51          4.52         3.96 o                         
   7   7  12          0.11         -2.33         4.37 o                         
   8   7  12          0.33          5.78         4.53 o                         
   9   7  12          0.08         -3.22         4.91 o                         
 -11   8  12          0.42          3.99         3.50 o                         
 -10   8  12          0.05          6.49         3.21 o                         
  -9   8  12          0.22          4.29         4.53 o                         
  -8   8  12         26.68         31.61         3.03 o                         
  -7   8  12          0.50          7.46         2.76 o                         
  -6   8  12          5.64          5.75         2.71 o                         
  -5   8  12         11.63          5.39         2.43 o                         
  -4   8  12         75.44         70.94         3.98 o                         
  -3   8  12          0.84          1.88         2.66 o                         
  -2   8  12          3.04          7.96         2.99 o                         
  -1   8  12          7.70          7.28         2.68 o                         
   0   8  12          9.27         13.55         3.10 o                         
   1   8  12         25.57         19.39         5.87 o                         
   2   8  12          0.11         -1.27         3.98 o                         
   3   8  12          2.09          2.76         5.13 o                         
   4   8  12          0.05          7.10         3.93 o                         
   5   8  12          0.34          2.77         3.26 o                         
   6   8  12          0.72          2.26         4.18 o                         
   7   8  12          2.94          2.36         4.34 o                         
   8   8  12          8.69         13.26         4.77 o                         
   9   8  12          2.07          2.09         5.07 o                         
 -10   9  12          0.46          2.66         3.35 o                         
  -9   9  12          1.73         -3.14         3.14 o                         
  -8   9  12          2.03          5.77         3.18 o                         
  -7   9  12          2.33          0.37         2.97 o                         
  -6   9  12          6.44         11.53         2.84 o                         
  -5   9  12          9.14         15.49         2.79 o                         
  -4   9  12          3.24          9.02         6.02 o                         
  -3   9  12          3.62          4.98         2.31 o                         
  -2   9  12          1.95          3.12         3.00 o                         
  -1   9  12          3.07          2.85         3.03 o                         
   0   9  12          9.37         10.34         3.21 o                         
   1   9  12          0.45          8.01         3.83 o                         
   2   9  12          2.48          4.71         5.94 o                         
   3   9  12          4.17          8.72         4.08 o                         
   4   9  12          1.06          6.00         4.12 o                         
   5   9  12          2.43          7.64         4.21 o                         
   6   9  12         21.73         30.08         4.46 o                         
   7   9  12          4.23         11.23         4.70 o                         
   8   9  12          8.03          8.24         4.88 o                         
  -9  10  12          0.07         -3.42         3.42 o                         
  -8  10  12          0.74          3.83         3.16 o                         
  -7  10  12          1.45          3.72         3.07 o                         
  -6  10  12          1.38          3.51         2.66 o                         
  -5  10  12          1.01          5.72         3.06 o                         
  -4  10  12          2.65          4.88         2.96 o                         
  -3  10  12          0.96          5.07         2.99 o                         
  -2  10  12          1.00          0.47         3.03 o                         
  -1  10  12          1.51          2.99         4.05 o                         
   0  10  12          6.85          6.92         3.53 o                         
   1  10  12          6.45          3.06         5.50 o                         
   2  10  12          5.81          6.74         4.22 o                         
   3  10  12          0.53          3.99         4.25 o                         
   4  10  12          3.77          8.26         4.32 o                         
   5  10  12          2.35         11.82         4.46 o                         
   6  10  12          0.48          9.23         3.68 o                         
   7  10  12          0.75          1.45         4.72 o                         
  -8  11  12          0.19          2.59         3.43 o                         
  -7  11  12          0.54         -1.48         3.84 o                         
  -6  11  12         12.26         11.23         2.98 o                         
  -5  11  12          0.06          2.93         2.99 o                         
  -4  11  12          0.32          0.55         3.06 o                         
  -3  11  12          2.12         -1.18         3.28 o                         
  -2  11  12          0.04         -1.61         3.16 o                         
  -1  11  12          5.98          2.85         3.35 o                         
   0  11  12          0.03          0.87         3.71 o                         
   1  11  12          0.76          4.70         3.88 o                         
   2  11  12          0.96         -0.24         4.21 o                         
   3  11  12          0.36          5.83         3.85 o                         
   4  11  12          5.86          5.05         3.73 o                         
   5  11  12          2.45          1.05         6.75 o                         
   6  11  12          0.01          2.46         4.92 o                         
  -7  12  12          3.50          2.30         3.11 o                         
  -6  12  12          0.21          0.80         3.69 o                         
  -5  12  12          1.16          2.46         4.79 o                         
  -4  12  12          4.30          5.94         3.42 o                         
  -3  12  12          0.01          8.33         3.31 o                         
  -2  12  12          5.21          4.06         3.07 o                         
  -1  12  12          0.20         -2.30         3.11 o                         
   0  12  12          3.18         -4.12         8.51 o                         
   1  12  12          0.75          4.13         6.04 o                         
   2  12  12          0.01          4.81         4.70 o                         
   3  12  12          0.99         10.83         4.72 o                         
   4  12  12          1.63          3.07         4.05 o                         
   5  12  12          4.74         -5.08         5.08 o                         
  -5  13  12          0.53          5.33         5.20 o                         
  -4  13  12          0.47          4.75         4.04 o                         
  -3  13  12          1.93          0.86         3.83 o                         
  -2  13  12          0.06          1.82         3.78 o                         
  -1  13  12          1.10          3.94         3.26 o                         
   0  13  12          0.10         -4.70         4.70 o                         
   1  13  12          6.07         10.90         4.87 o                         
   2  13  12          1.22         -2.79         4.98 o                         
 -13   0  13          1.39          6.32         9.25 o                         
 -11   0  13          0.01          4.32         4.05 o                         
  -9   0  13         19.84         19.00         5.60 o                         
  -7   0  13          2.04          6.94         4.05 o                         
  -5   0  13         42.45         44.13         3.23 o                         
  -3   0  13       2216.62       2013.19        52.35 o                         
  -1   0  13        210.21        208.52         7.26 o                         
   1   0  13          0.59          4.59         3.67 o                         
   3   0  13         36.81         32.26         4.10 o                         
   5   0  13        177.22        181.69         6.68 o                         
   7   0  13        185.00        172.63        12.02 o                         
   9   0  13          0.65          5.50         4.64 o                         
  11   0  13          2.59          0.81         5.34 o                         
 -13   1  13          0.10         -0.59         4.66 o                         
 -12   1  13          1.56          7.33         2.82 o                         
 -11   1  13          0.46          0.93         2.65 o                         
 -10   1  13         45.36         40.18         3.03 o                         
  -9   1  13         19.17         14.18         2.48 o                         
  -8   1  13          0.72          4.79         2.35 o                         
  -7   1  13          0.07         -0.58         2.54 o                         
  -6   1  13        120.31        128.28         4.27 o                         
  -5   1  13         18.32         18.27         2.52 o                         
  -4   1  13          0.56          3.71         2.50 o                         
  -3   1  13         39.60         35.51         2.51 o                         
  -2   1  13         17.28         21.73         2.74 o                         
  -1   1  13         86.16         72.31         2.92 o                         
   0   1  13          9.15          6.51         2.69 o                         
   1   1  13          6.49          4.87         2.59 o                         
   2   1  13          4.00          7.41         2.67 o                         
   3   1  13          1.57          0.98         2.79 o                         
   4   1  13         46.40         51.13         3.26 o                         
   5   1  13         11.54         12.39         2.94 o                         
   6   1  13         10.47         10.75         3.25 o                         
   7   1  13          1.72          4.58         3.06 o                         
   8   1  13          0.19          2.06         3.37 o                         
   9   1  13          3.46          4.80         3.58 o                         
  10   1  13          1.14         -0.39         4.13 o                         
  11   1  13          0.34          5.32         4.40 o                         
 -13   2  13          0.16          3.83         3.48 o                         
 -12   2  13          0.07          1.69         4.34 o                         
 -11   2  13          9.33          9.58         4.52 o                         
 -10   2  13         26.48         24.19         2.67 o                         
  -9   2  13         24.57         30.38         2.99 o                         
  -8   2  13         69.86         60.48         3.38 o                         
  -7   2  13          0.00          2.31         2.58 o                         
  -6   2  13          0.61          1.93         2.55 o                         
  -5   2  13          3.85          1.16         2.52 o                         
  -4   2  13        125.78        106.80         2.86 o                         
  -3   2  13        288.56        279.69         3.37 o                         
  -2   2  13         98.33         84.65         2.92 o                         
  -1   2  13        159.34        172.36         3.92 o                         
   0   2  13         18.55         25.58         2.96 o                         
   1   2  13          2.57          3.52         2.53 o                         
   2   2  13        125.03        118.58         3.30 o                         
   3   2  13          3.25          3.89         2.95 o                         
   4   2  13         10.43          9.91         2.83 o                         
   5   2  13         71.23         79.09         3.34 o                         
   6   2  13          1.26          2.30         3.11 o                         
   7   2  13          7.17          4.37         3.60 o                         
   8   2  13          0.87          7.32         3.31 o                         
   9   2  13          0.40          0.08         4.04 o                         
  10   2  13          0.16          0.45         3.80 o                         
  11   2  13          3.27          3.15         5.94 o                         
 -13   3  13          2.53          7.34         5.91 o                         
 -12   3  13          3.93          9.37         3.28 o                         
 -11   3  13         36.79         31.42         3.18 o                         
 -10   3  13          2.74          3.54         2.68 o                         
  -9   3  13         10.44          9.09         2.50 o                         
  -8   3  13          6.77          2.34         2.46 o                         
  -7   3  13          0.32          2.13         2.56 o                         
  -6   3  13          1.31          4.14         2.29 o                         
  -5   3  13         46.46         39.06         2.87 o                         
  -4   3  13         13.19         14.44         2.37 o                         
  -3   3  13         42.06         42.92         2.78 o                         
  -2   3  13          2.79          3.08         2.73 o                         
  -1   3  13         27.28         23.16         2.86 o                         
   0   3  13          2.69          9.03         3.31 o                         
   1   3  13         11.46         12.47         2.85 o                         
   2   3  13         19.16         16.28         3.01 o                         
   3   3  13         13.91         16.88         3.03 o                         
   4   3  13        131.97        124.53         3.69 o                         
   5   3  13          3.34          4.66         3.33 o                         
   6   3  13         48.00         37.17         4.12 o                         
   7   3  13          3.93          0.44         4.03 o                         
   8   3  13          0.35         -3.57         4.44 o                         
   9   3  13          6.26         15.46         7.36 o                         
  10   3  13          0.15         -1.37         5.09 o                         
 -12   4  13          2.19         -2.18         2.72 o                         
 -11   4  13          0.56          0.49         3.18 o                         
 -10   4  13          0.61         -2.99         3.02 o                         
  -9   4  13          6.35          8.01         2.83 o                         
  -8   4  13         32.96         35.37         2.84 o                         
  -7   4  13          6.62         10.69         2.38 o                         
  -6   4  13         15.52         19.97         2.97 o                         
  -5   4  13         41.90         46.56         3.22 o                         
  -4   4  13         62.05         59.41         3.25 o                         
  -3   4  13         14.55         24.67         2.56 o                         
  -2   4  13          0.79          4.41         4.02 o                         
  -1   4  13        382.30        391.14         5.55 o                         
   0   4  13         21.25         24.07         2.98 o                         
   1   4  13          8.96         12.81         2.67 o                         
   2   4  13         56.54         53.46         3.17 o                         
   3   4  13         11.01         15.74         4.28 o                         
   4   4  13        172.03        180.69         5.09 o                         
   5   4  13        130.13        129.29         4.46 o                         
   6   4  13          1.15          2.25         3.89 o                         
   7   4  13          3.14          3.40         6.01 o                         
   8   4  13          0.01          8.02         4.25 o                         
   9   4  13          0.00         -1.67         4.55 o                         
  10   4  13          0.96          5.43         5.24 o                         
 -12   5  13          0.42          0.43         3.03 o                         
 -11   5  13          3.90          9.58         3.20 o                         
 -10   5  13          0.04          3.63         2.62 o                         
  -9   5  13          1.00          3.98         2.85 o                         
  -8   5  13          3.59          7.05         3.81 o                         
  -7   5  13          1.42          3.16         2.68 o                         
  -6   5  13         31.26         23.67         2.67 o                         
  -5   5  13          7.97          6.95         2.71 o                         
  -4   5  13         32.29         37.94         2.86 o                         
  -3   5  13         13.64         16.93         2.62 o                         
  -2   5  13         19.51         23.49         2.66 o                         
  -1   5  13        113.91        108.71         3.28 o                         
   0   5  13         19.83         18.70         2.98 o                         
   1   5  13         11.74         18.11         3.59 o                         
   2   5  13         51.67         46.87         3.18 o                         
   3   5  13         35.89         34.03         5.40 o                         
   4   5  13         27.06         24.79         4.06 o                         
   5   5  13        129.73        117.60         5.87 o                         
   6   5  13          9.96          8.98         3.89 o                         
   7   5  13          3.70          7.67         7.16 o                         
   8   5  13          0.89          2.79         4.43 o                         
   9   5  13          0.01         -0.87         4.62 o                         
  10   5  13          0.23          7.34         5.20 o                         
 -12   6  13          0.23          4.13         3.48 o                         
 -11   6  13          2.09          6.54         3.29 o                         
 -10   6  13          3.83          6.24         3.40 o                         
  -9   6  13          1.35          5.18         2.88 o                         
  -8   6  13         10.60         10.86         2.81 o                         
  -7   6  13         12.81         12.02         2.74 o                         
  -6   6  13          4.83         12.05         2.69 o                         
  -5   6  13         25.57         30.73         2.67 o                         
  -4   6  13         84.49         79.20         4.29 o                         
  -3   6  13          3.71          9.33         2.60 o                         
  -2   6  13         21.52         33.19         3.05 o                         
  -1   6  13          8.53          5.88         2.98 o                         
   0   6  13         79.62         91.16         3.33 o                         
   1   6  13         10.88          7.82         3.38 o                         
   2   6  13         24.79         24.60         4.56 o                         
   3   6  13         14.57         17.55         3.74 o                         
   4   6  13         40.16         46.37         4.93 o                         
   5   6  13          2.55          3.45         4.06 o                         
   6   6  13         12.50         13.57        10.43 o                         
   7   6  13          1.03          9.23         4.55 o                         
   8   6  13          3.08          3.48         4.62 o                         
   9   6  13          0.13          3.91         4.74 o                         
 -11   7  13          2.05          2.02         3.40 o                         
 -10   7  13          0.47         -1.67         2.90 o                         
  -9   7  13         27.65         16.60         3.02 o                         
  -8   7  13          0.62          1.13         2.87 o                         
  -7   7  13          7.57         10.71         2.51 o                         
  -6   7  13         47.51         44.48         4.73 o                         
  -5   7  13         20.68         21.03         2.72 o                         
  -4   7  13          1.54          4.39         2.69 o                         
  -3   7  13         55.03         58.81         2.75 o                         
  -2   7  13          3.53          4.03         2.89 o                         
  -1   7  13          5.67          2.28         2.94 o                         
   0   7  13         11.81         11.45         3.11 o                         
   1   7  13         34.03         46.12         3.91 o                         
   2   7  13         60.49         58.31         4.17 o                         
   3   7  13         24.78         27.82         4.69 o                         
   4   7  13          6.38          7.73         3.96 o                         
   5   7  13          0.61          4.55         3.91 o                         
   6   7  13          0.64         -0.04         4.32 o                         
   7   7  13          0.78          1.54        11.07 o                         
   8   7  13          0.02          1.12         4.76 o                         
   9   7  13          0.44          4.23         5.12 o                         
 -11   8  13          0.34         -4.27         5.19 o                         
 -10   8  13          0.22          0.98         3.29 o                         
  -9   8  13         10.51         10.04         3.18 o                         
  -8   8  13          1.50          8.84         4.17 o                         
  -7   8  13          0.51          0.11         5.57 o                         
  -6   8  13          5.36         14.13         2.98 o                         
  -5   8  13          6.54          6.97         2.71 o                         
  -4   8  13         75.67         75.34         3.41 o                         
  -3   8  13          0.01          2.22         2.81 o                         
  -2   8  13         18.19         24.99         2.93 o                         
  -1   8  13         15.65         22.44         3.18 o                         
   0   8  13          0.86          4.89         3.12 o                         
   1   8  13          2.58          3.43         3.97 o                         
   2   8  13          0.10          5.81         3.93 o                         
   3   8  13          0.58         -4.01         4.01 o                         
   4   8  13          0.30          2.50         8.78 o                         
   5   8  13          0.59         -0.75         4.27 o                         
   6   8  13          9.65          5.22         4.30 o                         
   7   8  13          1.47          6.76         4.37 o                         
   8   8  13          0.20          0.54         4.88 o                         
 -10   9  13          0.10         -1.16         3.55 o                         
  -9   9  13          0.01         -2.07         3.27 o                         
  -8   9  13          0.98          4.40         3.18 o                         
  -7   9  13          5.53         14.51         3.75 o                         
  -6   9  13         17.07         19.84         4.10 o                         
  -5   9  13          3.87          5.07         2.96 o                         
  -4   9  13         26.30         23.45         4.19 o                         
  -3   9  13         10.89         12.46         2.95 o                         
  -2   9  13         47.82         39.22         4.45 o                         
  -1   9  13          8.47         10.46         3.10 o                         
   0   9  13          2.62          1.22         3.40 o                         
   1   9  13          0.68          1.08         8.24 o                         
   2   9  13         20.88         26.06         6.65 o                         
   3   9  13         13.70         15.35         4.18 o                         
   4   9  13          0.32         -3.56         3.56 o                         
   5   9  13          0.76          3.49         7.73 o                         
   6   9  13          0.02          6.04         6.65 o                         
   7   9  13          0.02         -2.98         4.91 o                         
   8   9  13         10.88          6.75         7.63 o                         
  -9  10  13          2.23         -0.91         3.56 o                         
  -8  10  13          0.01          0.91         3.28 o                         
  -7  10  13          0.13          0.70         2.83 o                         
  -6  10  13          4.57          5.49         2.98 o                         
  -5  10  13          0.65          1.78         3.13 o                         
  -4  10  13          0.24         -2.58         2.97 o                         
  -3  10  13          0.16         -0.70         2.58 o                         
  -2  10  13         32.66         38.02         5.20 o                         
  -1  10  13         12.11         12.83         3.30 o                         
   0  10  13          2.27         -1.64         3.16 o                         
   1  10  13          6.70          8.78         3.24 o                         
   2  10  13          0.08          2.64         4.32 o                         
   3  10  13          1.68         -0.66         4.44 o                         
   4  10  13          0.27          7.28         6.89 o                         
   5  10  13          0.40          7.11         5.47 o                         
   6  10  13          0.03          4.54         8.07 o                         
   7  10  13          0.09          3.71         5.13 o                         
  -8  11  13          1.14          9.79         6.82 o                         
  -7  11  13          0.60         -0.10         3.35 o                         
  -6  11  13          9.95          6.61         3.25 o                         
  -5  11  13          0.02          3.44         2.77 o                         
  -4  11  13         11.63         16.75         3.20 o                         
  -3  11  13          0.42          0.42         2.90 o                         
  -2  11  13          1.78          8.88         3.35 o                         
  -1  11  13         27.62         21.92         3.24 o                         
   0  11  13          0.70          7.35         4.46 o                         
   1  11  13          1.42          8.76         4.38 o                         
   2  11  13          1.22          5.06         4.62 o                         
   3  11  13          3.39          0.76         4.46 o                         
   4  11  13          2.94          4.69         4.63 o                         
   5  11  13          0.01         -4.25         4.92 o                         
  -6  12  13          1.61          2.92         3.48 o                         
  -5  12  13          1.62          8.54         3.33 o                         
  -4  12  13          0.64          3.01         3.43 o                         
  -3  12  13          0.68          7.22         3.43 o                         
  -2  12  13          5.57          2.92         3.64 o                         
  -1  12  13          4.10          0.21         3.85 o                         
   0  12  13          0.00          2.35         3.81 o                         
   1  12  13          0.26          1.45         4.67 o                         
   2  12  13          1.12          0.41         5.20 o                         
   3  12  13          0.30          3.66        10.50 o                         
   4  12  13          1.14          0.81         5.40 o                         
  -3  13  13          3.22          5.35         3.52 o                         
  -2  13  13          0.58          1.28         3.94 o                         
  -1  13  13          0.01          2.48         4.30 o                         
   0  13  13          2.74          4.95         4.13 o                         
   1  13  13          1.98          3.00         4.96 o                         
 -12   0  14          0.26          2.07         3.75 o                         
 -10   0  14          0.37          4.78         7.05 o                         
  -8   0  14         31.67         37.01         8.20 o                         
  -6   0  14         99.45         96.05         4.06 o                         
  -4   0  14        237.02        252.23         5.00 o                         
  -2   0  14          9.43         12.71         3.62 o                         
   0   0  14         10.15          8.63         5.70 o                         
   2   0  14          9.72         10.33         3.69 o                         
   4   0  14         19.24         24.24         3.75 o                         
   6   0  14         18.82         22.51         4.89 o                         
   8   0  14          4.21          6.06         4.75 o                         
  10   0  14          0.99          5.65         5.85 o                         
 -13   1  14          2.61          3.39         3.60 o                         
 -12   1  14          0.87          0.08         2.98 o                         
 -11   1  14          1.53          4.04         3.08 o                         
 -10   1  14          0.58          3.15         3.45 o                         
  -9   1  14         24.41         22.73         4.17 o                         
  -8   1  14          0.14          3.37         2.77 o                         
  -7   1  14          3.58          8.68         2.73 o                         
  -6   1  14          6.82         10.29         3.16 o                         
  -5   1  14         26.11         28.36         2.15 o                         
  -4   1  14          9.79         11.33         2.25 o                         
  -3   1  14        235.12        233.61         6.54 o                         
  -2   1  14          0.83          2.05         2.69 o                         
  -1   1  14        212.18        207.70         3.83 o                         
   0   1  14         20.55         20.21         2.62 o                         
   1   1  14          0.16          1.02         2.68 o                         
   2   1  14          7.44         12.03         2.93 o                         
   3   1  14          0.15          3.11         2.86 o                         
   4   1  14         40.77         45.89         3.23 o                         
   5   1  14         15.39         16.24         3.20 o                         
   6   1  14          7.18         11.74         3.26 o                         
   7   1  14          1.79          4.21         3.33 o                         
   8   1  14          0.00          2.48         3.43 o                         
   9   1  14          3.09          7.65         4.03 o                         
  10   1  14          0.75          1.86         4.59 o                         
 -13   2  14          0.08          1.62         6.95 o                         
 -12   2  14          2.49          7.34         4.82 o                         
 -11   2  14          1.40          6.09         3.35 o                         
 -10   2  14          8.33         10.96         3.38 o                         
  -9   2  14          1.13          0.78         2.51 o                         
  -8   2  14          5.67          6.58         2.68 o                         
  -7   2  14         25.87         22.07         2.68 o                         
  -6   2  14          1.34         10.83         2.59 o                         
  -5   2  14          0.02          0.26         2.43 o                         
  -4   2  14          0.17         -1.05         3.62 o                         
  -3   2  14        199.97        200.81         5.38 o                         
  -2   2  14        154.04        141.43         3.04 o                         
  -1   2  14         15.23         13.91         2.93 o                         
   0   2  14          1.45         -2.36         2.70 o                         
   1   2  14          6.30         10.67         3.62 o                         
   2   2  14         11.72          9.01         3.03 o                         
   3   2  14          3.06          6.05         2.98 o                         
   4   2  14          8.56          8.07         2.88 o                         
   5   2  14          0.00          2.88         3.55 o                         
   6   2  14          1.49          3.02         3.15 o                         
   7   2  14          2.75          7.98         3.60 o                         
   8   2  14          0.15          3.15         3.78 o                         
   9   2  14          0.91          1.13         3.85 o                         
  10   2  14          1.28          4.65         4.56 o                         
 -12   3  14          0.00          0.20         3.01 o                         
 -11   3  14         22.85         16.40         3.46 o                         
 -10   3  14          0.35         -2.05         3.03 o                         
  -9   3  14          8.78         15.20         3.54 o                         
  -8   3  14          5.33          7.12         3.34 o                         
  -7   3  14         56.71         54.61         3.30 o                         
  -6   3  14         49.03         52.37         6.48 o                         
  -5   3  14         14.38         12.62         2.61 o                         
  -4   3  14         16.67         20.70         2.62 o                         
  -3   3  14          3.44          2.69         2.87 o                         
  -2   3  14          0.00         -1.55         2.60 o                         
  -1   3  14          0.49         -2.28         2.78 o                         
   0   3  14          4.05          5.26         2.85 o                         
   1   3  14         16.01         18.62         2.89 o                         
   2   3  14          0.17          2.89         2.94 o                         
   3   3  14          1.68          3.22         3.20 o                         
   4   3  14        126.32        128.42         3.63 o                         
   5   3  14         35.42         36.46         3.54 o                         
   6   3  14          1.33          0.57         4.38 o                         
   7   3  14          2.21          3.12         4.18 o                         
   8   3  14          0.12         -2.19         4.68 o                         
   9   3  14          2.07          2.94         5.27 o                         
  10   3  14          0.67          3.28         5.30 o                         
 -12   4  14          0.87          1.29         3.39 o                         
 -11   4  14          2.16          8.49         3.37 o                         
 -10   4  14          0.90          5.14         2.71 o                         
  -9   4  14          1.29         -1.33         2.91 o                         
  -8   4  14          1.67          3.98         2.73 o                         
  -7   4  14         17.34         24.69         2.99 o                         
  -6   4  14          1.83          1.31         2.67 o                         
  -5   4  14          0.14         -0.25         2.98 o                         
  -4   4  14          3.65         10.21         6.57 o                         
  -3   4  14         17.81         21.01         2.60 o                         
  -2   4  14         14.55         11.19         2.41 o                         
  -1   4  14         38.94         38.79         3.24 o                         
   0   4  14         20.96         30.63         3.06 o                         
   1   4  14          8.32          9.14         2.84 o                         
   2   4  14          0.04          4.52         2.87 o                         
   3   4  14          4.98          9.59         3.62 o                         
   4   4  14         28.53         18.65         6.31 o                         
   5   4  14         20.31         16.19         4.15 o                         
   6   4  14          1.48         -1.31         4.06 o                         
   7   4  14          1.04          3.02         4.19 o                         
   8   4  14          4.29          4.15         4.52 o                         
   9   4  14          0.17         -1.22         4.60 o                         
  10   4  14          2.41          1.21         5.06 o                         
 -12   5  14          0.67          1.42         3.57 o                         
 -11   5  14          3.50          5.87         2.92 o                         
 -10   5  14          2.22          4.75         3.05 o                         
  -9   5  14          0.55          4.39         2.70 o                         
  -8   5  14          4.98          6.29         2.79 o                         
  -7   5  14         23.47         29.71         5.43 o                         
  -6   5  14         99.50         91.02         4.41 o                         
  -5   5  14          0.36          5.25         2.60 o                         
  -4   5  14          8.02          5.02         2.76 o                         
  -3   5  14          1.44          6.15         2.42 o                         
  -2   5  14          4.79          3.37         2.63 o                         
  -1   5  14          2.43          1.43         2.80 o                         
   0   5  14          8.76          5.43         2.65 o                         
   1   5  14         41.64         38.60         3.25 o                         
   2   5  14         29.05         33.34         3.53 o                         
   3   5  14         31.35         37.52         5.23 o                         
   4   5  14         19.96         21.37         3.94 o                         
   5   5  14          3.63         15.43         5.10 o                         
   6   5  14          0.67         -3.25         5.40 o                         
   7   5  14          0.10         -0.66         5.20 o                         
   8   5  14          0.24         -1.81         9.08 o                         
   9   5  14          4.15         -0.46         4.79 o                         
 -11   6  14          0.00          3.10         3.04 o                         
 -10   6  14         10.79         11.42         3.21 o                         
  -9   6  14          0.48          0.50         3.00 o                         
  -8   6  14         16.51         13.72         2.91 o                         
  -7   6  14         11.03         13.96         2.56 o                         
  -6   6  14         16.23         16.35         2.82 o                         
  -5   6  14          2.72          6.62         2.76 o                         
  -4   6  14          8.44          6.97         2.81 o                         
  -3   6  14          0.23          3.46         2.64 o                         
  -2   6  14          3.07          9.64         2.49 o                         
  -1   6  14         21.49         22.67         2.99 o                         
   0   6  14         36.86         33.46         3.06 o                         
   1   6  14        118.97        108.66         3.28 o                         
   2   6  14         26.02         32.38         5.97 o                         
   3   6  14         28.71         35.99         3.96 o                         
   4   6  14          4.17          8.92         3.99 o                         
   5   6  14          1.72          3.88         4.01 o                         
   6   6  14          5.65          6.22         4.37 o                         
   7   6  14          1.17          8.34         4.76 o                         
   8   6  14          0.73         -1.47         4.63 o                         
   9   6  14          0.16          1.26         5.60 o                         
 -11   7  14          0.71          0.00         3.51 o                         
 -10   7  14          0.20          3.33         2.44 o                         
  -9   7  14          1.47          4.69         3.10 o                         
  -8   7  14          0.03          2.72         2.51 o                         
  -7   7  14          1.42          1.26         2.60 o                         
  -6   7  14         21.47         26.09         2.86 o                         
  -5   7  14          0.50          5.23         3.97 o                         
  -4   7  14          9.76         14.13         2.71 o                         
  -3   7  14          9.76          8.11         2.89 o                         
  -2   7  14          6.79          9.75         4.25 o                         
  -1   7  14          2.30          1.10         3.04 o                         
   0   7  14          1.07          2.81         3.12 o                         
   1   7  14         49.43         44.29         4.06 o                         
   2   7  14          0.01          9.06         4.03 o                         
   3   7  14          0.21         12.61         4.03 o                         
   4   7  14          1.50          0.34         3.26 o                         
   5   7  14          0.97          0.27         4.25 o                         
   6   7  14          1.28          6.82         4.41 o                         
   7   7  14          0.49          4.67         4.42 o                         
   8   7  14          0.17          1.39         5.27 o                         
 -10   8  14          1.69          3.94         3.09 o                         
  -9   8  14          1.94          6.02         3.23 o                         
  -8   8  14          0.39          1.04         3.10 o                         
  -7   8  14          2.18          6.95         3.66 o                         
  -6   8  14          0.27          8.10         2.86 o                         
  -5   8  14          5.61          5.36         2.99 o                         
  -4   8  14          5.01          5.69         2.77 o                         
  -3   8  14          1.65         -1.38         2.64 o                         
  -2   8  14          0.37          1.62         2.59 o                         
  -1   8  14          6.58          7.63         2.67 o                         
   0   8  14          1.04          3.65         3.31 o                         
   1   8  14          0.60          4.59         4.02 o                         
   2   8  14         14.45          9.35         4.03 o                         
   3   8  14          1.46          3.69         4.15 o                         
   4   8  14          7.19          7.98         4.34 o                         
   5   8  14         11.96          7.96         8.95 o                         
   6   8  14          0.49          6.90         4.34 o                         
   7   8  14          3.09          4.89         4.83 o                         
   8   8  14          0.01         -2.08         6.58 o                         
  -9   9  14          0.09          2.60         3.35 o                         
  -8   9  14          0.74          0.30         3.21 o                         
  -7   9  14          2.25          3.51         3.13 o                         
  -6   9  14          0.28         -3.13         3.13 o                         
  -5   9  14          7.30          9.43         3.65 o                         
  -4   9  14         45.15         39.78         4.50 o                         
  -3   9  14          3.99          3.54         4.31 o                         
  -2   9  14          4.49          9.84         3.17 o                         
  -1   9  14          1.92         -0.24         2.84 o                         
   0   9  14          0.25          0.43         3.65 o                         
   1   9  14          4.47          5.78         4.08 o                         
   2   9  14          4.69          4.12         4.19 o                         
   3   9  14          1.70          4.36         4.27 o                         
   4   9  14          9.48         11.54         5.37 o                         
   5   9  14          4.95         10.64         4.58 o                         
   6   9  14          4.38          3.81         4.82 o                         
   7   9  14          3.53          6.64         5.15 o                         
  -8  10  14          0.36          4.60         3.41 o                         
  -7  10  14          0.05          4.21         3.41 o                         
  -6  10  14          3.50          4.25         3.38 o                         
  -5  10  14          8.79          5.23         2.77 o                         
  -4  10  14          5.06          6.33         2.90 o                         
  -3  10  14          6.47          9.35         3.16 o                         
  -2  10  14         19.13         15.29         3.32 o                         
  -1  10  14          3.94         -0.38         3.37 o                         
   0  10  14          0.97          3.09         3.48 o                         
   1  10  14          0.01          8.13         3.33 o                         
   2  10  14          0.07          0.20         4.39 o                         
   3  10  14          0.00         -0.74        11.07 o                         
   4  10  14          2.52          8.59         5.27 o                         
   5  10  14          1.03          1.66         3.85 o                         
   6  10  14          0.00         -1.67         4.80 o                         
  -7  11  14          1.93          0.90         3.50 o                         
  -6  11  14          0.12          2.92         3.43 o                         
  -5  11  14          0.24         -0.73         3.44 o                         
  -4  11  14          1.47          3.66         3.31 o                         
  -3  11  14          0.89          2.61         3.45 o                         
  -2  11  14          0.06         -2.69         3.41 o                         
  -1  11  14          4.20          0.28         3.81 o                         
   0  11  14          1.11         10.18         5.23 o                         
   1  11  14          0.20         -4.51         4.51 o                         
   2  11  14          0.18          3.54         7.43 o                         
   3  11  14          0.03          0.18         4.63 o                         
   4  11  14          0.30          6.09         4.94 o                         
  -5  12  14          0.73          1.22         3.28 o                         
  -4  12  14          1.36          7.95         3.60 o                         
  -3  12  14          1.64          4.95         3.98 o                         
  -2  12  14          1.07         -0.46         3.77 o                         
  -1  12  14          1.47          6.77         4.26 o                         
   0  12  14          1.82         15.60         4.72 o                         
   1  12  14          0.13          5.82         4.84 o                         
   2  12  14          0.00          0.99         4.92 o                         
 -11   0  15          5.81          3.31         4.66 o                         
  -9   0  15         34.49         32.80        11.54 o                         
  -7   0  15         28.25         29.52         3.94 o                         
  -5   0  15          0.13          2.86         9.01 o                         
  -3   0  15         26.63         15.95         3.63 o                         
  -1   0  15         82.48         76.24         4.15 o                         
   1   0  15          3.83          7.75         3.58 o                         
   3   0  15         20.43         19.76         4.65 o                         
   5   0  15         19.17         25.00         4.43 o                         
   7   0  15         57.93         49.05         6.51 o                         
   9   0  15          1.11          0.10         6.01 o                         
 -12   1  15          5.08          1.45         3.41 o                         
 -11   1  15          0.33          3.35         3.16 o                         
 -10   1  15          2.92         -0.59         2.99 o                         
  -9   1  15          1.38          3.62         2.60 o                         
  -8   1  15         58.66         51.76         2.84 o                         
  -7   1  15          0.14         -0.39         2.73 o                         
  -6   1  15          0.01          4.69         5.00 o                         
  -5   1  15         22.17         24.32         2.69 o                         
  -4   1  15         43.45         59.36         3.87 o                         
  -3   1  15          2.38          9.07         2.67 o                         
  -2   1  15          4.74          3.59         2.59 o                         
  -1   1  15          1.25          6.11         2.56 o                         
   0   1  15          3.80          0.46         2.94 o                         
   1   1  15          8.23         10.10         2.98 o                         
   2   1  15         47.72         45.07         2.97 o                         
   3   1  15          0.75          2.57         2.78 o                         
   4   1  15          3.83          0.92         2.99 o                         
   5   1  15          0.82          2.51         3.18 o                         
   6   1  15         36.47         35.78         3.29 o                         
   7   1  15          5.59          9.71         3.57 o                         
   8   1  15          4.47          5.86         3.54 o                         
   9   1  15          2.30          1.18         4.41 o                         
  10   1  15          0.14          0.74         5.52 o                         
 -12   2  15          1.14          6.85         3.49 o                         
 -11   2  15          0.17         -3.23         3.23 o                         
 -10   2  15          0.27          1.53         2.69 o                         
  -9   2  15          1.51          0.94         2.98 o                         
  -8   2  15          6.62          1.11         2.47 o                         
  -7   2  15         25.44         25.02         5.57 o                         
  -6   2  15        120.82        112.24         2.88 o                         
  -5   2  15         22.84         22.08         2.69 o                         
  -4   2  15         28.57         25.17         2.69 o                         
  -3   2  15         21.45         25.00         2.71 o                         
  -2   2  15          4.94          5.28         2.57 o                         
  -1   2  15         55.02         59.88         2.76 o                         
   0   2  15          1.71          4.17         2.77 o                         
   1   2  15         39.93         46.39         2.86 o                         
   2   2  15          6.09          4.28         2.88 o                         
   3   2  15         17.06         17.64         3.08 o                         
   4   2  15          3.97          4.21         3.01 o                         
   5   2  15          9.86         11.79         3.23 o                         
   6   2  15         15.98         16.65         3.56 o                         
   7   2  15          0.09          3.62         2.89 o                         
   8   2  15          0.00         -0.10         3.84 o                         
   9   2  15          0.81          0.30         4.67 o                         
 -12   3  15          0.07         -3.19         3.19 o                         
 -11   3  15         15.80          9.99         2.98 o                         
 -10   3  15          1.80          2.85         4.30 o                         
  -9   3  15         30.76         25.75         4.02 o                         
  -8   3  15          0.82          2.29         2.44 o                         
  -7   3  15          3.84          4.62         3.11 o                         
  -6   3  15          0.00          5.49         2.71 o                         
  -5   3  15          0.07          2.30         2.36 o                         
  -4   3  15          8.81         12.82         2.80 o                         
  -3   3  15         74.43         75.87         3.59 o                         
  -2   3  15          0.05          3.50         2.69 o                         
  -1   3  15         53.81         55.32         2.98 o                         
   0   3  15          7.11          9.64         3.04 o                         
   1   3  15         15.14         13.63         2.92 o                         
   2   3  15          2.22          4.39         2.91 o                         
   3   3  15          1.36          4.03         3.15 o                         
   4   3  15          0.77         -0.15         3.18 o                         
   5   3  15          0.11          1.38         3.82 o                         
   6   3  15          5.96          8.91         5.91 o                         
   7   3  15          1.54          4.25         4.37 o                         
   8   3  15          0.28          5.98         5.05 o                         
   9   3  15          0.66          4.24         5.29 o                         
 -12   4  15          0.06         -1.27         3.17 o                         
 -11   4  15          5.36          4.83         2.71 o                         
 -10   4  15          0.61          5.09         3.87 o                         
  -9   4  15          6.47          8.33         2.99 o                         
  -8   4  15          0.65          4.89         3.11 o                         
  -7   4  15          1.77          6.70         2.80 o                         
  -6   4  15         77.06         65.77         3.59 o                         
  -5   4  15          0.35          2.67         3.17 o                         
  -4   4  15          7.86         12.56         3.10 o                         
  -3   4  15          3.78          5.77         2.66 o                         
  -2   4  15         23.87         25.60         3.13 o                         
  -1   4  15         50.29         51.22         2.99 o                         
   0   4  15          6.26         10.09         2.50 o                         
   1   4  15         17.32         21.15         3.03 o                         
   2   4  15         10.27         15.71         3.26 o                         
   3   4  15         11.83         11.82         3.66 o                         
   4   4  15          1.74          6.99         4.15 o                         
   5   4  15         14.17         20.90         4.22 o                         
   6   4  15          0.69          2.32         4.13 o                         
   7   4  15          0.16          3.99         4.81 o                         
   8   4  15          0.40          2.76         4.67 o                         
   9   4  15          1.21          5.23         4.93 o                         
 -11   5  15          0.28          0.18         3.26 o                         
 -10   5  15          7.43          8.64         3.19 o                         
  -9   5  15         11.58         15.97         3.05 o                         
  -8   5  15          4.92          5.64         4.57 o                         
  -7   5  15          3.21          7.97         2.85 o                         
  -6   5  15          0.42         -0.88         3.27 o                         
  -5   5  15          2.69          6.53         2.71 o                         
  -4   5  15          5.68          1.03         2.78 o                         
  -3   5  15          5.61          6.91         2.66 o                         
  -2   5  15          2.94          2.06         2.93 o                         
  -1   5  15          3.47          6.75         2.86 o                         
   0   5  15          0.78          3.01         2.95 o                         
   1   5  15         42.37         36.98         3.23 o                         
   2   5  15          0.47         -0.92         3.25 o                         
   3   5  15          9.73         19.66         4.01 o                         
   4   5  15          0.14          2.00         4.13 o                         
   5   5  15          0.36          7.57         4.10 o                         
   6   5  15          0.15          2.12         6.14 o                         
   7   5  15          0.01         -0.37         5.27 o                         
   8   5  15          0.33          2.45         4.72 o                         
   9   5  15          0.38          4.14         5.02 o                         
 -11   6  15          1.08          3.08         4.23 o                         
 -10   6  15          2.17          2.82         2.93 o                         
  -9   6  15          5.71          3.96         3.12 o                         
  -8   6  15          0.37         -0.49         2.94 o                         
  -7   6  15          0.03          0.86         2.86 o                         
  -6   6  15          5.45          9.50         2.97 o                         
  -5   6  15          9.12          4.72         3.44 o                         
  -4   6  15         49.98         51.23         2.93 o                         
  -3   6  15          8.72         10.90         2.79 o                         
  -2   6  15         17.24         19.95         2.53 o                         
  -1   6  15          5.77          6.53         3.05 o                         
   0   6  15          6.12          6.77         3.05 o                         
   1   6  15          3.99          7.02         3.27 o                         
   2   6  15         13.75         20.30         4.15 o                         
   3   6  15         13.14         18.86         4.15 o                         
   4   6  15          2.97          5.91         5.13 o                         
   5   6  15          5.67          4.44         4.34 o                         
   6   6  15          1.81          2.32         7.16 o                         
   7   6  15          0.65          9.55         4.67 o                         
   8   6  15          0.72         -0.42         5.00 o                         
 -10   7  15          1.03          5.37         3.31 o                         
  -9   7  15         15.70          9.54         4.18 o                         
  -8   7  15          0.03          4.88         4.65 o                         
  -7   7  15          0.06         -2.29         3.00 o                         
  -6   7  15          0.01          3.69         2.87 o                         
  -5   7  15         62.81         55.00         3.71 o                         
  -4   7  15         25.18         28.88         3.53 o                         
  -3   7  15          1.80          4.58         3.01 o                         
  -2   7  15          0.14         -0.73         2.96 o                         
  -1   7  15          0.41          1.61         3.06 o                         
   0   7  15          0.03          2.02         2.77 o                         
   1   7  15         26.70         16.74         3.38 o                         
   2   7  15          0.04          1.38         3.99 o                         
   3   7  15          5.00          4.94        10.43 o                         
   4   7  15         13.86          7.57         3.08 o                         
   5   7  15          1.37          7.16         7.16 o                         
   6   7  15          0.73          6.35         5.10 o                         
   7   7  15          1.83          7.82         5.16 o                         
   8   7  15          0.46          1.01         5.34 o                         
  -9   8  15          0.06         -0.18         3.25 o                         
  -8   8  15          0.00          4.05         3.18 o                         
  -7   8  15          6.39          6.72         3.15 o                         
  -6   8  15          2.24          0.93         2.97 o                         
  -5   8  15          0.14          2.17         2.91 o                         
  -4   8  15          2.51          5.02         3.15 o                         
  -3   8  15         23.94         24.23         3.11 o                         
  -2   8  15          6.45          9.81         3.35 o                         
  -1   8  15          0.07         -1.59         3.32 o                         
   0   8  15          0.03         -2.82         3.49 o                         
   1   8  15          2.88         12.89         7.02 o                         
   2   8  15          0.09          8.54         4.06 o                         
   3   8  15          8.55          3.12         4.27 o                         
   4   8  15          1.02          6.71         5.00 o                         
   5   8  15          0.05          6.66         6.31 o                         
   6   8  15          0.30         -0.52         3.81 o                         
   7   8  15          5.80          4.61         5.16 o                         
  -9   9  15          0.02         -1.69         4.92 o                         
  -8   9  15          0.71          0.31         3.47 o                         
  -7   9  15          3.37          1.41         3.32 o                         
  -6   9  15          0.02          2.25         2.85 o                         
  -5   9  15          1.38          4.99         2.84 o                         
  -4   9  15         30.73         24.87         3.26 o                         
  -3   9  15          1.54          2.30         3.07 o                         
  -2   9  15          1.71         -1.74         2.87 o                         
  -1   9  15          0.42         -1.13         3.36 o                         
   0   9  15          2.85          1.29         4.22 o                         
   1   9  15          0.08         -2.54         4.13 o                         
   2   9  15          0.23         10.18         4.32 o                         
   3   9  15          1.25          0.64         4.44 o                         
   4   9  15          5.86          1.60         4.37 o                         
   5   9  15          0.13          0.77         4.63 o                         
   6   9  15          1.17          3.57         6.21 o
[truncated: 74,683 more chars]
